# Supplementary material for: Arthroaspis n. gen., a common element of the Sirius Passet Lagerstätte (Cambrian, North Greenland), sheds light on trilobite ancestry
Source: BMC Evol Biol. 2013 May 11;13:99. doi: 10.1186/1471-2148-13-99 (PMC3662621; doi:10.1186/1471-2148-13-99)
Supplement: Additional file 1 — Mesquite file containing the matrix of 74 characters scored for 54 taxa and trees from the analysis run in TNT under equal weights with 10000 replicates using the ratchet and drift algorithms. [file 1471-2148-13-99-S1.nex]

#NEXUS
[written Tue Dec 11 16:19:18 CET 2012 by Mesquite  version 2.75 (build 566) at snmzm333a.akizci.ku.dk/192.38.113.78]

BEGIN TAXA;
	TITLE Taxa;
	DIMENSIONS NTAX=54;
	TAXLABELS
		Shankouia_zhenghei Aglaspis_spinifer Agnostus_pisiformis Alalcomenaeus_cambricus Arthroaspis_bergstr�mi Australimicola_spriggi Burgessia_bella Campanamuta_mantonae Cheloniellon_calmani Cindarella_eucalla Emeraldella_brocki Emucaris_fava Eoredlichia_intermedia Eurypterida Flobertia_kochi Fortiforceps_foliosa Haikoucaris_ercaiensis Helmetia_expansa Henningsmoenicaris_scutula Isoxys_volucris Jiangfengia_multisegmentalis Kangacaris_zhangi Kiisortoqia_soperi Kuamaia_lata Kwanyinaspis_maotianshanensis Leanchoilia Liwia Marrella_splendens Martinssonia_elongata Mimetaster_hexagonalis Misszhouia_longicaudata Molaria_spinifera Naraoia_compacta Naraoia_spinosa Nebalia Oelandocaris_oelandica Olenoides_serratus Phytophilaspis_pergamena Pycnogonida Rebachiella_kinnekullensis Retifacies_abnormalis Saperion_glumaceum Sidneyia_inexpectans Sinoburius_lunaris Siriocaris_trollae Skioldia_aldna Soomaspis_splendida Squamacula_clypeata Tariccoia_arrusesnis Tegopelte_gigas Triarthrus_eatoni Weinbergina_opitzi Xandarella_spectaculum Yohoia_tenuis 
	;

END;


BEGIN CHARACTERS;
	TITLE  Character_Matrix;
	DIMENSIONS  NCHAR=74;
	FORMAT DATATYPE = STANDARD GAP = - MISSING = ? SYMBOLS = "  0 1 2 3 4";
	CHARSTATELABELS 
		1 'Nature of first cephalic appendage: (0) limb-like appendage; (1) antennae.', 2 'Composition of first cephalic appendage: (0) 7?15 articles; (1) > 15 articles; (2) ? 7 articles.', 3 'Armature of first cephalic appendage: (0) none; (1) pair of simple, robust spines medioventrally on each article; (2) setae on mediodistal margin of articles; (3) single, large, medodistal spine or finger.', 4 'Number of articles with fingers in short feeding appendage: (0) four; (1) three; (2) two.', 5 'Long spinose projections on distal part of terminal three podomeres of great appendage bearing a flagellum: (0) absent; (1) present.', 6 'Feeding appendage with elbow joint: (0) absent; (1) present.', 7 'Number of appendage bearing post-ocular segments incorporated into the head/prosoma: (0) one; (1) four; (2) five; (3) six; (4) seven. ', 8 'Exopod on first post-antennular appendage: (0) present; (1) absent.', 9 'Exopod on second post-antennular appendage: (0) present; (1) absent.', 10 'Insertion of cephalic exopods: (0) as in trunk; (1) shorter joint.', 11 'Cephalic endopods: (0) as in trunk limbs; (1) first postantennular limb with fewer podomeres or reduced; (2) endopod of first postantennular limb heavily reduced or absent, of second postantennular limb considerably more slender than in trunk and fewer podomeres.', 12 'Composition of first and second cephalic exopods: (0) as in trunk limbs; (1) multiarticulate, each article with mediodistal setae or pair of lateral setae.', 13 'Trunk endopods: (0) absent or reduced; (1) present.', 14 'Exopod structure: (0) simple oval flap; (1) bilobate flap, exopod differentiated into proximal and distal lobes; (2) numerous articles; (3) book gills.', 15 'Proximal lobe of exopod: (0) flattened lobe; (1) slender shaft.', 16 'Distal lobe of exopod: (0) small to moderate sized flap; (1) large, teardrop shaped lobe with long attachment; (2) dominant part of appendage, shielding endopod.', 17 'Joints in flap-like exopod (0) absent; (1) one; (2) two.', 18 'Imbricate exopod lamellae: (0) absent; (1) present.', 19 'Non-overlapping marginal setae: (0) absent; (1) small setae; (2) long spines.', 20 'Insertion of exopod on trunk appendages: (0) along lateral edge of multiple podomeres of limb axis; (1) on basipod and first endopod podomere; (2) on basipod only.', 21 'Setae of anterior exopods facing endopods: (0) absent; (1) present.', 22 'Body-limb joint: (0) short, sclerotized, pivot-jointed rings; (1) arthrodial membrane with partially sclerotized half-rings; (2) arthrodial membrane.', 23 'Endites on basipod/gnathobase: (0) absent; (1) multiple spinose endites; (2) single spinose endite.', 24 'Composition of endopod: (0) nine or eight podomeres; (1) seven podomeres; (2) fewer than seven podomeres.', 25 'Median armature of podomeres: (0) none; (1) mediodistal spines or spinules/denticles on all but penultimate and distal podomeres; (2) biserial spines or spinose endites along median edge of podomeres 1?4.', 26 'Proximal endite or coxa as separate sclerotized element proximal to limb base in cephalic appendages (0) absent; (1) present.', 27 'Position of lateral eyes: (0) ventral; (1) dorsal.', 28 'Visual surface with calcified lenses, bounded with circumocular suture: (0) absent; (1) present.', 29 'Dorsal bulge in exoskeleton accommodating drop-shaped ventral eyes: (0) absent; (1) present.', 30 'Eye slits: (0) absent; (1) present.', 31 'Dorsal median eyes: (0) absent; (1) present.', 32 'Bilobate lateral eyes where four visual surfaces are arranged in a subtransverse band across head shield: (0) absent; (1) present.', 33 'Expanded cephalic doublure: (0) absent; (1) concentric; (2) crescentic.', 34 'Anteromedian margin of cephalon notched, accommodating strongly sclerotised plate: (0) absent; (1) present.', 35 'Hypostomal sclerite: (0) wide attachment with or without suture; (1) natant; (2) with narrow overlap with prehypostomal sclerite; (3) absent.', 36 'Hypostome divided into anterior and posterior parts by transverse suture: (0) absent; (1) present.', 37 'Labrum: (0) absent; (1) present.', 38 'Prehypostomal sclerite: (0) as individual sclerite anterior to head tergite or recessed in notch in head shield; (1) incorporated in doublure as rostral plate or reduced.', 39 'Frontal organs on prehypostomal sclerite: (0) absent; (1) present.', 40 'Visible ecdysial dorsal sutures: (0) absent; (1) present.', 41 'Position of ecdysial sutures: (0) marginal; (1) dorsal.', 42 'Elevated marginal rim: (0) absent; (1) present.', 43 'Distinct trilobation of head shield, marked by axial furrows: (0) absent; (1) present.', 44 'Dorsal expression of last segment of head shield: (0) absent; (1) present.', 45 'Head shield outline: (0) genal angles, rounded, acute or with spines; (1) lateral spine-like extensions of the head shield; (2) lateral margin extending into genal spines flanking anterior trunk.', 46 'Mineralized cuticle: (0) absent; (1) calcitic; (2) phosphatic.', 47 'Trunk tergites with expanded tergopleurae covering appendages dorsally: (0) absent; (1) present.', 48 'Free thoracic tergites: (0) absent; (1) present.', 49 'Decoupling of thoracic tergites and segments: (0) absent; (1) present.', 50 'Tergite articulations: (0) tergites non-overlapping; (1) extensive overlap of tergites; (2) edge-to-edge pleural articulations.', 51 'Cephalic articulation fused: (0) absent; (1) present.', 52 'Head shield overlap of thoracic tergites: (0) overlap absent or identical to overlap between thoracic segments; (1) head shield covers first thoracic tergite only; (2) head shield covers multiple anterior trunk tergites.', 53 'Trunk narrowed anteriorly relative to head shield, widest posteriorly: (0) absent; (1) present.', 54 'Raised axial region of trunk defined by axial furrows: (0) absent; (1) present.', 55 'Articulating device: (0) articulating half-ring and flanges; (1) articulating ridge/anterior process; (2) no skeletal device.', 56 'Postcephalic tagmosis: (0) uniform trunk with free tergites and telson or pygidium; (1) bipartite trunk with free tergites and telson, segments in abdomen apodous, tergites ring-shaped, without tergopleurae.', 57 'Trunk segments form single shield: (0) absent; (1) present.', 58 'Posterior tergites strongly curved in dorsal aspect compared to anterior tergites: (0) absent; (1) present.', 59 'Pygidium: (0) absent; (1) present.', 60 'Position of the anus: (0) terminal; (1) ventral.', 61 'Pygidium with median keel: (0) absent; (1) present.', 62 'Pygidium with broad-based median spine: (0) absent; (1) present.', 63 'Pygidium with lateral spines: (0) absent; (1) present.', 64 'Size of caudal end: (0) shorter to slightly longer than cephalon; (1) much longer than cephalon.', 65 'Free telson: (0) present; (1) absent.', 66 'Telson shape: (0) styliform keeled; (1) plate-like; (2) tubular cap-like to tubular styliform.', 67 'Telson carrying furca: (0) absent; (1) present.', 68 'Spines on telson: (0) absent; (1) present.', 69 'Segmentation of telson: (0) absent (unjointed); (1) present.', 70 'Postventral plates: (0) absent; (1) present.', 71 'Paired modified appendages attached to a differentiated pre-terminal segment: (0) absent; (1) present.', 72 'Nature of pre-terminal appendages: (0) paddle; (1) cerci.', 73 'Relative length of thorax: (0) shorter than caudal end; (1) longer than caudal end.', 74 'Differentiation of cephalic gut diverticulae: (0) small, serially regular diverticulae; (1) anterior pair of diverticulae large, expanding across genal region of cephalic shield, with complicated ramification.' ; 
	MATRIX
	Shankouia_zhenghei             000???0000?010??001000??000000?010???000?0000011010200?00001???0010000??0?
	Aglaspis_spinifer              ??????1?????1?????????????10000010000100?1002211010000100001???00200010?0?
	Agnostus_pisiformis            ?02???100121110010210221200000000010010001?1011102001?000?1100?01????00?1?
	Alalcomenaeus_cambricus        02311110000010??102101101000000100100100?0000011010000?00001???00101000?00
	Arthroaspis_bergstr�mi         112???1?0??011011111012120000000001001?0?0110011020000000?1100101????0??00
	Australimicola_spriggi         1?????????????????????????00000??0?0?1?0?0000011010000?001?????0?????0??0?
	Burgessia_bella                112???100???1??????????12?0??00??0???1?0?00000010?0200?00?01???00200100?00
	Campanamuta_mantonae           11????3?????1??????????????00000?0?????0?0000011020000000?1100101????0??00
	Cheloniellon_calmani           11????111???11????1?0?21?0?00000001?01?0?00000110100011?010????0020000110?
	Cindarella_eucalla             112???2000001100111?0??1??00000000100100?0000011110200??00?1???0?????00?00
	Emeraldella_brocki             112???1?0010110021110121200??00000000?00?0000011010000100001???00200101000
	Emucaris_fava                  1?????1?????1?????????????000000001101?0?0000011??0001?00?1100011????0??1?
	Eoredlichia_intermedia         112???1000?0110001120?2120110000100001011111211102000100001100001????00?00
	Eurypterida                    023201311???03???0???220001000101030010101000011010000110001???00000000?0?
	Flobertia_kochi                ????????????1?????????????10000010000100?10?2211?100001?0?0????0????010?0?
	Fortiforceps_foliosa           0230011000?010???0110?????00000?00?????0?0000011010000?00001???0010?000?0?
	Haikoucaris_ercaiensis         023101100??010???0??0?????00000??0???1?0?0000011010000?00001???00101000?0?
	Helmetia_expansa               ??????1????0????????0?????00?00011200000?0000011020000000?1101101????00?0?
	Henningsmoenicaris_scutula     002???20012110??1021122?2100000000100100?0000011010000200??1???0?2?0000?0?
	Isoxys_volucris                001?????????10???01???????00000010???1?0?10000??????0??00?01????0????0??0?
	Jiangfengia_multisegmentalis   023001100??010???01?0?????000000?0?????0?0000011010000?00001???00?0?000?0?
	Kangacaris_zhangi              1?????1?0???1?????????????0000?0001101?0?0000011?20000?00?1100011????0??1?
	Kiisortoqia_soperi             001??0100?0010???01?01?0?000000??0???1?0?00000110100001000?1???0?????00?00
	Kuamaia_lata                   112????00???110111?1012120001000112000?0?0000011020000000?1101101????00?0?
	Kwanyinaspis_maotianshanensis  ???????00???110111110??120001000000??1?0?00?0011020000000001???002000?0?0?
	Leanchoilia                    02311110000010??1021011010000001001?0100?0000011010000100001???00101000?00
	Liwia                          11????????????????????????????0??0???1???00000110?0110000?1110111????00?1?
	Marrella_splendens             112????00?1012???1?????12????00?00???1?0?00010010?0?00?00?0????0??0??00?0?
	Martinssonia_elongata          022??020000110???022122221?0000000?00100?0000001000000210?00???0?21?000?0?
	Mimetaster_hexagonalis         11?????????012?????????12?00000?001??1?0?00010010?0?00?00?0????0??0??00?0?
	Misszhouia_longicaudata        112???2000001110111101212000000000100110?00000100?0010?01?1100011????00?10
	Molaria_spinifera              102???1?????1100?11????12?00000000???1?0?0000011010000100001???0020010??0?
	Naraoia_compacta               112????000?01110111?0?212?00000000100110?00000100?0010?01?1100011????00?11
	Naraoia_spinosa                112???2000?01101011101212000000000100110?00000100?0010?01?1100111????00?11
	Nebalia                        112???200?0010???012?2222100000000101100?0000001000200210?00???0?21?000?00
	Oelandocaris_oelandica         0?????20012110??1021122?2100000000100100?0000001000000200??1???0?200000?0?
	Olenoides_serratus             112???10000011001112012120110000100001011111211102000100001100101????0110?
	Phytophilaspis_pergamena       ??????2???????????????????10010??0?0?1?0?0?12211??0001000?1100011???????1?
	Pycnogonida                    023201311????????0???20010?00010003?0100?0?0?0???????????????????????00??0
	Rebachiella_kinnekullensis     022??020002110??001212122100000000101100?0000001000200210?00???0?21?000?0?
	Retifacies_abnormalis          112???100??01???01?101?12?000000?0000?00?000001101000010001?0???0200100?0?
	Saperion_glumaceum             1???????????110111?101?1??001000112000?0?00000100?1000000?1100001????00?0?
	Sidneyia_inexpectans           112?????????11022111??212?0000001000010??0000011010000110001???0010000100?
	Sinoburius_lunaris             ????????????1?????????????00??0000???1?0?01?20110?0000?00?1101101????00?0?
	Siriocaris_trollae             112???100??0110111?10?2?2?000000000001?0?0000011020000000001???0010000??00
	Skioldia_aldna                 112?????????1????1???1????0010001120?0?0?0000011?20000000?1100001????00?0?
	Soomaspis_splendida            ??????????????????????????0?000?20???1?0?0000011?20110000?1110111????00?1?
	Squamacula_clypeata            11??????????1??2??1???21??000000?000?100?0000011010000??00?1???0?????00???
	Tariccoia_arrusesnis           ??????????????????????????0?000?20???1?0?0000011?20110?00?1110111????00?1?
	Tegopelte_gigas                112????000??1100?1??0??1??0??000?1?0???0?000?010??1?00?00?11000?1????00???
	Triarthrus_eatoni              11????1000001????1??0?2120110000100001011111211102000100001100001????0??0?
	Weinbergina_opitzi             023201311???03???01??22?001000101030010101000011010000110001???00000000?0?
	Xandarella_spectaculum         112???4000??1110111?0?2?2000010000100100?0000011110200??00?1???0?????00?00
	Yohoia_tenuis                  0230011000?010???01?0?10??00000000??0??0?0000011010000?10001???00101000?0?

;

END;
BEGIN TREES;
	Title 'Trees from "arthroaspis.nex"';
	LINK Taxa = Taxa;
	TRANSLATE
		1 Shankouia_zhenghei,
		2 Aglaspis_spinifer,
		3 Agnostus_pisiformis,
		4 Alalcomenaeus_cambricus,
		5 Arthroaspis_bergstr�mi,
		6 Australimicola_spriggi,
		7 Burgessia_bella,
		8 Campanamuta_mantonae,
		9 Cheloniellon_calmani,
		10 Cindarella_eucalla,
		11 Emeraldella_brocki,
		12 Emucaris_fava,
		13 Eoredlichia_intermedia,
		14 Eurypterida,
		15 Flobertia_kochi,
		16 Fortiforceps_foliosa,
		17 Haikoucaris_ercaiensis,
		18 Helmetia_expansa,
		19 Henningsmoenicaris_scutula,
		20 Isoxys_volucris,
		21 Jiangfengia_multisegmentalis,
		22 Kangacaris_zhangi,
		23 Kiisortoqia_soperi,
		24 Kuamaia_lata,
		25 Kwanyinaspis_maotianshanensis,
		26 Leanchoilia,
		27 Liwia,
		28 Marrella_splendens,
		29 Martinssonia_elongata,
		30 Mimetaster_hexagonalis,
		31 Misszhouia_longicaudata,
		32 Molaria_spinifera,
		33 Naraoia_compacta,
		34 Naraoia_spinosa,
		35 Nebalia,
		36 Oelandocaris_oelandica,
		37 Olenoides_serratus,
		38 Phytophilaspis_pergamena,
		39 Pycnogonida,
		40 Rebachiella_kinnekullensis,
		41 Retifacies_abnormalis,
		42 Saperion_glumaceum,
		43 Sidneyia_inexpectans,
		44 Sinoburius_lunaris,
		45 Siriocaris_trollae,
		46 Skioldia_aldna,
		47 Soomaspis_splendida,
		48 Squamacula_clypeata,
		49 Tariccoia_arrusesnis,
		50 Tegopelte_gigas,
		51 Triarthrus_eatoni,
		52 Weinbergina_opitzi,
		53 Xandarella_spectaculum,
		54 Yohoia_tenuis;
	TREE tnt_1 = (1,(20,(((((((43,(41,(48,(2,15)))),(11,32)),(6,9)),((7,(28,30)),(10,53))),((((5,(44,(38,(51,(13,37))))),((18,24),(46,(42,50)))),(8,((12,22),((49,(27,47)),(34,(31,33)))))),(25,45))),(3,(19,(36,(29,(35,40)))))),(23,(21,((54,(16,(17,(4,26)))),(39,(14,52))))))));
	TREE tnt_2 = (1,(20,(((((11,(43,(48,(41,(2,15))))),(6,9)),((((5,(44,(38,(51,(13,37))))),((8,((12,22),((49,(27,47)),(34,(31,33))))),((18,24),(46,(42,50))))),(25,45)),(32,((7,(28,30)),(10,53))))),(3,(19,(36,(29,(35,40)))))),(23,((17,((4,26),(21,(16,54)))),(39,(14,52)))))));
	TREE tnt_3 = (1,(20,((23,((32,(((((11,(43,(41,(48,(2,15))))),(6,9)),(7,(28,30))),(((5,(44,(38,(13,(37,51))))),(8,(((12,22),((27,(47,49)),(34,(31,33)))),((18,24),(46,(42,50)))))),(25,45))),(10,53))),(3,(19,(36,(29,(35,40))))))),(16,((21,(54,(17,(4,26)))),(39,(14,52)))))));
	TREE tnt_4 = (1,(20,((23,(((((((43,((2,15),(41,(7,48)))),(11,32)),(6,9)),(28,30)),(10,53)),((8,((5,(44,(38,(51,(13,37))))),(((12,22),((49,(27,47)),(34,(31,33)))),((18,24),(46,(42,50)))))),(25,45))),(3,(19,(36,(29,(35,40))))))),(21,((54,(16,(17,(4,26)))),(39,(14,52)))))));
	TREE tnt_5 = (1,(20,(23,(((32,((((11,(43,((2,15),(41,48)))),(6,9)),(28,30)),(((((5,(44,(38,(13,(37,51))))),(8,((18,24),(46,(42,50))))),((12,22),((27,(47,49)),(34,(31,33))))),(25,45)),(7,(10,53))))),(3,(19,(36,(29,(35,40)))))),(16,(21,((54,(17,(4,26))),(39,(14,52)))))))));
	TREE tnt_6 = (1,(20,((23,((32,((((11,(43,((2,15),(41,48)))),(6,9)),(28,30)),(((8,((5,(44,(38,(13,(37,51))))),(((12,22),((27,(47,49)),(34,(31,33)))),((18,24),(46,(42,50)))))),(25,45)),(7,(10,53))))),(3,(19,(36,(29,(35,40))))))),(16,((54,(17,(4,26))),(21,(39,(14,52))))))));
	TREE tnt_7 = (1,(23,(20,((((((((2,15),(43,48)),(41,(11,32))),(6,(9,(7,(28,30))))),((((8,(5,(44,(38,(37,(13,51)))))),((12,22),((27,(47,49)),(34,(31,33))))),((18,24),(46,(42,50)))),(25,45))),(10,53)),(3,(19,(36,(29,(35,40)))))),(21,((54,(16,(17,(4,26)))),(39,(14,52))))))));
	TREE tnt_8 = (1,(20,((23,((((((43,(48,(2,15))),(41,(32,(11,(7,(28,30)))))),(6,9)),(10,53)),((((8,(5,(44,(38,(37,(13,51)))))),((12,22),((27,(47,49)),(34,(31,33))))),((18,24),(46,(42,50)))),(25,45))),(3,(19,(36,(29,(35,40))))))),((54,(17,(4,26))),(21,(16,(39,(14,52))))))));
	TREE tnt_9 = (1,(20,(23,(((((((43,(48,(2,15))),(41,(32,(7,11)))),(9,(6,(28,30)))),((((8,(5,(44,(38,(37,(13,51)))))),((12,22),((27,(47,49)),(34,(31,33))))),((18,24),(46,(42,50)))),(25,45))),(10,53)),(3,(19,(36,(29,(35,40)))))),(21,((16,(54,(17,(4,26)))),(39,(14,52))))))));
	TREE tnt_10 = (1,(20,(((((((41,(32,(11,((2,15),(43,48))))),(7,(28,30))),(6,9)),(10,53)),((((8,(5,(44,(38,(37,(13,51)))))),((12,22),((27,(47,49)),(34,(31,33))))),((18,24),(46,(42,50)))),(25,45))),(3,(19,(36,(29,(35,40)))))),(23,(21,((54,(16,(17,(4,26)))),(39,(14,52))))))));
	TREE tnt_11 = (1,(20,(((((((41,(32,(11,((2,15),(43,48))))),(7,(28,30))),(6,9)),((((8,(5,(44,(38,(37,(13,51)))))),((12,22),((27,(47,49)),(34,(31,33))))),((18,24),(46,(42,50)))),(25,45))),(10,53)),(3,(19,(36,(29,(35,40)))))),(23,(16,((21,(54,(17,(4,26)))),(39,(14,52))))))));
	TREE tnt_12 = (1,(20,(((((((41,(11,(32,((2,15),(43,48))))),(7,(28,30))),(6,9)),(10,53)),((((8,(5,(44,(38,(37,(13,51)))))),((12,22),((27,(47,49)),(34,(31,33))))),((18,24),(46,(42,50)))),(25,45))),(3,(19,(36,(29,(35,40)))))),(23,((54,((17,(4,26)),(16,21))),(39,(14,52)))))));
	TREE tnt_13 = (1,(20,((23,((((((43,(48,(2,15))),(41,(11,32))),(9,(6,(28,30)))),(7,(10,53))),((((8,(5,(44,(38,(37,(13,51)))))),((12,22),((27,(47,49)),(34,(31,33))))),((18,24),(46,(42,50)))),(25,45))),(3,(19,(36,(29,(35,40))))))),((54,(16,(21,(17,(4,26))))),(39,(14,52))))));
	TREE tnt_14 = (1,(20,((23,((((((43,(48,(2,15))),(32,(11,41))),(9,(6,(7,(28,30))))),((((8,(5,(44,(38,(37,(13,51)))))),((12,22),((27,(47,49)),(34,(31,33))))),((18,24),(46,(42,50)))),(25,45))),(10,53)),(3,(19,(36,(29,(35,40))))))),((54,(16,(21,(17,(4,26))))),(39,(14,52))))));
	TREE tnt_15 = (1,(20,((23,(((((((2,15),(43,48)),(41,(32,(11,(7,(28,30)))))),(6,9)),(10,53)),((((8,(5,(44,(38,(37,(13,51)))))),((12,22),((27,(47,49)),(34,(31,33))))),((18,24),(46,(42,50)))),(25,45))),(3,(19,(36,(29,(35,40))))))),((54,(16,(21,(17,(4,26))))),(39,(14,52))))));
	TREE tnt_16 = (1,(20,((23,(((((((2,15),(43,48)),(41,(32,(7,11)))),(9,(6,(28,30)))),((((8,(5,(44,(38,(37,(13,51)))))),((12,22),((27,(47,49)),(34,(31,33))))),((18,24),(46,(42,50)))),(25,45))),(10,53)),(3,(19,(36,(29,(35,40))))))),((54,(16,(21,(17,(4,26))))),(39,(14,52))))));
	TREE tnt_17 = (1,(23,(20,((((((((2,15),(43,48)),(41,(11,32))),(45,(25,(8,((5,(44,(38,(37,(13,51))))),(((12,22),((49,(27,47)),(34,(31,33)))),((18,24),(46,(42,50))))))))),((7,(28,30)),(10,53))),(6,9)),(3,(19,(36,(29,(35,40)))))),((17,((4,26),(54,(16,21)))),(39,(14,52)))))));
	TREE tnt_18 = (1,(20,((23,((((((2,15),(43,48)),(41,(11,32))),(9,(6,(28,30)))),((((5,(44,(38,(37,(13,51))))),(8,(((12,22),((27,(47,49)),(34,(31,33)))),((18,24),(46,(42,50)))))),(25,45)),(7,(10,53)))),(3,(19,(36,(29,(35,40))))))),(((4,26),(17,(54,(16,21)))),(39,(14,52))))));
	TREE tnt_19 = (1,(20,(((((((43,(48,(2,15))),(41,(11,(32,(7,(28,30)))))),((8,((5,(44,(38,(37,(13,51))))),(((12,22),((27,(47,49)),(34,(31,33)))),((18,24),(46,(42,50)))))),(25,45))),(10,53)),(6,9)),(3,(19,(36,(29,(35,40)))))),(23,((17,((4,26),(54,(16,21)))),(39,(14,52)))))));
	TREE tnt_20 = (1,(20,((23,((32,(((((43,(48,(2,15))),(41,(11,(7,(28,30))))),(25,(45,((5,(44,(38,(37,(13,51))))),(8,(((12,22),((27,(47,49)),(34,(31,33)))),((18,24),(46,(42,50))))))))),(10,53)),(6,9))),(3,(19,(36,(29,(35,40))))))),(((17,(4,26)),(54,(16,21))),(39,(14,52))))));
	TREE tnt_21 = (1,(20,(((((((43,(48,(2,15))),(41,(32,(7,11)))),(28,30)),((6,9),(10,53))),((8,((5,(44,(38,(37,(13,51))))),(((12,22),((27,(47,49)),(34,(31,33)))),((18,24),(46,(42,50)))))),(25,45))),(3,(19,(36,(29,(35,40)))))),(23,((54,(16,(21,(17,(4,26))))),(39,(14,52)))))));
	TREE tnt_22 = (1,(20,((23,((((32,(((43,(48,(2,15))),(11,41)),((7,(28,30)),(10,53)))),(6,9)),(((5,(44,(38,(37,(13,51))))),(8,(((12,22),((27,(47,49)),(34,(31,33)))),((18,24),(46,(42,50)))))),(25,45))),(3,(19,(36,(29,(35,40))))))),((21,(54,(16,(17,(4,26))))),(39,(14,52))))));
	TREE tnt_23 = (1,(20,(((((((43,(48,(2,15))),(32,(11,41))),(9,(6,(28,30)))),(7,(10,53))),((8,((5,(44,(38,(37,(13,51))))),(((12,22),((27,(47,49)),(34,(31,33)))),((18,24),(46,(42,50)))))),(25,45))),(3,(19,(36,(29,(35,40)))))),(23,(21,((54,(16,(17,(4,26)))),(39,(14,52))))))));
	TREE tnt_24 = (1,(20,((23,((((((43,(48,(2,15))),(41,(11,(32,(7,(28,30)))))),(10,53)),(((5,(44,(38,(37,(13,51))))),(8,(((12,22),((27,(47,49)),(34,(31,33)))),((18,24),(46,(42,50)))))),(25,45))),(6,9)),(3,(19,(36,(29,(35,40))))))),(((17,(4,26)),(16,54)),(21,(39,(14,52)))))));
	TREE tnt_25 = (1,(20,(((((((43,(48,(2,15))),(41,(7,(11,32)))),(9,(6,(28,30)))),(10,53)),((8,((5,(44,(38,(37,(13,51))))),(((12,22),((27,(47,49)),(34,(31,33)))),((18,24),(46,(42,50)))))),(25,45))),(3,(19,(36,(29,(35,40)))))),(23,((54,(17,(4,26))),(21,(16,(39,(14,52)))))))));
	TREE tnt_26 = (1,(20,(((((((43,(48,(2,15))),(41,(7,(11,32)))),(9,(6,(28,30)))),(10,53)),((8,((5,(44,(38,(37,(13,51))))),(((12,22),((27,(47,49)),(34,(31,33)))),((18,24),(46,(42,50)))))),(25,45))),(3,(19,(36,(29,(35,40)))))),(23,(((17,(4,26)),(16,54)),(21,(39,(14,52))))))));
	TREE tnt_27 = (1,(20,((((((((2,15),(43,48)),(41,(7,(11,32)))),(9,(6,(28,30)))),((8,((5,(44,(38,(37,(13,51))))),(((12,22),((49,(27,47)),(34,(31,33)))),((18,24),(46,(42,50)))))),(25,45))),(10,53)),(3,(19,(36,(29,(35,40)))))),(23,((16,(21,(54,(17,(4,26))))),(39,(14,52)))))));
	TREE tnt_28 = (1,(20,((23,(((((((2,15),(43,48)),(41,(32,(11,(7,(28,30)))))),(6,9)),(10,53)),(((5,(44,(38,(37,(13,51))))),((8,((18,24),(46,(42,50)))),((12,22),((27,(47,49)),(34,(31,33)))))),(25,45))),(3,(19,(36,(29,(35,40))))))),((21,((17,(4,26)),(16,54))),(39,(14,52))))));
	TREE tnt_29 = (1,(20,(((((((((2,15),(43,48)),(32,(41,(7,11)))),(28,30)),(10,53)),(((5,(44,(38,(37,(13,51))))),((8,((18,24),(46,(42,50)))),((12,22),((49,(27,47)),(34,(31,33)))))),(25,45))),(6,9)),(3,(19,(36,(29,(35,40)))))),(23,(((17,(4,26)),(16,54)),(21,(39,(14,52))))))));
	TREE tnt_30 = (1,(20,((23,(((((11,(32,(41,((2,15),(43,48))))),((7,(28,30)),(10,53))),(6,9)),(((8,((5,(44,(38,(37,(13,51))))),((18,24),(46,(42,50))))),((12,22),((27,(47,49)),(34,(31,33))))),(25,45))),(3,(19,(36,(29,(35,40))))))),(((17,(4,26)),(16,54)),(21,(39,(14,52)))))));
	TREE tnt_31 = (1,(20,(((((((41,(32,(11,((2,15),(43,48))))),(28,30)),(7,(10,53))),(6,9)),((8,((5,(44,(38,(37,(13,51))))),(((12,22),((49,(27,47)),(34,(31,33)))),((18,24),(46,(42,50)))))),(25,45))),(3,(19,(36,(29,(35,40)))))),(23,(((17,(4,26)),(16,54)),(21,(39,(14,52))))))));
	TREE tnt_32 = (1,(20,((23,(((((11,(41,((2,15),(43,48)))),(32,((7,(28,30)),(10,53)))),(6,9)),(((5,(44,(38,(37,(13,51))))),((8,((18,24),(46,(42,50)))),((12,22),((27,(47,49)),(34,(31,33)))))),(25,45))),(3,(19,(36,(29,(35,40))))))),(((17,(4,26)),(16,54)),(21,(39,(14,52)))))));
	TREE tnt_33 = (1,(20,((23,((32,(((((48,(43,(2,15))),(11,(7,41))),(9,(6,(28,30)))),(10,53)),(((5,(44,(38,(37,(13,51))))),(8,(((12,22),((49,(27,47)),(34,(31,33)))),((18,24),(46,(42,50)))))),(25,45)))),(3,(19,(36,(29,(35,40))))))),((16,(21,(54,(17,(4,26))))),(39,(14,52))))));
	TREE tnt_34 = (1,(20,(23,(((((((43,(48,(2,15))),(32,(11,41))),(6,(9,(7,(28,30))))),(10,53)),((((8,(5,(44,(38,(37,(13,51)))))),((18,24),(46,(42,50)))),((12,22),((49,(27,47)),(34,(31,33))))),(25,45))),(3,(19,(36,(29,(35,40)))))),(((17,(4,26)),(16,54)),(21,(39,(14,52))))))));
	TREE tnt_35 = (1,(20,((23,((32,(((((11,(41,((2,15),(43,48)))),(28,30)),(7,(10,53))),(((5,(44,(38,(37,(13,51))))),((8,((18,24),(46,(42,50)))),((12,22),((49,(27,47)),(34,(31,33)))))),(25,45))),(6,9))),(3,(19,(36,(29,(35,40))))))),(16,((54,(17,(4,26))),(21,(39,(14,52))))))));
	TREE tnt_36 = (1,(20,(23,(((((((41,(32,(11,((2,15),(43,48))))),(7,(28,30))),(6,9)),(10,53)),((((8,(5,(44,(38,(37,(13,51)))))),((18,24),(46,(42,50)))),((12,22),((27,(47,49)),(34,(31,33))))),(25,45))),(3,(19,(36,(29,(35,40)))))),(((17,(4,26)),(16,54)),(21,(39,(14,52))))))));
	TREE tnt_37 = (1,(20,((23,(((((((2,15),(43,48)),(11,(32,41))),((6,9),(28,30))),(7,(10,53))),(((8,((5,(44,(38,(13,(37,51))))),((12,22),((49,(27,47)),(34,(31,33)))))),((18,24),(46,(42,50)))),(25,45))),(3,(19,(36,(29,(35,40))))))),(21,(((17,(4,26)),(16,54)),(39,(14,52)))))));
	TREE tnt_38 = (1,(20,((((((((43,(48,(2,15))),(11,(32,(7,41)))),(28,30)),(6,9)),(((8,((5,(44,(38,(13,(37,51))))),((18,24),(46,(42,50))))),((12,22),((49,(27,47)),(34,(31,33))))),(25,45))),(10,53)),(3,(19,(36,(29,(35,40)))))),(23,(((17,(4,26)),(21,(16,54))),(39,(14,52)))))));
	TREE tnt_39 = (1,(20,((23,((((((((2,15),(43,48)),(41,(7,(11,32)))),(28,30)),((((8,(5,(44,(38,(13,(37,51)))))),((12,22),((49,(27,47)),(34,(31,33))))),((18,24),(46,(42,50)))),(25,45))),(10,53)),(6,9)),(3,(19,(36,(29,(35,40))))))),(((17,(4,26)),(54,(16,21))),(39,(14,52))))));
	TREE tnt_40 = (1,(20,(((((((48,(43,(2,15))),(11,41)),((6,9),(28,30))),(32,(7,(10,53)))),(((8,((5,(44,(38,(13,(37,51))))),((18,24),(46,(42,50))))),((12,22),((49,(27,47)),(34,(31,33))))),(25,45))),(3,(19,(36,(29,(35,40)))))),(23,(21,((54,(16,(17,(4,26)))),(39,(14,52))))))));
	TREE tnt_41 = (1,(20,((((((43,(48,(2,15))),(41,(11,(7,32)))),(6,(9,(28,30)))),((((8,((5,(44,(38,(13,(37,51))))),((18,24),(46,(42,50))))),((12,22),((49,(27,47)),(34,(31,33))))),(25,45)),(10,53))),(3,(19,(36,(29,(35,40)))))),(23,(((17,(4,26)),(54,(16,21))),(39,(14,52)))))));
	TREE tnt_42 = (1,(20,(((((((43,(48,(2,15))),(11,(32,41))),(9,(6,(28,30)))),(7,(10,53))),(((8,((5,(44,(38,(13,(37,51))))),((12,22),((49,(27,47)),(34,(31,33)))))),((18,24),(46,(42,50)))),(25,45))),(3,(19,(36,(29,(35,40)))))),(23,(((17,(4,26)),(54,(16,21))),(39,(14,52)))))));
	TREE tnt_43 = (1,(20,(((((((48,(43,(2,15))),(32,(11,41))),(6,(9,(7,(28,30))))),(10,53)),((8,(((5,(44,(38,(13,(37,51))))),((12,22),((49,(27,47)),(34,(31,33))))),((18,24),(46,(42,50))))),(25,45))),(3,(19,(36,(29,(35,40)))))),(23,(((17,(4,26)),(54,(16,21))),(39,(14,52)))))));
	TREE tnt_44 = (1,(20,(23,(((32,(((((((2,15),(43,48)),(11,41)),(28,30)),((((5,(44,(38,(51,(13,37))))),((12,22),((47,(27,49)),(34,(31,33))))),(8,((18,24),(46,(42,50))))),(25,45))),(7,(10,53))),(6,9))),(3,(19,(36,(29,(35,40)))))),(16,((54,(17,(4,26))),(21,(39,(14,52)))))))));
	TREE tnt_45 = (1,(20,((23,((32,(((((48,(43,(2,15))),(11,41)),(28,30)),((((5,(44,(38,(51,(13,37))))),((8,((18,24),(46,(42,50)))),((12,22),((47,(27,49)),(34,(31,33)))))),(25,45)),(6,9))),(7,(10,53)))),(3,(19,(36,(29,(35,40))))))),(16,((54,(17,(4,26))),(21,(39,(14,52))))))));
	TREE tnt_46 = (1,(20,((23,(((((((43,(48,(2,15))),(32,(41,(7,11)))),(28,30)),(10,53)),((((5,(44,(38,(13,(37,51))))),(8,((18,24),(46,(42,50))))),((12,22),((49,(27,47)),(34,(31,33))))),(25,45))),(6,9)),(3,(19,(36,(29,(35,40))))))),((21,(16,(54,(17,(4,26))))),(39,(14,52))))));
	TREE tnt_47 = (1,(20,((23,(((((11,(41,((2,15),(43,48)))),(32,(7,(28,30)))),(10,53)),((((8,(5,(44,(38,(37,(13,51)))))),(((12,22),((27,(47,49)),(34,(31,33)))),((18,24),(46,(42,50))))),(25,45)),(6,9))),(3,(19,(36,(29,(35,40))))))),((16,(21,(54,(17,(4,26))))),(39,(14,52))))));
	TREE tnt_48 = (1,(20,((23,(((((((48,(43,(2,15))),(41,(11,32))),(28,30)),(7,(10,53))),((8,((5,(44,(38,(37,(13,51))))),(((12,22),((27,(47,49)),(34,(31,33)))),((18,24),(46,(42,50)))))),(25,45))),(6,9)),(3,(19,(36,(29,(35,40))))))),((21,(54,(16,(17,(4,26))))),(39,(14,52))))));
	TREE tnt_49 = (1,(20,((23,((32,((((43,(48,(2,15))),(7,(11,41))),(28,30)),(((((8,((5,(44,(38,(37,(13,51))))),((12,22),((27,(47,49)),(34,(31,33)))))),((18,24),(46,(42,50)))),(25,45)),(6,9)),(10,53)))),(3,(19,(36,(29,(35,40))))))),((21,((17,(4,26)),(16,54))),(39,(14,52))))));
	TREE tnt_50 = (1,(20,((23,((((((43,(48,(2,15))),(11,(32,41))),(25,(45,(((5,(44,(38,(37,(13,51))))),((12,22),((27,(47,49)),(34,(31,33))))),(8,((18,24),(46,(42,50)))))))),((7,(28,30)),(10,53))),(6,9)),(3,(19,(36,(29,(35,40))))))),((21,((17,(4,26)),(16,54))),(39,(14,52))))));
	TREE tnt_51 = (1,(20,((((((48,(43,(2,15))),(11,41)),(25,(45,(8,((5,(44,(38,(37,(13,51))))),(((12,22),((27,(47,49)),(34,(31,33)))),((18,24),(46,(42,50))))))))),((6,9),(32,((7,(28,30)),(10,53))))),(3,(19,(36,(29,(35,40)))))),(23,(21,((54,(16,(17,(4,26)))),(39,(14,52))))))));
	TREE tnt_52 = (1,(20,((23,(((((48,(43,(2,15))),(11,(32,41))),(25,(45,(8,((5,(44,(38,(37,(13,51))))),(((12,22),((27,(47,49)),(34,(31,33)))),((18,24),(46,(42,50))))))))),((6,9),((7,(28,30)),(10,53)))),(3,(19,(36,(29,(35,40))))))),(21,(((17,(4,26)),(16,54)),(39,(14,52)))))));
	TREE tnt_53 = (1,(20,((((((48,(43,(2,15))),(11,41)),(25,(45,(8,((5,(44,(38,(37,(13,51))))),(((12,22),((27,(47,49)),(34,(31,33)))),((18,24),(46,(42,50))))))))),((6,9),(32,((7,(28,30)),(10,53))))),(3,(19,(36,(29,(35,40)))))),(23,((21,(54,(16,(17,(4,26))))),(39,(14,52)))))));
	TREE tnt_54 = (1,(20,(23,(((32,(((((((2,15),(43,48)),(11,41)),(6,9)),(7,(28,30))),((((5,(44,(38,(13,(37,51))))),(8,((18,24),(46,(42,50))))),((12,22),((49,(27,47)),(34,(31,33))))),(25,45))),(10,53))),(3,(19,(36,(29,(35,40)))))),(16,((21,(54,(17,(4,26)))),(39,(14,52))))))));
	TREE tnt_55 = (1,(20,(23,(((32,((((43,(48,(2,15))),(11,41)),(28,30)),(((((8,((5,(44,(38,(37,(13,51))))),((18,24),(46,(42,50))))),((12,22),((47,(27,49)),(34,(31,33))))),(25,45)),(6,9)),(7,(10,53))))),(3,(19,(36,(29,(35,40)))))),((54,(17,(4,26))),(16,(21,(39,(14,52)))))))));
	TREE tnt_56 = (1,(20,(23,(((32,((((((48,(43,(2,15))),(11,41)),(28,30)),(6,9)),((((5,(44,(38,(13,(37,51))))),(8,((18,24),(46,(42,50))))),((12,22),((49,(27,47)),(34,(31,33))))),(25,45))),(7,(10,53)))),(3,(19,(36,(29,(35,40)))))),((54,(16,(17,(4,26)))),(21,(39,(14,52))))))));
	TREE tnt_57 = (1,(23,(20,(((32,(((11,(43,(48,(2,15)))),(6,9)),((((5,(44,(38,(51,(13,37))))),((8,((12,22),((27,(47,49)),(34,(31,33))))),((18,24),(46,(42,50))))),(25,45)),(41,((7,(28,30)),(10,53)))))),(3,(19,(36,(29,(35,40)))))),(16,((54,(17,(4,26))),(21,(39,(14,52)))))))));
	TREE tnt_58 = (1,(20,((23,(((((41,(32,(11,((2,15),(43,48))))),((7,(28,30)),(10,53))),(((8,((5,(44,(38,(51,(13,37))))),((18,24),(46,(42,50))))),((12,22),((49,(27,47)),(34,(31,33))))),(25,45))),(6,9)),(3,(19,(36,(29,(35,40))))))),(21,(16,((54,(17,(4,26))),(39,(14,52))))))));
	TREE tnt_59 = (1,(20,(23,(((32,(((((11,(48,(41,(43,(2,15))))),(7,(28,30))),(((5,(44,(38,(13,(37,51))))),((8,((18,24),(46,(42,50)))),((12,22),((47,(27,49)),(34,(31,33)))))),(25,45))),(6,9)),(10,53))),(3,(19,(36,(29,(35,40)))))),((16,(54,(17,(4,26)))),(21,(39,(14,52))))))));
	TREE tnt_60 = (1,(20,((23,((((((43,(48,(2,15))),(11,(32,41))),((7,(28,30)),(10,53))),((((8,(5,(44,(38,(37,(13,51)))))),((12,22),((49,(27,47)),(34,(31,33))))),((18,24),(46,(42,50)))),(25,45))),(6,9)),(3,(19,(36,(29,(35,40))))))),((21,(54,(16,(17,(4,26))))),(39,(14,52))))));
	TREE tnt_61 = (1,(20,(23,(((32,(((((11,(41,(43,(48,(2,15))))),(7,(28,30))),(((5,(44,(38,(37,(13,51))))),(8,(((12,22),((27,(47,49)),(34,(31,33)))),((18,24),(46,(42,50)))))),(25,45))),(6,9)),(10,53))),(3,(19,(36,(29,(35,40)))))),((54,(16,(17,(4,26)))),(21,(39,(14,52))))))));
	TREE tnt_62 = (1,(20,((23,(((((41,(11,(32,((2,15),(43,48))))),((7,(28,30)),(10,53))),((((5,(44,(38,(13,(37,51))))),((12,22),((49,(27,47)),(34,(31,33))))),(8,((18,24),(46,(42,50))))),(25,45))),(6,9)),(3,(19,(36,(29,(35,40))))))),((21,(54,(16,(17,(4,26))))),(39,(14,52))))));
	TREE tnt_63 = (1,(20,(23,(((32,(((((11,(48,(41,(43,(2,15))))),(7,(28,30))),((((5,(44,(38,(13,(37,51))))),(8,((18,24),(46,(42,50))))),((12,22),((47,(27,49)),(34,(31,33))))),(25,45))),(6,9)),(10,53))),(3,(19,(36,(29,(35,40)))))),(16,((54,(17,(4,26))),(21,(39,(14,52)))))))));
	TREE tnt_64 = (1,(20,((((((11,(32,(41,(43,(48,(2,15)))))),((7,(28,30)),(10,53))),((((5,(44,(38,(13,(37,51))))),((12,22),((49,(27,47)),(34,(31,33))))),(8,((18,24),(46,(42,50))))),(25,45))),(6,9)),(3,(19,(36,(29,(35,40)))))),(23,(((17,(4,26)),(54,(16,21))),(39,(14,52)))))));
	TREE tnt_65 = (1,(20,(23,(((32,(((((41,(11,(48,(43,(2,15))))),(7,(28,30))),(((5,(44,(38,(13,(37,51))))),((8,((12,22),((27,(47,49)),(34,(31,33))))),((18,24),(46,(42,50))))),(25,45))),(6,9)),(10,53))),(3,(19,(36,(29,(35,40)))))),((17,((4,26),(16,(21,54)))),(39,(14,52)))))));
	TREE tnt_66 = (1,(20,((23,((((32,(((41,(11,(43,(48,(2,15))))),(7,(28,30))),(10,53))),((8,(((5,(44,(38,(13,(37,51))))),((18,24),(46,(42,50)))),((12,22),((49,(27,47)),(34,(31,33)))))),(25,45))),(6,9)),(3,(19,(36,(29,(35,40))))))),(((4,26),(17,(54,(16,21)))),(39,(14,52))))));
	TREE tnt_67 = (1,(20,(23,(((((((43,(48,(2,15))),(41,(32,(11,(7,(28,30)))))),(25,(45,((8,(5,(44,(38,(37,(13,51)))))),(((12,22),((27,(47,49)),(34,(31,33)))),((18,24),(46,(42,50)))))))),(6,9)),(10,53)),(3,(19,(36,(29,(35,40)))))),((17,((4,26),(21,(16,54)))),(39,(14,52)))))));
	TREE tnt_68 = (1,(20,(23,((((((((2,15),(43,48)),(11,41)),(6,9)),(32,((7,(28,30)),(10,53)))),(((8,(5,(44,(38,(37,(13,51)))))),(((12,22),((27,(47,49)),(34,(31,33)))),((18,24),(46,(42,50))))),(25,45))),(3,(19,(36,(29,(35,40)))))),((17,((4,26),(54,(16,21)))),(39,(14,52)))))));
	TREE tnt_69 = (1,(20,(23,(((((((43,(48,(2,15))),(32,(11,41))),((7,(28,30)),(10,53))),(6,9)),(((8,(5,(44,(38,(37,(13,51)))))),(((12,22),((27,(47,49)),(34,(31,33)))),((18,24),(46,(42,50))))),(25,45))),(3,(19,(36,(29,(35,40)))))),(((4,26),(17,(16,(21,54)))),(39,(14,52)))))));
	TREE tnt_70 = (1,(20,(23,((((((2,15),(43,48)),(41,(32,(11,(7,(28,30)))))),((((8,(5,(44,(38,(37,(13,51)))))),(((12,22),((27,(47,49)),(34,(31,33)))),((18,24),(46,(42,50))))),(25,45)),((6,9),(10,53)))),(3,(19,(36,(29,(35,40)))))),(((4,26),(17,(54,(16,21)))),(39,(14,52)))))));
	TREE tnt_71 = (1,(20,(23,((((((43,(48,(2,15))),(11,41)),(32,((7,(28,30)),(10,53)))),((((8,(5,(44,(38,(37,(13,51)))))),(((12,22),((27,(47,49)),(34,(31,33)))),((18,24),(46,(42,50))))),(25,45)),(6,9))),(3,(19,(36,(29,(35,40)))))),(((17,(4,26)),(21,(16,54))),(39,(14,52)))))));
	TREE tnt_72 = (1,(20,(23,((((((2,15),(43,48)),(32,(11,41))),(((((8,(5,(44,(38,(37,(13,51)))))),(((12,22),((27,(47,49)),(34,(31,33)))),((18,24),(46,(42,50))))),(25,45)),((7,(28,30)),(10,53))),(6,9))),(3,(19,(36,(29,(35,40)))))),((54,(17,(4,26))),((39,(14,52)),(16,21)))))));
	TREE tnt_73 = (1,(20,(23,((((((((2,15),(43,48)),(41,(32,(11,(7,(28,30)))))),(6,9)),(((8,(5,(44,(38,(37,(13,51)))))),(((12,22),((27,(47,49)),(34,(31,33)))),((18,24),(46,(42,50))))),(25,45))),(10,53)),(3,(19,(36,(29,(35,40)))))),(21,((54,(16,(17,(4,26)))),(39,(14,52))))))));
	TREE tnt_74 = (1,(20,(23,(((((((2,15),(43,48)),(41,(32,(11,(7,(28,30)))))),((((8,(5,(44,(38,(37,(13,51)))))),(((12,22),((27,(47,49)),(34,(31,33)))),((18,24),(46,(42,50))))),(25,45)),(10,53))),(6,9)),(3,(19,(36,(29,(35,40)))))),((54,((17,(4,26)),(16,21))),(39,(14,52)))))));
	TREE tnt_75 = (1,(20,((((((43,(48,(2,15))),(11,41)),((((8,(5,(44,(38,(37,(13,51)))))),(((12,22),((27,(47,49)),(34,(31,33)))),((18,24),(46,(42,50))))),(25,45)),(32,((7,(28,30)),(10,53))))),(6,9)),(3,(19,(36,(29,(35,40)))))),(23,((54,((17,(4,26)),(16,21))),(39,(14,52)))))));
	TREE tnt_76 = (1,(20,(((((((2,15),(43,48)),(32,(11,41))),((6,9),((7,(28,30)),(10,53)))),(((8,(5,(44,(38,(37,(13,51)))))),(((12,22),((27,(47,49)),(34,(31,33)))),((18,24),(46,(42,50))))),(25,45))),(3,(19,(36,(29,(35,40)))))),(23,((54,((17,(4,26)),(16,21))),(39,(14,52)))))));
	TREE tnt_77 = (1,(20,((23,(((((((43,(48,(2,15))),(32,(41,(7,11)))),(6,9)),(28,30)),((8,((5,(44,(38,(37,(13,51))))),(((12,22),((49,(27,47)),(34,(31,33)))),((18,24),(46,(42,50)))))),(25,45))),(10,53)),(3,(19,(36,(29,(35,40))))))),(21,(16,((54,(17,(4,26))),(39,(14,52))))))));
	TREE tnt_78 = (1,(20,(23,(((32,((((((43,(48,(2,15))),(11,41)),(28,30)),((((5,(44,(38,(13,(37,51))))),(8,((18,24),(46,(42,50))))),((12,22),((27,(47,49)),(34,(31,33))))),(25,45))),(6,9)),(7,(10,53)))),(3,(19,(36,(29,(35,40)))))),(((17,(4,26)),(21,54)),(16,(39,(14,52))))))));
	TREE tnt_79 = (1,(20,(((((((((2,15),(43,48)),(7,(11,(32,41)))),(6,9)),(28,30)),(((8,(5,(44,(38,(13,(37,51)))))),(((12,22),((49,(27,47)),(34,(31,33)))),((18,24),(46,(42,50))))),(25,45))),(10,53)),(3,(19,(36,(29,(35,40)))))),(23,(21,((54,(16,(17,(4,26)))),(39,(14,52))))))));
	TREE tnt_80 = (1,(20,(23,(((32,(((((48,(43,(2,15))),(11,41)),(28,30)),(((((5,(44,(38,(13,(37,51))))),(8,((18,24),(46,(42,50))))),((12,22),((27,(47,49)),(34,(31,33))))),(25,45)),(7,(10,53)))),(6,9))),(3,(19,(36,(29,(35,40)))))),(((17,(4,26)),(16,54)),(21,(39,(14,52))))))));
	TREE tnt_81 = (1,(20,((23,((((((43,(48,(2,15))),(7,(11,(32,41)))),(6,9)),(28,30)),((((5,(44,(38,(13,(37,51))))),((8,((12,22),((27,(47,49)),(34,(31,33))))),((18,24),(46,(42,50))))),(25,45)),(10,53))),(3,(19,(36,(29,(35,40))))))),((17,((4,26),(54,(16,21)))),(39,(14,52))))));
	TREE tnt_82 = (1,(20,(23,(((32,((((((43,(48,(2,15))),(11,41)),(28,30)),((((5,(44,(38,(13,(37,51))))),(8,((18,24),(46,(42,50))))),((12,22),((27,(47,49)),(34,(31,33))))),(25,45))),(6,9)),(7,(10,53)))),(3,(19,(36,(29,(35,40)))))),(((17,(4,26)),(54,(16,21))),(39,(14,52)))))));
	TREE tnt_83 = (1,(20,((23,((((((43,(48,(2,15))),(7,(11,(32,41)))),(6,9)),(28,30)),((((5,(44,(38,(37,(13,51))))),((8,((12,22),((49,(27,47)),(34,(31,33))))),((18,24),(46,(42,50))))),(25,45)),(10,53))),(3,(19,(36,(29,(35,40))))))),((54,(16,(21,(17,(4,26))))),(39,(14,52))))));
	TREE tnt_84 = (1,(20,(23,(((32,((((((43,(48,(2,15))),(11,41)),(28,30)),((((5,(44,(38,(13,(37,51))))),(8,((18,24),(46,(42,50))))),((12,22),((27,(47,49)),(34,(31,33))))),(25,45))),(6,9)),(7,(10,53)))),(3,(19,(36,(29,(35,40)))))),(((21,(17,(4,26))),(16,54)),(39,(14,52)))))));
	TREE tnt_85 = (1,(20,(23,(((32,(((((48,(43,(2,15))),(11,41)),(28,30)),(((((5,(44,(38,(13,(37,51))))),(8,((18,24),(46,(42,50))))),((12,22),((27,(47,49)),(34,(31,33))))),(25,45)),(7,(10,53)))),(6,9))),(3,(19,(36,(29,(35,40)))))),((17,((4,26),(21,(16,54)))),(39,(14,52)))))));
	TREE tnt_86 = (1,(23,(20,(((((32,((11,((43,(2,15)),(41,48))),((7,(28,30)),(10,53)))),((8,((5,(44,(38,(13,(37,51))))),(((12,22),((49,(27,47)),(34,(31,33)))),((18,24),(46,(42,50)))))),(25,45))),(6,9)),(3,(19,(36,(29,(35,40)))))),((54,(17,(4,26))),(21,(16,(39,(14,52)))))))));
	TREE tnt_87 = (1,(20,((23,((((((43,(2,15)),(41,48)),(11,32)),(7,(28,30))),(((8,(((5,(44,(38,(37,(13,51))))),((12,22),((49,(27,47)),(34,(31,33))))),((18,24),(46,(42,50))))),(25,45)),((6,9),(10,53)))),(3,(19,(36,(29,(35,40))))))),(16,((54,(21,(17,(4,26)))),(39,(14,52)))))));
	TREE tnt_88 = (1,(20,((23,(((((32,(11,((43,(2,15)),(41,48)))),(7,(28,30))),(((8,(((5,(44,(38,(51,(13,37))))),((12,22),((49,(27,47)),(34,(31,33))))),((18,24),(46,(42,50))))),(25,45)),(6,9))),(10,53)),(3,(19,(36,(29,(35,40))))))),(16,((54,(21,(17,(4,26)))),(39,(14,52)))))));
	TREE tnt_89 = (1,(20,((23,((32,(((11,(48,(41,(43,(2,15))))),(7,(28,30))),((((8,(((5,(44,(38,(51,(13,37))))),((12,22),((49,(27,47)),(34,(31,33))))),((18,24),(46,(42,50))))),(25,45)),(6,9)),(10,53)))),(3,(19,(36,(29,(35,40))))))),(16,((54,(21,(17,(4,26)))),(39,(14,52)))))));
	TREE tnt_90 = (1,(20,((23,((32,(((((48,(43,(2,15))),(11,41)),(28,30)),((8,(((5,(44,(38,(51,(13,37))))),((12,22),((49,(27,47)),(34,(31,33))))),((18,24),(46,(42,50))))),(25,45))),((6,9),(7,(10,53))))),(3,(19,(36,(29,(35,40))))))),(16,((54,(21,(17,(4,26)))),(39,(14,52)))))));
	TREE tnt_91 = (1,(20,(((((((43,(48,(2,15))),(11,41)),(28,30)),(32,(7,(10,53)))),(((8,(((5,(44,(38,(37,(13,51))))),((12,22),((49,(27,47)),(34,(31,33))))),((18,24),(46,(42,50))))),(25,45)),(6,9))),(3,(19,(36,(29,(35,40)))))),(23,((17,((4,26),(54,(16,21)))),(39,(14,52)))))));
	TREE tnt_92 = (1,(20,((23,((((((43,(48,(2,15))),((32,(7,(28,30))),(11,41))),(25,(45,(8,(((5,(44,(38,(13,(37,51))))),((12,22),((49,(27,47)),(34,(31,33))))),((18,24),(46,(42,50)))))))),(6,9)),(10,53)),(3,(19,(36,(29,(35,40))))))),(16,((21,(54,(17,(4,26)))),(39,(14,52)))))));
	TREE tnt_93 = (1,(20,((((((((2,15),(43,48)),((41,(7,(28,30))),(11,32))),(25,(45,(8,(((5,(44,(38,(51,(13,37))))),((12,22),((49,(27,47)),(34,(31,33))))),((18,24),(46,(42,50)))))))),(10,53)),(6,9)),(3,(19,(36,(29,(35,40)))))),(23,(((4,26),(17,(21,(16,54)))),(39,(14,52)))))));
	TREE tnt_94 = (1,(20,((23,(((((((2,15),(43,48)),((7,(28,30)),(41,(11,32)))),(25,(45,(8,(((5,(44,(38,(51,(13,37))))),((12,22),((49,(27,47)),(34,(31,33))))),((18,24),(46,(42,50)))))))),(10,53)),(6,9)),(3,(19,(36,(29,(35,40))))))),(21,((54,(16,(17,(4,26)))),(39,(14,52)))))));
	TREE tnt_95 = (1,(20,((23,((((((2,15),(43,48)),((7,(28,30)),(41,(11,32)))),(25,(45,(8,(((5,(44,(38,(37,(13,51))))),((12,22),((49,(27,47)),(34,(31,33))))),((18,24),(46,(42,50)))))))),((6,9),(10,53))),(3,(19,(36,(29,(35,40))))))),(16,((54,(21,(17,(4,26)))),(39,(14,52)))))));
	TREE tnt_96 = (1,(20,((23,((((((2,15),(43,48)),(41,(32,(11,(7,(28,30)))))),(((8,((5,(44,(38,(51,(13,37))))),(((12,22),((49,(27,47)),(34,(31,33)))),((18,24),(46,(42,50)))))),(25,45)),(10,53))),(6,9)),(3,(19,(36,(29,(35,40))))))),((17,((4,26),(16,(21,54)))),(39,(14,52))))));
	TREE tnt_97 = (1,(20,(((32,(((((2,15),(43,48)),(41,(11,(7,(28,30))))),((((8,(5,(44,(38,(51,(13,37)))))),(((12,22),((49,(27,47)),(34,(31,33)))),((18,24),(46,(42,50))))),(25,45)),(10,53))),(6,9))),(3,(19,(36,(29,(35,40)))))),(23,((21,(54,(16,(17,(4,26))))),(39,(14,52)))))));
	TREE tnt_98 = (1,(20,(((((((43,(48,(2,15))),(11,41)),(32,(7,(28,30)))),((((8,(5,(44,(38,(51,(13,37)))))),(((12,22),((49,(27,47)),(34,(31,33)))),((18,24),(46,(42,50))))),(25,45)),(10,53))),(6,9)),(3,(19,(36,(29,(35,40)))))),(23,(21,((54,(16,(17,(4,26)))),(39,(14,52))))))));
	TREE tnt_99 = (1,(20,((23,(((((41,(32,(11,(43,(48,(2,15)))))),((7,(28,30)),(10,53))),((8,((5,(44,(38,(51,(13,37))))),(((12,22),((49,(27,47)),(34,(31,33)))),((18,24),(46,(42,50)))))),(25,45))),(6,9)),(3,(19,(36,(29,(35,40))))))),((17,((4,26),(54,(16,21)))),(39,(14,52))))));
	TREE tnt_100 = (1,(20,((((((((43,(48,(2,15))),(11,41)),(32,(28,30))),(7,(10,53))),(((8,(5,(44,(38,(51,(13,37)))))),(((12,22),((49,(27,47)),(34,(31,33)))),((18,24),(46,(42,50))))),(25,45))),(6,9)),(3,(19,(36,(29,(35,40)))))),(23,((54,((17,(4,26)),(16,21))),(39,(14,52)))))));
	TREE tnt_101 = (1,(20,(((((((((2,15),(43,48)),(41,(11,32))),(28,30)),(6,9)),(7,(10,53))),((8,((5,(44,(38,(51,(13,37))))),(((12,22),((49,(27,47)),(34,(31,33)))),((18,24),(46,(42,50)))))),(25,45))),(3,(19,(36,(29,(35,40)))))),(23,(16,(21,((54,(17,(4,26))),(39,(14,52)))))))));
	TREE tnt_102 = (1,(20,((23,((((((43,(48,(2,15))),(41,(32,(7,11)))),(6,9)),(28,30)),((((8,(5,(44,(38,(51,(13,37)))))),(((12,22),((49,(27,47)),(34,(31,33)))),((18,24),(46,(42,50))))),(25,45)),(10,53))),(3,(19,(36,(29,(35,40))))))),((16,(54,(21,(17,(4,26))))),(39,(14,52))))));
	TREE tnt_103 = (1,(20,(((((((((2,15),(43,48)),(41,(32,(7,11)))),(28,30)),(6,9)),(10,53)),(((5,(44,(38,(51,(13,37))))),((8,((12,22),((49,(27,47)),(34,(31,33))))),((18,24),(46,(42,50))))),(25,45))),(3,(19,(36,(29,(35,40)))))),(23,(16,(21,((54,(17,(4,26))),(39,(14,52)))))))));
	TREE tnt_104 = (1,(20,((((((((43,(48,(2,15))),(11,41)),(32,(28,30))),(7,(10,53))),(6,9)),((8,((5,(44,(38,(51,(13,37))))),(((12,22),((49,(27,47)),(34,(31,33)))),((18,24),(46,(42,50)))))),(25,45))),(3,(19,(36,(29,(35,40)))))),(23,(16,(21,((54,(17,(4,26))),(39,(14,52)))))))));
	TREE tnt_105 = (1,(20,(((((((11,(41,(43,(48,(2,15))))),(28,30)),(32,(7,(10,53)))),(6,9)),(((8,((5,(44,(38,(51,(13,37))))),((12,22),((49,(27,47)),(34,(31,33)))))),((18,24),(46,(42,50)))),(25,45))),(3,(19,(36,(29,(35,40)))))),(23,((54,(21,(16,(17,(4,26))))),(39,(14,52)))))));
	TREE tnt_106 = (1,(20,(23,(((32,((((41,(11,((2,15),(43,48)))),(7,(28,30))),((6,9),(10,53))),(((5,(44,(38,(37,(13,51))))),(8,(((12,22),((49,(27,47)),(34,(31,33)))),((18,24),(46,(42,50)))))),(25,45)))),(3,(19,(36,(29,(35,40)))))),(21,(16,((54,(17,(4,26))),(39,(14,52)))))))));
	TREE tnt_107 = (1,(20,((((((32,((11,(41,((2,15),(43,48)))),(7,(28,30)))),(6,9)),(10,53)),((((5,(44,(38,(37,(13,51))))),(8,((12,22),((27,(47,49)),(34,(31,33)))))),((18,24),(46,(42,50)))),(25,45))),(3,(19,(36,(29,(35,40)))))),(23,((54,((17,(4,26)),(16,21))),(39,(14,52)))))));
	TREE tnt_108 = (1,(20,((((((((2,15),(43,48)),(11,41)),((6,9),(32,(7,(28,30))))),(10,53)),(((5,(44,(38,(37,(13,51))))),(8,(((12,22),((27,(47,49)),(34,(31,33)))),((18,24),(46,(42,50)))))),(25,45))),(3,(19,(36,(29,(35,40)))))),(23,(((4,26),(17,(21,(16,54)))),(39,(14,52)))))));
	TREE tnt_109 = (1,(20,((23,((((((43,(48,(2,15))),(11,(7,(32,41)))),(28,30)),((((5,(44,(38,(37,(13,51))))),((8,((18,24),(46,(42,50)))),((12,22),((27,(47,49)),(34,(31,33)))))),(25,45)),(6,9))),(10,53)),(3,(19,(36,(29,(35,40))))))),(((4,26),(17,(54,(16,21)))),(39,(14,52))))));
	TREE tnt_110 = (1,(20,(((((((43,(48,(2,15))),(41,(11,(7,32)))),(9,(6,(28,30)))),(10,53)),((8,(((5,(44,(38,(37,(13,51))))),((18,24),(46,(42,50)))),((12,22),((27,(47,49)),(34,(31,33)))))),(25,45))),(3,(19,(36,(29,(35,40)))))),(23,(((4,26),(17,(54,(16,21)))),(39,(14,52)))))));
	TREE tnt_111 = (1,((((((((((2,15),(43,48)),(32,(11,41))),(6,9)),(28,30)),((8,(((5,(44,(38,(37,(13,51))))),((18,24),(46,(42,50)))),((12,22),((27,(47,49)),(34,(31,33)))))),(25,45))),(7,(10,53))),(3,(19,(36,(29,(35,40)))))),(((4,26),(17,(54,(16,21)))),(39,(14,52)))),(20,23)));
	TREE tnt_112 = (1,(20,(((((((2,15),(43,48)),(41,(11,(32,(7,(28,30)))))),((6,9),(10,53))),((8,(((5,(44,(38,(37,(13,51))))),((18,24),(46,(42,50)))),((12,22),((27,(47,49)),(34,(31,33)))))),(25,45))),(3,(19,(36,(29,(35,40)))))),(23,(((17,(4,26)),(54,(16,21))),(39,(14,52)))))));
	TREE tnt_113 = (1,(20,((((((((2,15),(43,48)),(11,(32,41))),(7,(28,30))),((6,9),(10,53))),((8,(((5,(44,(38,(37,(13,51))))),((18,24),(46,(42,50)))),((12,22),((27,(47,49)),(34,(31,33)))))),(25,45))),(3,(19,(36,(29,(35,40)))))),(23,((54,(17,(4,26))),((39,(14,52)),(16,21)))))));
	TREE tnt_114 = (1,(20,((23,(((((41,(11,(32,(43,(48,(2,15)))))),(28,30)),(7,(10,53))),(((8,(((5,(44,(38,(37,(13,51))))),((18,24),(46,(42,50)))),((12,22),((27,(47,49)),(34,(31,33)))))),(25,45)),(6,9))),(3,(19,(36,(29,(35,40))))))),((54,(21,(16,(17,(4,26))))),(39,(14,52))))));
	TREE tnt_115 = (1,(20,((23,(((((((43,(48,(2,15))),(11,(32,41))),(28,30)),(6,9)),(7,(10,53))),((8,(((5,(44,(38,(37,(13,51))))),((18,24),(46,(42,50)))),((12,22),((27,(47,49)),(34,(31,33)))))),(25,45))),(3,(19,(36,(29,(35,40))))))),(21,(((17,(4,26)),(16,54)),(39,(14,52)))))));
	TREE tnt_116 = (1,(20,(((((((43,(48,(2,15))),(32,(11,41))),(25,(45,((5,(44,(38,(51,(13,37))))),(8,(((12,22),((49,(27,47)),(34,(31,33)))),((18,24),(46,(42,50))))))))),(6,9)),((7,(28,30)),(10,53))),(3,(19,(36,(29,(35,40)))))),(23,(16,((54,(17,(4,26))),(21,(39,(14,52)))))))));
	TREE tnt_117 = (1,(20,((23,((32,(((((43,(48,(2,15))),(11,41)),(28,30)),(((((8,(5,(44,(38,(51,(13,37)))))),((18,24),(46,(42,50)))),((12,22),((49,(27,47)),(34,(31,33))))),(25,45)),(7,(10,53)))),(6,9))),(3,(19,(36,(29,(35,40))))))),(16,((54,(17,(4,26))),(21,(39,(14,52))))))));
	TREE tnt_118 = (1,(20,((23,(((((((43,(48,(2,15))),(41,(32,(7,11)))),(28,30)),(10,53)),((((8,(5,(44,(38,(51,(13,37)))))),((18,24),(46,(42,50)))),((12,22),((49,(27,47)),(34,(31,33))))),(25,45))),(6,9)),(3,(19,(36,(29,(35,40))))))),(16,(21,((54,(17,(4,26))),(39,(14,52))))))));
	TREE tnt_119 = (1,(20,((23,(((((((43,(48,(2,15))),(32,(11,41))),(28,30)),((((8,(5,(44,(38,(51,(13,37)))))),((18,24),(46,(42,50)))),((12,22),((49,(27,47)),(34,(31,33))))),(25,45))),(7,(10,53))),(6,9)),(3,(19,(36,(29,(35,40))))))),(16,((54,(17,(4,26))),(21,(39,(14,52))))))));
	TREE tnt_120 = (1,(20,(((((32,(41,(11,((2,15),(43,48))))),((7,(28,30)),(10,53))),(((((8,(5,(44,(38,(51,(13,37)))))),((18,24),(46,(42,50)))),((12,22),((49,(27,47)),(34,(31,33))))),(25,45)),(6,9))),(3,(19,(36,(29,(35,40)))))),(23,(16,((21,(54,(17,(4,26)))),(39,(14,52))))))));
	TREE tnt_121 = (1,(20,((23,((32,(((41,(11,((2,15),(43,48)))),(28,30)),((((((8,(5,(44,(38,(51,(13,37)))))),((18,24),(46,(42,50)))),((12,22),((49,(27,47)),(34,(31,33))))),(25,45)),(6,9)),(7,(10,53))))),(3,(19,(36,(29,(35,40))))))),((54,(17,(4,26))),((39,(14,52)),(16,21))))));
	TREE tnt_122 = (1,(20,((23,((((((2,15),(43,48)),(41,(11,32))),((6,9),(28,30))),(((((8,(5,(44,(38,(51,(13,37)))))),((18,24),(46,(42,50)))),((12,22),((49,(27,47)),(34,(31,33))))),(25,45)),(7,(10,53)))),(3,(19,(36,(29,(35,40))))))),(16,((54,(17,(4,26))),(21,(39,(14,52))))))));
	TREE tnt_123 = (1,(20,((23,((((41,(11,(43,(48,(2,15))))),(32,(7,(28,30)))),(((((8,(5,(44,(38,(51,(13,37)))))),((18,24),(46,(42,50)))),((12,22),((49,(27,47)),(34,(31,33))))),(25,45)),((6,9),(10,53)))),(3,(19,(36,(29,(35,40))))))),(16,((54,(17,(4,26))),(21,(39,(14,52))))))));
	TREE tnt_124 = (1,(20,((((((41,(11,((2,15),(43,48)))),(32,((7,(28,30)),(10,53)))),((((8,(5,(44,(38,(51,(13,37)))))),((18,24),(46,(42,50)))),((12,22),((49,(27,47)),(34,(31,33))))),(25,45))),(6,9)),(3,(19,(36,(29,(35,40)))))),(23,(16,((54,(17,(4,26))),(21,(39,(14,52)))))))));
	TREE tnt_125 = (1,(20,(((((32,(41,(11,(43,(48,(2,15)))))),(7,(28,30))),(((((8,(5,(44,(38,(51,(13,37)))))),((18,24),(46,(42,50)))),((12,22),((49,(27,47)),(34,(31,33))))),(25,45)),((6,9),(10,53)))),(3,(19,(36,(29,(35,40)))))),(23,(21,((54,(17,(4,26))),(16,(39,(14,52)))))))));
	TREE tnt_126 = (1,(20,((23,((32,((((43,(48,(2,15))),(11,(41,(7,(28,30))))),(((8,(((5,(44,(38,(51,(13,37))))),((12,22),((27,(47,49)),(34,(31,33))))),((18,24),(46,(42,50))))),(25,45)),(10,53))),(6,9))),(3,(19,(36,(29,(35,40))))))),((54,(17,(4,26))),((39,(14,52)),(16,21))))));
	TREE tnt_127 = (1,(20,((23,((((((32,((43,(48,(2,15))),(11,41))),(7,(28,30))),(6,9)),((8,(((5,(44,(38,(51,(13,37))))),((12,22),((49,(27,47)),(34,(31,33))))),((18,24),(46,(42,50))))),(25,45))),(10,53)),(3,(19,(36,(29,(35,40))))))),((54,((17,(4,26)),(16,21))),(39,(14,52))))));
	TREE tnt_128 = (1,(20,(((((((43,(48,(2,15))),(32,(11,41))),(((8,(5,(44,(38,(51,(13,37)))))),(((12,22),((49,(27,47)),(34,(31,33)))),((18,24),(46,(42,50))))),(25,45))),(6,9)),((7,(28,30)),(10,53))),(3,(19,(36,(29,(35,40)))))),(23,((54,((17,(4,26)),(16,21))),(39,(14,52)))))));
	TREE tnt_129 = (1,(20,((23,((((((43,(48,(2,15))),(41,(32,(11,(7,(28,30)))))),(45,(25,(((5,(44,(38,(51,(13,37))))),(8,((18,24),(46,(42,50))))),((12,22),((49,(27,47)),(34,(31,33)))))))),(10,53)),(6,9)),(3,(19,(36,(29,(35,40))))))),((54,((17,(4,26)),(16,21))),(39,(14,52))))));
	TREE tnt_130 = (1,(20,((((((43,(48,(2,15))),(11,(32,41))),(28,30)),((((((5,(44,(38,(51,(13,37))))),(8,((12,22),((27,(47,49)),(34,(31,33)))))),((18,24),(46,(42,50)))),(25,45)),(7,(10,53))),(6,9))),(3,(19,(36,(29,(35,40)))))),(23,((54,((17,(4,26)),(16,21))),(39,(14,52)))))));
	TREE tnt_131 = (1,(20,(((((((43,(48,(2,15))),(11,(41,(7,32)))),(28,30)),(6,9)),((((5,(44,(38,(51,(13,37))))),(8,(((12,22),((49,(27,47)),(34,(31,33)))),((18,24),(46,(42,50)))))),(25,45)),(10,53))),(3,(19,(36,(29,(35,40)))))),(23,((54,((17,(4,26)),(16,21))),(39,(14,52)))))));
	TREE tnt_132 = (1,(20,(23,(((32,((((((48,(43,(2,15))),(11,41)),(6,9)),(28,30)),((8,(((5,(44,(38,(13,(37,51))))),((12,22),((27,(47,49)),(34,(31,33))))),((18,24),(46,(42,50))))),(25,45))),(7,(10,53)))),(3,(19,(36,(29,(35,40)))))),(((4,26),(17,(54,(16,21)))),(39,(14,52)))))));
	TREE tnt_133 = (1,(20,((23,((32,(((((48,(43,(2,15))),(11,(7,41))),(6,9)),(28,30)),(((((5,(44,(38,(37,(13,51))))),(8,((18,24),(46,(42,50))))),((12,22),((27,(47,49)),(34,(31,33))))),(25,45)),(10,53)))),(3,(19,(36,(29,(35,40))))))),(16,((21,(54,(17,(4,26)))),(39,(14,52)))))));
	TREE tnt_134 = (1,(20,(23,(((32,(((((11,(43,((48,(2,15)),(7,41)))),(6,9)),(28,30)),(10,53)),(((5,(44,(38,(37,(13,51))))),((8,((18,24),(46,(42,50)))),((12,22),((27,(47,49)),(34,(31,33)))))),(25,45)))),(3,(19,(36,(29,(35,40)))))),(((54,(17,(4,26))),(16,21)),(39,(14,52)))))));
	TREE tnt_135 = (1,(20,(((((((43,(41,(48,(2,15)))),(11,32)),(6,9)),((((5,(44,(38,(37,(13,51))))),(8,((12,22),((49,(27,47)),(34,(31,33)))))),((18,24),(46,(42,50)))),(25,45))),((7,(28,30)),(10,53))),(3,(19,(36,(29,(35,40)))))),(23,((21,(54,(16,(17,(4,26))))),(39,(14,52)))))));
	TREE tnt_136 = (1,(20,((((((43,(48,(2,15))),(11,41)),((6,9),(32,((7,(28,30)),(10,53))))),((8,((5,(44,(38,(51,(13,37))))),(((12,22),((27,(47,49)),(34,(31,33)))),((18,24),(46,(42,50)))))),(25,45))),(3,(19,(36,(29,(35,40)))))),(23,((21,(54,(16,(17,(4,26))))),(39,(14,52)))))));
	TREE tnt_137 = (1,(20,(((((43,(48,(2,15))),(11,(32,41))),(((((5,(44,(38,(51,(13,37))))),(8,(((12,22),((27,(47,49)),(34,(31,33)))),((18,24),(46,(42,50)))))),(25,45)),(6,9)),((7,(28,30)),(10,53)))),(3,(19,(36,(29,(35,40)))))),(23,(21,((54,(16,(17,(4,26)))),(39,(14,52))))))));
	TREE tnt_138 = (1,(20,(((((((43,(48,(2,15))),(11,((7,(28,30)),(32,41)))),((8,((5,(44,(38,(51,(13,37))))),(((12,22),((27,(47,49)),(34,(31,33)))),((18,24),(46,(42,50)))))),(25,45))),(6,9)),(10,53)),(3,(19,(36,(29,(35,40)))))),(23,((21,((17,(4,26)),(16,54))),(39,(14,52)))))));
	TREE tnt_139 = (1,(20,(((((((32,(41,(11,((2,15),(43,48))))),(7,(28,30))),((8,((5,(44,(38,(51,(13,37))))),(((12,22),((27,(47,49)),(34,(31,33)))),((18,24),(46,(42,50)))))),(25,45))),(10,53)),(6,9)),(3,(19,(36,(29,(35,40)))))),(23,((21,((17,(4,26)),(16,54))),(39,(14,52)))))));
	TREE tnt_140 = (1,(20,(((((((43,(48,(2,15))),(11,(32,(41,(7,(28,30)))))),(((5,(44,(38,(51,(13,37))))),(8,(((12,22),((27,(47,49)),(34,(31,33)))),((18,24),(46,(42,50)))))),(25,45))),(6,9)),(10,53)),(3,(19,(36,(29,(35,40)))))),(23,(21,((54,(16,(17,(4,26)))),(39,(14,52))))))));
	TREE tnt_141 = (1,(20,(((((32,(41,(11,(43,(48,(2,15)))))),((7,(28,30)),(10,53))),((((5,(44,(38,(51,(13,37))))),(8,(((12,22),((27,(47,49)),(34,(31,33)))),((18,24),(46,(42,50)))))),(25,45)),(6,9))),(3,(19,(36,(29,(35,40)))))),(23,(21,((54,(16,(17,(4,26)))),(39,(14,52))))))));
	TREE tnt_142 = (1,(20,((((((43,(48,(2,15))),(32,(11,41))),((6,9),((7,(28,30)),(10,53)))),((8,((5,(44,(38,(51,(13,37))))),(((12,22),((27,(47,49)),(34,(31,33)))),((18,24),(46,(42,50)))))),(25,45))),(3,(19,(36,(29,(35,40)))))),(23,((21,(54,(16,(17,(4,26))))),(39,(14,52)))))));
	TREE tnt_143 = (1,(20,((((((43,(48,(2,15))),(11,41)),((((5,(44,(38,(51,(13,37))))),(8,(((12,22),((27,(47,49)),(34,(31,33)))),((18,24),(46,(42,50)))))),(25,45)),(6,9))),(32,((7,(28,30)),(10,53)))),(3,(19,(36,(29,(35,40)))))),(23,(21,(((17,(4,26)),(16,54)),(39,(14,52))))))));
	TREE tnt_144 = (1,(20,((((((((43,(48,(2,15))),(41,(11,32))),(28,30)),(6,9)),(7,(10,53))),((8,(((5,(44,(38,(51,(13,37))))),((12,22),((27,(47,49)),(34,(31,33))))),((18,24),(46,(42,50))))),(25,45))),(3,(19,(36,(29,(35,40)))))),(23,((21,(54,(16,(17,(4,26))))),(39,(14,52)))))));
	TREE tnt_145 = (1,(20,(23,(((32,((((((48,(43,(2,15))),(11,(7,41))),(28,30)),(6,9)),(10,53)),((((5,(44,(38,(13,(37,51))))),((12,22),((49,(27,47)),(34,(31,33))))),(8,((18,24),(46,(42,50))))),(25,45)))),(3,(19,(36,(29,(35,40)))))),(((17,(4,26)),(16,54)),(21,(39,(14,52))))))));
	TREE tnt_146 = (1,(23,(20,(((((41,(11,(48,(43,(2,15))))),(32,(7,(28,30)))),((((((5,(44,(38,(13,(37,51))))),(8,((18,24),(46,(42,50))))),((12,22),((49,(27,47)),(34,(31,33))))),(25,45)),(10,53)),(6,9))),(3,(19,(36,(29,(35,40)))))),(((4,26),(17,(54,(16,21)))),(39,(14,52)))))));
	TREE tnt_147 = (1,(20,((23,(((((41,(32,(11,((2,15),(43,48))))),(7,(28,30))),((6,9),(10,53))),(((5,(44,(38,(37,(13,51))))),((8,((18,24),(46,(42,50)))),((12,22),((27,(47,49)),(34,(31,33)))))),(25,45))),(3,(19,(36,(29,(35,40))))))),(((4,26),(17,(21,(16,54)))),(39,(14,52))))));
	TREE tnt_148 = (1,(20,((23,((32,(((((43,(48,(2,15))),(11,41)),(7,(28,30))),(((((5,(44,(38,(37,(13,51))))),(8,((12,22),((49,(27,47)),(34,(31,33)))))),((18,24),(46,(42,50)))),(25,45)),(6,9))),(10,53))),(3,(19,(36,(29,(35,40))))))),(((4,26),(17,(21,(16,54)))),(39,(14,52))))));
	TREE tnt_149 = (1,(20,(((((((43,(48,(2,15))),(11,41)),(32,(7,(28,30)))),(((((5,(44,(38,(37,(13,51))))),(8,((18,24),(46,(42,50))))),((12,22),((49,(27,47)),(34,(31,33))))),(25,45)),(6,9))),(10,53)),(3,(19,(36,(29,(35,40)))))),(23,(((4,26),(17,(21,(16,54)))),(39,(14,52)))))));
	TREE tnt_150 = (1,(20,((23,((((((((2,15),(43,48)),(41,(11,32))),(6,9)),(7,(28,30))),((8,(((5,(44,(38,(37,(13,51))))),((18,24),(46,(42,50)))),((12,22),((49,(27,47)),(34,(31,33)))))),(25,45))),(10,53)),(3,(19,(36,(29,(35,40))))))),((54,(21,(16,(17,(4,26))))),(39,(14,52))))));
	TREE tnt_151 = (1,(20,(((((((43,(48,(2,15))),(32,(41,(7,11)))),((6,9),(28,30))),((((8,(5,(44,(38,(37,(13,51)))))),((12,22),((49,(27,47)),(34,(31,33))))),((18,24),(46,(42,50)))),(25,45))),(10,53)),(3,(19,(36,(29,(35,40)))))),(23,((54,((17,(4,26)),(16,21))),(39,(14,52)))))));
	TREE tnt_152 = (1,(20,(23,(((32,(((((48,(43,(2,15))),(11,41)),((6,9),(28,30))),((((5,(44,(38,(37,(13,51))))),((12,22),((27,(47,49)),(34,(31,33))))),(8,((18,24),(46,(42,50))))),(25,45))),(7,(10,53)))),(3,(19,(36,(29,(35,40)))))),((54,((17,(4,26)),(16,21))),(39,(14,52)))))));
	TREE tnt_153 = (1,(20,(23,(((32,(((((2,15),(43,48)),(11,(7,41))),((6,9),(28,30))),((((5,(44,(38,(13,(37,51))))),((8,((12,22),((27,(47,49)),(34,(31,33))))),((18,24),(46,(42,50))))),(25,45)),(10,53)))),(3,(19,(36,(29,(35,40)))))),((54,((17,(4,26)),(16,21))),(39,(14,52)))))));
	TREE tnt_154 = (1,(20,(23,(((((((((2,15),(43,48)),(32,(11,(7,41)))),(28,30)),(10,53)),((8,(((5,(44,(38,(51,(13,37))))),((18,24),(46,(42,50)))),((12,22),((47,(27,49)),(34,(31,33)))))),(25,45))),(6,9)),(3,(19,(36,(29,(35,40)))))),(((54,(17,(4,26))),(16,21)),(39,(14,52)))))));
	TREE tnt_155 = (1,(20,(23,(((32,(((((11,(41,((2,15),(43,48)))),(7,(28,30))),((((5,(44,(38,(51,(13,37))))),(8,((12,22),((27,(47,49)),(34,(31,33)))))),((18,24),(46,(42,50)))),(25,45))),(6,9)),(10,53))),(3,(19,(36,(29,(35,40)))))),((21,((17,(4,26)),(16,54))),(39,(14,52)))))));
	TREE tnt_156 = (1,(20,((23,((((((32,(41,(11,((2,15),(43,48))))),(28,30)),(7,(10,53))),((8,(((5,(44,(38,(51,(13,37))))),((18,24),(46,(42,50)))),((12,22),((27,(47,49)),(34,(31,33)))))),(25,45))),(6,9)),(3,(19,(36,(29,(35,40))))))),((21,((17,(4,26)),(16,54))),(39,(14,52))))));
	TREE tnt_157 = (1,(20,((23,(((((11,(32,(41,((2,15),(43,48))))),(28,30)),(7,(10,53))),(((((8,(5,(44,(38,(51,(13,37)))))),((18,24),(46,(42,50)))),((12,22),((27,(47,49)),(34,(31,33))))),(25,45)),(6,9))),(3,(19,(36,(29,(35,40))))))),((21,((17,(4,26)),(16,54))),(39,(14,52))))));
	TREE tnt_158 = (1,(20,(23,((((((((2,15),(43,48)),(11,41)),(28,30)),((((8,(5,(44,(38,(51,(13,37)))))),((18,24),(46,(42,50)))),((12,22),((27,(47,49)),(34,(31,33))))),(25,45))),((6,9),(32,(7,(10,53))))),(3,(19,(36,(29,(35,40)))))),((21,((17,(4,26)),(16,54))),(39,(14,52)))))));
	TREE tnt_159 = (1,(20,(23,(((32,((((((43,(48,(2,15))),(11,(7,41))),(28,30)),(10,53)),((((5,(44,(38,(13,(37,51))))),((12,22),((49,(27,47)),(34,(31,33))))),(8,((18,24),(46,(42,50))))),(25,45))),(6,9))),(3,(19,(36,(29,(35,40)))))),((21,((17,(4,26)),(16,54))),(39,(14,52)))))));
	TREE tnt_160 = (1,(20,(23,(((32,((((48,(43,(2,15))),(11,(41,(7,(28,30))))),(45,(25,(((5,(44,(38,(37,(13,51))))),((12,22),((49,(27,47)),(34,(31,33))))),(8,((18,24),(46,(42,50)))))))),((6,9),(10,53)))),(3,(19,(36,(29,(35,40)))))),((21,(54,(16,(17,(4,26))))),(39,(14,52)))))));
	TREE tnt_161 = (1,(20,(23,((((((43,(48,(2,15))),(41,(11,(32,(7,(28,30)))))),((((5,(44,(38,(37,(13,51))))),(8,(((12,22),((49,(27,47)),(34,(31,33)))),((18,24),(46,(42,50)))))),(25,45)),(10,53))),(6,9)),(3,(19,(36,(29,(35,40)))))),((21,((17,(4,26)),(16,54))),(39,(14,52)))))));
	TREE tnt_162 = (1,(20,(23,((((32,(((11,((43,(2,15)),(41,48))),(7,(28,30))),(10,53))),(((8,((5,(44,(38,(37,(13,51))))),(((12,22),((47,(27,49)),(34,(31,33)))),((18,24),(46,(42,50)))))),(25,45)),(6,9))),(3,(19,(36,(29,(35,40)))))),(16,((21,(54,(17,(4,26)))),(39,(14,52))))))));
	TREE tnt_163 = (1,(20,((23,((32,((((11,(41,(43,(48,(2,15))))),(28,30)),(7,(10,53))),((((8,((5,(44,(38,(37,(13,51))))),((18,24),(46,(42,50))))),((12,22),((27,(47,49)),(34,(31,33))))),(25,45)),(6,9)))),(3,(19,(36,(29,(35,40))))))),((21,(54,(16,(17,(4,26))))),(39,(14,52))))));
	TREE tnt_164 = (1,(20,((23,(((((((43,(48,(2,15))),(41,(32,(7,11)))),(28,30)),(6,9)),((((8,(5,(44,(38,(37,(13,51)))))),((12,22),((27,(47,49)),(34,(31,33))))),((18,24),(46,(42,50)))),(25,45))),(10,53)),(3,(19,(36,(29,(35,40))))))),(16,((21,(54,(17,(4,26)))),(39,(14,52)))))));
	TREE tnt_165 = (1,(20,((23,((((((43,(48,(2,15))),(41,(11,32))),(9,(6,(7,(28,30))))),((((8,(5,(44,(38,(37,(13,51)))))),((12,22),((27,(47,49)),(34,(31,33))))),((18,24),(46,(42,50)))),(25,45))),(10,53)),(3,(19,(36,(29,(35,40))))))),(16,((21,(54,(17,(4,26)))),(39,(14,52)))))));
	TREE tnt_166 = (1,(20,((23,((((((43,(48,(2,15))),(41,(11,32))),(6,(9,(28,30)))),(7,(10,53))),((((8,(5,(44,(38,(37,(13,51)))))),((12,22),((27,(47,49)),(34,(31,33))))),((18,24),(46,(42,50)))),(25,45))),(3,(19,(36,(29,(35,40))))))),(16,((21,(54,(17,(4,26)))),(39,(14,52)))))));
	TREE tnt_167 = (1,(20,(23,(((32,((((43,(48,(2,15))),(11,41)),(6,(9,(28,30)))),(((8,(((5,(44,(38,(37,(13,51))))),((12,22),((49,(27,47)),(34,(31,33))))),((18,24),(46,(42,50))))),(25,45)),(7,(10,53))))),(3,(19,(36,(29,(35,40)))))),(((4,26),(17,(16,(21,54)))),(39,(14,52)))))));
	TREE tnt_168 = (1,(20,(23,(((32,((((43,(48,(2,15))),(11,41)),(9,(6,(28,30)))),(((((5,(44,(38,(37,(13,51))))),((12,22),((49,(27,47)),(34,(31,33))))),(8,((18,24),(46,(42,50))))),(25,45)),(7,(10,53))))),(3,(19,(36,(29,(35,40)))))),(21,((54,(16,(17,(4,26)))),(39,(14,52))))))));
	TREE tnt_169 = (1,(20,(23,(((32,((((11,(41,(43,(48,(2,15))))),(28,30)),(7,(10,53))),(((((5,(44,(38,(37,(13,51))))),((12,22),((49,(27,47)),(34,(31,33))))),(8,((18,24),(46,(42,50))))),(25,45)),(6,9)))),(3,(19,(36,(29,(35,40)))))),(((16,(17,(4,26))),(21,54)),(39,(14,52)))))));
	TREE tnt_170 = (1,(20,(((((((43,(48,(2,15))),((32,(7,(28,30))),(11,41))),(((8,((5,(44,(38,(37,(13,51))))),((12,22),((27,(47,49)),(34,(31,33)))))),((18,24),(46,(42,50)))),(25,45))),(10,53)),(6,9)),(3,(19,(36,(29,(35,40)))))),(23,(((17,(4,26)),(16,(21,54))),(39,(14,52)))))));
	TREE tnt_171 = (1,(20,(23,(((32,(((((43,(48,(2,15))),(11,(41,(7,(28,30))))),(25,(45,(((8,(5,(44,(38,(37,(13,51)))))),((18,24),(46,(42,50)))),((12,22),((49,(27,47)),(34,(31,33)))))))),(6,9)),(10,53))),(3,(19,(36,(29,(35,40)))))),(((16,(17,(4,26))),(21,54)),(39,(14,52)))))));
	TREE tnt_172 = (1,(20,((((((11,(32,(41,(43,(48,(2,15)))))),(7,(28,30))),(((8,((5,(44,(38,(37,(13,51))))),((12,22),((27,(47,49)),(34,(31,33)))))),((18,24),(46,(42,50)))),(25,45))),((6,9),(10,53))),(3,(19,(36,(29,(35,40)))))),(23,(((17,(4,26)),(16,(21,54))),(39,(14,52)))))));
	TREE tnt_173 = (1,(20,(23,(((32,(((41,(11,(43,(48,(2,15))))),(7,(28,30))),(((((8,(5,(44,(38,(37,(13,51)))))),(((12,22),((49,(27,47)),(34,(31,33)))),((18,24),(46,(42,50))))),(25,45)),(10,53)),(6,9)))),(3,(19,(36,(29,(35,40)))))),(((16,(17,(4,26))),(21,54)),(39,(14,52)))))));
	TREE tnt_174 = (1,(20,((23,((((((2,15),(43,48)),(11,41)),(32,((7,(28,30)),(10,53)))),(((((5,(44,(38,(51,(13,37))))),(8,((18,24),(46,(42,50))))),((12,22),((49,(27,47)),(34,(31,33))))),(25,45)),(6,9))),(3,(19,(36,(29,(35,40))))))),((17,((4,26),(16,(21,54)))),(39,(14,52))))));
	TREE tnt_175 = (1,(20,(((((((43,(48,(2,15))),(41,(32,(11,(7,(28,30)))))),(45,(25,(((5,(44,(38,(51,(13,37))))),((18,24),(46,(42,50)))),(8,((12,22),((49,(27,47)),(34,(31,33))))))))),(6,9)),(10,53)),(3,(19,(36,(29,(35,40)))))),(23,(((17,(4,26)),(54,(16,21))),(39,(14,52)))))));
	TREE tnt_176 = (1,(20,(((((((41,(11,(43,(48,(2,15))))),(32,(28,30))),(7,(10,53))),(6,9)),((((5,(44,(38,(51,(13,37))))),((18,24),(46,(42,50)))),(8,((12,22),((49,(27,47)),(34,(31,33)))))),(25,45))),(3,(19,(36,(29,(35,40)))))),(23,((21,(54,(16,(17,(4,26))))),(39,(14,52)))))));
	TREE tnt_177 = (1,(20,(23,((((32,((((48,(43,(2,15))),(11,41)),(7,(28,30))),(10,53))),(((((5,(44,(38,(13,(37,51))))),(8,((18,24),(46,(42,50))))),((12,22),((27,(47,49)),(34,(31,33))))),(25,45)),(6,9))),(3,(19,(36,(29,(35,40)))))),(((54,(17,(4,26))),(39,(14,52))),(16,21))))));
	TREE tnt_178 = (1,(20,((23,(((((32,(41,(11,(43,(48,(2,15)))))),(28,30)),(7,(10,53))),(((8,(((5,(44,(38,(51,(13,37))))),((18,24),(46,(42,50)))),((12,22),((49,(27,47)),(34,(31,33)))))),(25,45)),(6,9))),(3,(19,(36,(29,(35,40))))))),((54,((17,(4,26)),(16,21))),(39,(14,52))))));
	TREE tnt_179 = (1,(20,(23,(((32,(((11,(41,(43,(48,(2,15))))),(((((5,(44,(38,(13,(37,51))))),(8,((18,24),(46,(42,50))))),((12,22),((47,(27,49)),(34,(31,33))))),(25,45)),(6,9))),((7,(28,30)),(10,53)))),(3,(19,(36,(29,(35,40)))))),(((16,(17,(4,26))),(21,54)),(39,(14,52)))))));
	TREE tnt_180 = (1,(20,(23,(((32,((((43,(48,(2,15))),((7,(28,30)),(11,41))),(10,53)),((((5,(44,(38,(13,(37,51))))),(8,(((12,22),((47,(27,49)),(34,(31,33)))),((18,24),(46,(42,50)))))),(25,45)),(6,9)))),(3,(19,(36,(29,(35,40)))))),(((16,(17,(4,26))),(21,54)),(39,(14,52)))))));
	TREE tnt_181 = (1,(20,((23,(((((((43,(48,(2,15))),(11,41)),(6,9)),(32,(7,(28,30)))),(10,53)),(((8,((5,(44,(38,(51,(13,37))))),((18,24),(46,(42,50))))),((12,22),((49,(27,47)),(34,(31,33))))),(25,45))),(3,(19,(36,(29,(35,40))))))),((54,(21,(16,(17,(4,26))))),(39,(14,52))))));
	TREE tnt_182 = (1,(20,(23,(((32,(((((2,15),(43,48)),(11,41)),(9,(6,(7,(28,30))))),(((((5,(44,(38,(13,(37,51))))),(8,((18,24),(46,(42,50))))),((12,22),((47,(27,49)),(34,(31,33))))),(25,45)),(10,53)))),(3,(19,(36,(29,(35,40)))))),(16,(((17,(4,26)),(21,54)),(39,(14,52))))))));
	TREE tnt_183 = (1,(20,((23,((32,((((48,(43,(2,15))),(11,41)),((6,9),(28,30))),((((5,(44,(38,(13,(37,51))))),(8,(((12,22),((49,(27,47)),(34,(31,33)))),((18,24),(46,(42,50)))))),(25,45)),(7,(10,53))))),(3,(19,(36,(29,(35,40))))))),(16,(((17,(4,26)),(21,54)),(39,(14,52)))))));
	TREE tnt_184 = (1,(20,((23,((((((32,(41,(11,((2,15),(43,48))))),(28,30)),(7,(10,53))),(6,9)),((((5,(44,(38,(37,(13,51))))),((18,24),(46,(42,50)))),(8,((12,22),((49,(27,47)),(34,(31,33)))))),(25,45))),(3,(19,(36,(29,(35,40))))))),((54,(17,(4,26))),(21,(16,(39,(14,52))))))));
	TREE tnt_185 = (1,(20,(((32,((((((2,15),(43,48)),((7,(28,30)),(11,41))),(25,(45,(((5,(44,(38,(37,(13,51))))),((12,22),((49,(27,47)),(34,(31,33))))),(8,((18,24),(46,(42,50)))))))),(10,53)),(6,9))),(3,(19,(36,(29,(35,40)))))),(23,((54,(17,(4,26))),((39,(14,52)),(16,21)))))));
	TREE tnt_186 = (1,(20,((23,(((((43,(48,(2,15))),((7,(28,30)),(11,(32,41)))),(25,(45,(8,(((5,(44,(38,(13,(37,51))))),((12,22),((49,(27,47)),(34,(31,33))))),((18,24),(46,(42,50)))))))),((6,9),(10,53))),(3,(19,(36,(29,(35,40))))))),((54,(17,(4,26))),(21,(16,(39,(14,52))))))));
	TREE tnt_187 = (1,(20,((23,((((((43,(48,(2,15))),(41,(11,32))),(6,(9,(7,(28,30))))),(((8,((5,(44,(38,(13,(37,51))))),((18,24),(46,(42,50))))),((12,22),((49,(27,47)),(34,(31,33))))),(25,45))),(10,53)),(3,(19,(36,(29,(35,40))))))),((54,(17,(4,26))),((39,(14,52)),(16,21))))));
	TREE tnt_188 = (1,(20,((((((((2,15),(43,48)),(32,(11,41))),(9,(6,(28,30)))),(((8,((5,(44,(38,(13,(37,51))))),((12,22),((49,(27,47)),(34,(31,33)))))),((18,24),(46,(42,50)))),(25,45))),(7,(10,53))),(3,(19,(36,(29,(35,40)))))),(23,((54,(17,(4,26))),((39,(14,52)),(16,21)))))));
	TREE tnt_189 = (1,(20,(23,(((((((48,(43,(2,15))),(11,41)),((6,9),(28,30))),(32,(7,(10,53)))),((((5,(44,(38,(51,(13,37))))),(8,((12,22),((27,(47,49)),(34,(31,33)))))),((18,24),(46,(42,50)))),(25,45))),(3,(19,(36,(29,(35,40)))))),(16,((21,(54,(17,(4,26)))),(39,(14,52))))))));
	TREE tnt_190 = (1,(20,((23,((((((43,(48,(2,15))),(32,(11,41))),(6,9)),(28,30)),(((((5,(44,(38,(13,(37,51))))),((12,22),((49,(27,47)),(34,(31,33))))),(8,((18,24),(46,(42,50))))),(25,45)),(7,(10,53)))),(3,(19,(36,(29,(35,40))))))),(21,((54,(16,(17,(4,26)))),(39,(14,52)))))));
	TREE tnt_191 = (1,(20,((23,(((((32,(11,(41,(43,(48,(2,15)))))),(7,(28,30))),(((8,(((5,(44,(38,(13,(37,51))))),((18,24),(46,(42,50)))),((12,22),((49,(27,47)),(34,(31,33)))))),(25,45)),(6,9))),(10,53)),(3,(19,(36,(29,(35,40))))))),(((4,26),(17,(16,(21,54)))),(39,(14,52))))));
	TREE tnt_192 = (1,(20,(23,(((32,((((41,(11,(48,(43,(2,15))))),(7,(28,30))),((8,((5,(44,(38,(13,(37,51))))),(((12,22),((27,(47,49)),(34,(31,33)))),((18,24),(46,(42,50)))))),(25,45))),((6,9),(10,53)))),(3,(19,(36,(29,(35,40)))))),(((17,(4,26)),(16,(21,54))),(39,(14,52)))))));
	TREE tnt_193 = (1,(20,(23,(((32,((((48,(43,(2,15))),(11,(41,(7,(28,30))))),(6,9)),((((5,(44,(38,(37,(13,51))))),(8,(((12,22),((47,(27,49)),(34,(31,33)))),((18,24),(46,(42,50)))))),(25,45)),(10,53)))),(3,(19,(36,(29,(35,40)))))),(((54,(17,(4,26))),(16,21)),(39,(14,52)))))));
	TREE tnt_194 = (1,((((((((43,(48,(2,15))),(41,(32,(11,(7,(28,30)))))),(25,(45,(((8,(5,(44,(38,(51,(13,37)))))),((18,24),(46,(42,50)))),((12,22),((49,(27,47)),(34,(31,33)))))))),(6,9)),(10,53)),(3,(19,(36,(29,(35,40)))))),(((4,26),(17,(16,(21,54)))),(39,(14,52)))),(20,23)));
	TREE tnt_195 = (1,((((((((2,15),(43,48)),(41,(32,(11,(7,(28,30)))))),((((8,((5,(44,(38,(51,(13,37))))),((12,22),((49,(27,47)),(34,(31,33)))))),((18,24),(46,(42,50)))),(25,45)),(10,53))),(6,9)),(3,(19,(36,(29,(35,40)))))),(((4,26),(17,(16,(21,54)))),(39,(14,52)))),(20,23)));
	TREE tnt_196 = (1,(20,((((((((43,(48,(2,15))),(41,(11,32))),(6,9)),(7,(28,30))),(10,53)),((((8,(5,(44,(38,(51,(13,37)))))),((18,24),(46,(42,50)))),((12,22),((49,(27,47)),(34,(31,33))))),(25,45))),(3,(19,(36,(29,(35,40)))))),(23,((17,((4,26),(21,(16,54)))),(39,(14,52)))))));
	TREE tnt_197 = (1,((((((((2,15),(43,48)),(41,(32,(7,11)))),(6,(9,(28,30)))),(((8,(((5,(44,(38,(51,(13,37))))),((18,24),(46,(42,50)))),((12,22),((49,(27,47)),(34,(31,33)))))),(25,45)),(10,53))),(3,(19,(36,(29,(35,40)))))),(((4,26),(17,(16,(21,54)))),(39,(14,52)))),(20,23)));
	TREE tnt_198 = (1,(((((((43,(48,(2,15))),(41,(11,32))),(9,(6,(7,(28,30))))),((((8,((5,(44,(38,(51,(13,37))))),((12,22),((49,(27,47)),(34,(31,33)))))),((18,24),(46,(42,50)))),(25,45)),(10,53))),(3,(19,(36,(29,(35,40)))))),(((4,26),(17,(16,(21,54)))),(39,(14,52)))),(20,23)));
	TREE tnt_199 = (1,(((((((((43,(48,(2,15))),(41,(32,(7,11)))),(28,30)),(((5,(44,(38,(51,(13,37))))),((8,((18,24),(46,(42,50)))),((12,22),((49,(27,47)),(34,(31,33)))))),(25,45))),(10,53)),(6,9)),(3,(19,(36,(29,(35,40)))))),((17,((4,26),(16,(21,54)))),(39,(14,52)))),(20,23)));
	TREE tnt_200 = (1,(20,(23,(((32,(((11,(41,(43,(48,(2,15))))),(28,30)),(((((5,(44,(38,(13,(37,51))))),(8,(((12,22),((27,(47,49)),(34,(31,33)))),((18,24),(46,(42,50)))))),(25,45)),(6,9)),(7,(10,53))))),(3,(19,(36,(29,(35,40)))))),((16,((17,(4,26)),(21,54))),(39,(14,52)))))));
	TREE tnt_201 = (1,(20,((23,(((((((2,15),(43,48)),(41,(11,32))),(25,(45,((8,(5,(44,(38,(37,(13,51)))))),(((12,22),((49,(27,47)),(34,(31,33)))),((18,24),(46,(42,50)))))))),((7,(28,30)),(10,53))),(6,9)),(3,(19,(36,(29,(35,40))))))),((17,((4,26),(54,(16,21)))),(39,(14,52))))));
	TREE tnt_202 = (1,(20,(23,(((32,(((((48,(43,(2,15))),(11,(41,(7,(28,30))))),((8,((5,(44,(38,(13,(37,51))))),(((12,22),((47,(27,49)),(34,(31,33)))),((18,24),(46,(42,50)))))),(25,45))),(10,53)),(6,9))),(3,(19,(36,(29,(35,40)))))),((17,((4,26),(54,(16,21)))),(39,(14,52)))))));
	TREE tnt_203 = (1,(20,(23,(((32,((((11,(48,(41,(43,(2,15))))),(28,30)),(((((8,(5,(44,(38,(13,(37,51)))))),((12,22),((27,(47,49)),(34,(31,33))))),((18,24),(46,(42,50)))),(25,45)),(6,9))),(7,(10,53)))),(3,(19,(36,(29,(35,40)))))),(((4,26),(17,(16,(21,54)))),(39,(14,52)))))));
	TREE tnt_204 = (1,((((32,((((48,(43,(2,15))),(11,41)),((((8,(5,(44,(38,(13,(37,51)))))),((12,22),((27,(47,49)),(34,(31,33))))),((18,24),(46,(42,50)))),(25,45))),((6,9),((7,(28,30)),(10,53))))),(3,(19,(36,(29,(35,40)))))),((21,((17,(4,26)),(16,54))),(39,(14,52)))),(20,23)));
	TREE tnt_205 = (1,((((32,(((((((2,15),(43,48)),(11,41)),(28,30)),(((8,((5,(44,(38,(37,(13,51))))),((12,22),((27,(47,49)),(34,(31,33)))))),((18,24),(46,(42,50)))),(25,45))),(7,(10,53))),(6,9))),(3,(19,(36,(29,(35,40)))))),((21,(54,(16,(17,(4,26))))),(39,(14,52)))),(20,23)));
	TREE tnt_206 = (1,((((32,((((41,(11,(48,(43,(2,15))))),(7,(28,30))),(((8,((5,(44,(38,(13,(37,51))))),((12,22),((27,(47,49)),(34,(31,33)))))),((18,24),(46,(42,50)))),(25,45))),((6,9),(10,53)))),(3,(19,(36,(29,(35,40)))))),(16,((21,(54,(17,(4,26)))),(39,(14,52))))),(20,23)));
	TREE tnt_207 = (1,(20,(23,(((((((43,(48,(2,15))),(41,(11,(32,(7,(28,30)))))),(45,(25,(((5,(44,(38,(37,(13,51))))),((18,24),(46,(42,50)))),(8,((12,22),((49,(27,47)),(34,(31,33))))))))),(10,53)),(6,9)),(3,(19,(36,(29,(35,40)))))),((21,(54,(16,(17,(4,26))))),(39,(14,52)))))));
	TREE tnt_208 = (1,(20,((23,((32,((((((43,(48,(2,15))),(11,41)),(28,30)),((8,(((5,(44,(38,(13,(37,51))))),((12,22),((27,(47,49)),(34,(31,33))))),((18,24),(46,(42,50))))),(25,45))),(6,9)),(7,(10,53)))),(3,(19,(36,(29,(35,40))))))),((21,(54,(16,(17,(4,26))))),(39,(14,52))))));
	TREE tnt_209 = (1,((((32,(((((48,(43,(2,15))),(11,41)),((6,9),(28,30))),(7,(10,53))),((((5,(44,(38,(37,(13,51))))),(8,((12,22),((27,(47,49)),(34,(31,33)))))),((18,24),(46,(42,50)))),(25,45)))),(3,(19,(36,(29,(35,40)))))),(16,((21,(54,(17,(4,26)))),(39,(14,52))))),(20,23)));
	TREE tnt_210 = (1,((((32,(((((48,(43,(2,15))),(11,(41,(7,(28,30))))),((((8,(5,(44,(38,(13,(37,51)))))),((12,22),((27,(47,49)),(34,(31,33))))),((18,24),(46,(42,50)))),(25,45))),(10,53)),(6,9))),(3,(19,(36,(29,(35,40)))))),((21,(54,(16,(17,(4,26))))),(39,(14,52)))),(20,23)));
	TREE tnt_211 = (1,((((32,((((((2,15),(43,48)),(11,(7,41))),(28,30)),(((8,((5,(44,(38,(37,(13,51))))),((12,22),((27,(47,49)),(34,(31,33)))))),((18,24),(46,(42,50)))),(25,45))),((6,9),(10,53)))),(3,(19,(36,(29,(35,40)))))),((21,((17,(4,26)),(16,54))),(39,(14,52)))),(20,23)));
	TREE tnt_212 = (1,(23,(20,(((32,(((41,(11,(48,(43,(2,15))))),(28,30)),((((((5,(44,(38,(51,(13,37))))),(8,((18,24),(46,(42,50))))),((12,22),((47,(27,49)),(34,(31,33))))),(25,45)),(6,9)),(7,(10,53))))),(3,(19,(36,(29,(35,40)))))),(16,((54,(17,(4,26))),(21,(39,(14,52)))))))));
	TREE tnt_213 = (1,(20,(((32,(((((11,(41,(43,(48,(2,15))))),(7,(28,30))),(6,9)),(10,53)),((((8,(5,(44,(38,(51,(13,37)))))),((18,24),(46,(42,50)))),((12,22),((27,(47,49)),(34,(31,33))))),(25,45)))),(3,(19,(36,(29,(35,40)))))),(23,((54,((17,(4,26)),(16,21))),(39,(14,52)))))));
	TREE tnt_214 = (1,(20,(23,(((((((((2,15),(43,48)),(41,(32,(7,11)))),(28,30)),(6,9)),(10,53)),((((5,(44,(38,(37,(13,51))))),((12,22),((49,(27,47)),(34,(31,33))))),(8,((18,24),(46,(42,50))))),(25,45))),(3,(19,(36,(29,(35,40)))))),((54,((17,(4,26)),(16,21))),(39,(14,52)))))));
	TREE tnt_215 = (1,(20,(23,(((((((43,(48,(2,15))),(41,(32,(7,11)))),((6,9),(28,30))),((((5,(44,(38,(37,(13,51))))),((12,22),((49,(27,47)),(34,(31,33))))),(8,((18,24),(46,(42,50))))),(25,45))),(10,53)),(3,(19,(36,(29,(35,40)))))),((54,(21,(16,(17,(4,26))))),(39,(14,52)))))));
	TREE tnt_216 = (1,(20,((((((((2,15),(43,48)),(41,(32,(11,(7,(28,30)))))),((((5,(44,(38,(37,(13,51))))),((12,22),((49,(27,47)),(34,(31,33))))),(8,((18,24),(46,(42,50))))),(25,45))),(6,9)),(10,53)),(3,(19,(36,(29,(35,40)))))),(23,((54,(21,(16,(17,(4,26))))),(39,(14,52)))))));
	TREE tnt_217 = (1,((((32,(((48,(43,(2,15))),((7,(28,30)),(11,41))),((((5,(44,(38,(13,(37,51))))),((8,((18,24),(46,(42,50)))),((12,22),((47,(27,49)),(34,(31,33)))))),(25,45)),((6,9),(10,53))))),(3,(19,(36,(29,(35,40)))))),(16,(((17,(4,26)),(21,54)),(39,(14,52))))),(20,23)));
	TREE tnt_218 = (1,((((32,((((11,(43,(48,(2,15)))),(6,9)),(((5,(44,(38,(37,(13,51))))),((8,((18,24),(46,(42,50)))),((12,22),((47,(27,49)),(34,(31,33)))))),(25,45))),(41,((7,(28,30)),(10,53))))),(3,(19,(36,(29,(35,40)))))),((16,(21,(54,(17,(4,26))))),(39,(14,52)))),(20,23)));
	TREE tnt_219 = (1,((((32,((((48,(43,(2,15))),(11,41)),(7,(28,30))),(((((5,(44,(38,(13,(37,51))))),((8,((18,24),(46,(42,50)))),((12,22),((27,(47,49)),(34,(31,33)))))),(25,45)),(10,53)),(6,9)))),(3,(19,(36,(29,(35,40)))))),(((17,(4,26)),(21,(16,54))),(39,(14,52)))),(20,23)));
	TREE tnt_220 = (1,(20,(((32,((((11,(41,(43,(48,(2,15))))),(7,(28,30))),(((((5,(44,(38,(37,(13,51))))),((12,22),((27,(47,49)),(34,(31,33))))),(8,((18,24),(46,(42,50))))),(25,45)),(6,9))),(10,53))),(3,(19,(36,(29,(35,40)))))),(23,(((17,(4,26)),(54,(16,21))),(39,(14,52)))))));
	TREE tnt_221 = (1,((((32,((((11,(43,(48,(2,15)))),(6,9)),(((5,(44,(38,(37,(13,51))))),((8,((18,24),(46,(42,50)))),((12,22),((47,(27,49)),(34,(31,33)))))),(25,45))),(41,((7,(28,30)),(10,53))))),(3,(19,(36,(29,(35,40)))))),((17,((4,26),(16,(21,54)))),(39,(14,52)))),(20,23)));
	TREE tnt_222 = (1,(20,(23,((((((((48,(43,(2,15))),(11,41)),(28,30)),(((5,(44,(38,(37,(13,51))))),((8,((12,22),((27,(47,49)),(34,(31,33))))),((18,24),(46,(42,50))))),(25,45))),(32,(7,(10,53)))),(6,9)),(3,(19,(36,(29,(35,40)))))),(((54,(17,(4,26))),(39,(14,52))),(16,21))))));
	TREE tnt_223 = (1,(20,(23,(((32,((((11,(41,(48,(43,(2,15))))),(7,(28,30))),(((5,(44,(38,(37,(13,51))))),((8,((18,24),(46,(42,50)))),((12,22),((27,(47,49)),(34,(31,33)))))),(25,45))),((6,9),(10,53)))),(3,(19,(36,(29,(35,40)))))),(((54,(17,(4,26))),(39,(14,52))),(16,21))))));
	TREE tnt_224 = (1,(20,(23,(((((32,((11,(41,(48,(43,(2,15))))),((7,(28,30)),(10,53)))),(((5,(44,(38,(13,(37,51))))),((8,((18,24),(46,(42,50)))),((12,22),((27,(47,49)),(34,(31,33)))))),(25,45))),(6,9)),(3,(19,(36,(29,(35,40)))))),(((54,(17,(4,26))),(39,(14,52))),(16,21))))));
	TREE tnt_225 = (1,(20,(23,(((32,(((((2,15),(43,48)),(11,(41,(7,(28,30))))),((((5,(44,(38,(37,(13,51))))),((8,((18,24),(46,(42,50)))),((12,22),((27,(47,49)),(34,(31,33)))))),(25,45)),(10,53))),(6,9))),(3,(19,(36,(29,(35,40)))))),(((54,(17,(4,26))),(39,(14,52))),(16,21))))));
	TREE tnt_226 = (1,(20,(23,(((32,(((((48,(43,(2,15))),(11,41)),(((5,(44,(38,(13,(37,51))))),((8,((18,24),(46,(42,50)))),((12,22),((27,(47,49)),(34,(31,33)))))),(25,45))),((7,(28,30)),(10,53))),(6,9))),(3,(19,(36,(29,(35,40)))))),(((54,(17,(4,26))),(39,(14,52))),(16,21))))));
	TREE tnt_227 = (1,(20,(((((((2,15),(43,48)),(32,(11,41))),(45,(25,(((5,(44,(38,(37,(13,51))))),((12,22),((49,(27,47)),(34,(31,33))))),(8,((18,24),(46,(42,50)))))))),((6,9),((7,(28,30)),(10,53)))),(3,(19,(36,(29,(35,40)))))),(23,((54,((17,(4,26)),(16,21))),(39,(14,52)))))));
	TREE tnt_228 = (1,(20,(23,(((32,(((11,(41,(48,(43,(2,15))))),((((5,(44,(38,(13,(37,51))))),((8,((18,24),(46,(42,50)))),((12,22),((27,(47,49)),(34,(31,33)))))),(25,45)),(6,9))),((7,(28,30)),(10,53)))),(3,(19,(36,(29,(35,40)))))),(((54,(17,(4,26))),(39,(14,52))),(16,21))))));
	TREE tnt_229 = (1,(20,(23,(((32,(((((43,(48,(2,15))),(11,(41,(7,(28,30))))),(((5,(44,(38,(37,(13,51))))),((8,((18,24),(46,(42,50)))),((12,22),((27,(47,49)),(34,(31,33)))))),(25,45))),(10,53)),(6,9))),(3,(19,(36,(29,(35,40)))))),(((54,(17,(4,26))),(39,(14,52))),(16,21))))));
	TREE tnt_230 = (1,(20,(23,(((32,((((11,(41,((2,15),(43,48)))),(28,30)),((((5,(44,(38,(37,(13,51))))),(8,(((12,22),((27,(47,49)),(34,(31,33)))),((18,24),(46,(42,50)))))),(25,45)),(6,9))),(7,(10,53)))),(3,(19,(36,(29,(35,40)))))),(((54,(17,(4,26))),(39,(14,52))),(16,21))))));
	TREE tnt_231 = (1,(20,(23,(((32,((((11,(41,(48,(43,(2,15))))),((7,(28,30)),(10,53))),(((5,(44,(38,(37,(13,51))))),((8,((18,24),(46,(42,50)))),((12,22),((27,(47,49)),(34,(31,33)))))),(25,45))),(6,9))),(3,(19,(36,(29,(35,40)))))),(((54,(17,(4,26))),(39,(14,52))),(16,21))))));
	TREE tnt_232 = (1,(20,(23,(((32,(41,((((11,(43,(48,(2,15)))),(6,9)),((((5,(44,(38,(51,(13,37))))),(8,((18,24),(46,(42,50))))),((12,22),((49,(27,47)),(34,(31,33))))),(25,45))),((7,(28,30)),(10,53))))),(3,(19,(36,(29,(35,40)))))),((17,((4,26),(16,(21,54)))),(39,(14,52)))))));
	TREE tnt_233 = (1,(((((((((48,(43,(2,15))),(41,(11,32))),(6,9)),(7,(28,30))),((((5,(44,(38,(51,(13,37))))),(8,((18,24),(46,(42,50))))),((12,22),((49,(27,47)),(34,(31,33))))),(25,45))),(10,53)),(3,(19,(36,(29,(35,40)))))),((17,((4,26),(16,(21,54)))),(39,(14,52)))),(20,23)));
	TREE tnt_234 = (1,(20,((((((((48,(43,(2,15))),(7,(41,(11,32)))),(28,30)),(6,9)),(((8,((5,(44,(38,(51,(13,37))))),((18,24),(46,(42,50))))),((12,22),((49,(27,47)),(34,(31,33))))),(25,45))),(10,53)),(3,(19,(36,(29,(35,40)))))),(23,((17,((4,26),(16,(21,54)))),(39,(14,52)))))));
	TREE tnt_235 = (1,(20,((23,((((((43,(48,(2,15))),(41,(11,32))),((6,9),(7,(28,30)))),((((5,(44,(38,(51,(13,37))))),((12,22),((49,(27,47)),(34,(31,33))))),(8,((18,24),(46,(42,50))))),(25,45))),(10,53)),(3,(19,(36,(29,(35,40))))))),(((4,26),(17,(54,(16,21)))),(39,(14,52))))));
	TREE tnt_236 = (1,(20,((23,((((((43,(48,(2,15))),(41,(11,32))),((6,9),(28,30))),(7,(10,53))),((((8,(5,(44,(38,(51,(13,37)))))),((18,24),(46,(42,50)))),((12,22),((49,(27,47)),(34,(31,33))))),(25,45))),(3,(19,(36,(29,(35,40))))))),(((4,26),(17,(21,(16,54)))),(39,(14,52))))));
	TREE tnt_237 = (1,(20,((((((43,(48,(2,15))),(32,(41,(7,11)))),((6,9),(28,30))),((((8,((5,(44,(38,(51,(13,37))))),((18,24),(46,(42,50))))),((12,22),((49,(27,47)),(34,(31,33))))),(25,45)),(10,53))),(3,(19,(36,(29,(35,40)))))),(23,((17,((4,26),(16,(21,54)))),(39,(14,52)))))));
	TREE tnt_238 = (1,(20,(23,(((((32,((11,(48,(41,(43,(2,15))))),((7,(28,30)),(10,53)))),((8,(((5,(44,(38,(13,(37,51))))),((12,22),((27,(47,49)),(34,(31,33))))),((18,24),(46,(42,50))))),(25,45))),(6,9)),(3,(19,(36,(29,(35,40)))))),(((17,(4,26)),(21,(16,54))),(39,(14,52)))))));
	TREE tnt_239 = (1,(20,(23,(((32,(((((41,(11,((2,15),(43,48)))),(28,30)),(7,(10,53))),(((5,(44,(38,(13,(37,51))))),((8,((18,24),(46,(42,50)))),((12,22),((47,(27,49)),(34,(31,33)))))),(25,45))),(6,9))),(3,(19,(36,(29,(35,40)))))),((17,((4,26),(54,(16,21)))),(39,(14,52)))))));
	TREE tnt_240 = (1,(20,(23,(((32,(((((2,15),(43,48)),(11,41)),(((((5,(44,(38,(13,(37,51))))),(8,((18,24),(46,(42,50))))),((12,22),((27,(47,49)),(34,(31,33))))),(25,45)),((7,(28,30)),(10,53)))),(6,9))),(3,(19,(36,(29,(35,40)))))),(((17,(4,26)),(16,(21,54))),(39,(14,52)))))));
	TREE tnt_241 = (1,(20,(23,(((32,(((((43,(48,(2,15))),(11,41)),(25,(45,(((5,(44,(38,(13,(37,51))))),((12,22),((27,(47,49)),(34,(31,33))))),(8,((18,24),(46,(42,50)))))))),((7,(28,30)),(10,53))),(6,9))),(3,(19,(36,(29,(35,40)))))),((54,(17,(4,26))),((39,(14,52)),(16,21)))))));
	TREE tnt_242 = (1,(20,(23,(((32,((((48,(43,(2,15))),(11,41)),(9,(6,(28,30)))),(((((5,(44,(38,(37,(13,51))))),(8,((12,22),((27,(47,49)),(34,(31,33)))))),((18,24),(46,(42,50)))),(25,45)),(7,(10,53))))),(3,(19,(36,(29,(35,40)))))),((21,(16,(54,(17,(4,26))))),(39,(14,52)))))));
	TREE tnt_243 = (1,(20,((23,(((((((2,15),(43,48)),(32,(11,41))),(9,(6,(7,(28,30))))),((8,((5,(44,(38,(37,(13,51))))),(((12,22),((49,(27,47)),(34,(31,33)))),((18,24),(46,(42,50)))))),(25,45))),(10,53)),(3,(19,(36,(29,(35,40))))))),((17,((4,26),(21,(16,54)))),(39,(14,52))))));
	TREE tnt_244 = (1,(20,(23,(((32,((((48,(43,(2,15))),(11,41)),(9,(6,(28,30)))),(((((5,(44,(38,(37,(13,51))))),(8,((12,22),((27,(47,49)),(34,(31,33)))))),((18,24),(46,(42,50)))),(25,45)),(7,(10,53))))),(3,(19,(36,(29,(35,40)))))),(((17,(4,26)),(21,(16,54))),(39,(14,52)))))));
	TREE tnt_245 = (1,(20,((23,((((((43,(48,(2,15))),(32,(11,41))),(6,(9,(7,(28,30))))),((8,((5,(44,(38,(37,(13,51))))),(((12,22),((49,(27,47)),(34,(31,33)))),((18,24),(46,(42,50)))))),(25,45))),(10,53)),(3,(19,(36,(29,(35,40))))))),((54,(21,(17,(4,26)))),(16,(39,(14,52)))))));
	TREE tnt_246 = (1,(20,(23,(((32,((((((2,15),(43,48)),(11,41)),(45,(25,((5,(44,(38,(13,(37,51))))),((8,((12,22),((27,(47,49)),(34,(31,33))))),((18,24),(46,(42,50)))))))),(6,9)),((7,(28,30)),(10,53)))),(3,(19,(36,(29,(35,40)))))),((21,(16,(54,(17,(4,26))))),(39,(14,52)))))));
	TREE tnt_247 = (1,(20,(23,(((32,((((((2,15),(43,48)),(11,41)),(45,(25,(((8,(5,(44,(38,(13,(37,51)))))),((12,22),((47,(27,49)),(34,(31,33))))),((18,24),(46,(42,50))))))),(6,9)),((7,(28,30)),(10,53)))),(3,(19,(36,(29,(35,40)))))),(((17,(4,26)),(16,(21,54))),(39,(14,52)))))));
	TREE tnt_248 = (1,(20,(23,(((32,(((((48,(43,(2,15))),(11,41)),(45,(25,((5,(44,(38,(13,(37,51))))),((8,((12,22),((49,(27,47)),(34,(31,33))))),((18,24),(46,(42,50)))))))),(6,9)),((7,(28,30)),(10,53)))),(3,(19,(36,(29,(35,40)))))),(((4,26),(17,(16,(21,54)))),(39,(14,52)))))));
	TREE tnt_249 = (1,((((((((((2,15),(43,48)),(11,(32,41))),(6,9)),(7,(28,30))),(((5,(44,(38,(37,(13,51))))),(8,(((12,22),((49,(27,47)),(34,(31,33)))),((18,24),(46,(42,50)))))),(25,45))),(10,53)),(3,(19,(36,(29,(35,40)))))),(21,(((17,(4,26)),(16,54)),(39,(14,52))))),(20,23)));
	TREE tnt_250 = (1,(20,(23,(((((((43,(48,(2,15))),(41,(32,(11,(7,(28,30)))))),((((8,(5,(44,(38,(37,(13,51)))))),((18,24),(46,(42,50)))),((12,22),((49,(27,47)),(34,(31,33))))),(25,45))),(6,9)),(10,53)),(3,(19,(36,(29,(35,40)))))),(((4,26),(17,(21,(16,54)))),(39,(14,52)))))));
	TREE tnt_251 = (1,(20,(23,(((((((11,(41,(32,((2,15),(43,48))))),(7,(28,30))),(10,53)),(6,9)),((8,(((5,(44,(38,(37,(13,51))))),((18,24),(46,(42,50)))),((12,22),((49,(27,47)),(34,(31,33)))))),(25,45))),(3,(19,(36,(29,(35,40)))))),(((4,26),(17,(16,(21,54)))),(39,(14,52)))))));
	TREE tnt_252 = (1,(20,((23,(((((41,(32,(11,((2,15),(43,48))))),((7,(28,30)),(10,53))),(6,9)),((8,(((5,(44,(38,(37,(13,51))))),((18,24),(46,(42,50)))),((12,22),((49,(27,47)),(34,(31,33)))))),(25,45))),(3,(19,(36,(29,(35,40))))))),((54,(21,(16,(17,(4,26))))),(39,(14,52))))));
	TREE tnt_253 = (1,(20,(23,((((((32,((41,(11,((2,15),(43,48)))),(28,30))),(7,(10,53))),(6,9)),((8,(((5,(44,(38,(37,(13,51))))),((18,24),(46,(42,50)))),((12,22),((49,(27,47)),(34,(31,33)))))),(25,45))),(3,(19,(36,(29,(35,40)))))),(((4,26),(17,(21,(16,54)))),(39,(14,52)))))));
	TREE tnt_254 = (1,(20,(23,(((((((41,(11,(32,((2,15),(43,48))))),(28,30)),(7,(10,53))),(6,9)),((8,(((5,(44,(38,(37,(13,51))))),((18,24),(46,(42,50)))),((12,22),((49,(27,47)),(34,(31,33)))))),(25,45))),(3,(19,(36,(29,(35,40)))))),(((4,26),(17,(16,(21,54)))),(39,(14,52)))))));
	TREE tnt_255 = (1,(20,(23,((((((2,15),(43,48)),(32,(11,41))),((((8,(((5,(44,(38,(37,(13,51))))),((18,24),(46,(42,50)))),((12,22),((49,(27,47)),(34,(31,33)))))),(25,45)),((7,(28,30)),(10,53))),(6,9))),(3,(19,(36,(29,(35,40)))))),(((4,26),(17,(16,(21,54)))),(39,(14,52)))))));
	TREE tnt_256 = (1,(20,(23,(((((((32,(41,(11,((2,15),(43,48))))),(7,(28,30))),(10,53)),(6,9)),((8,(((5,(44,(38,(37,(13,51))))),((18,24),(46,(42,50)))),((12,22),((49,(27,47)),(34,(31,33)))))),(25,45))),(3,(19,(36,(29,(35,40)))))),((21,(16,(54,(17,(4,26))))),(39,(14,52)))))));
	TREE tnt_257 = (1,(20,((23,((((((32,(41,(11,((2,15),(43,48))))),(28,30)),(7,(10,53))),((8,(((5,(44,(38,(37,(13,51))))),((18,24),(46,(42,50)))),((12,22),((49,(27,47)),(34,(31,33)))))),(25,45))),(6,9)),(3,(19,(36,(29,(35,40))))))),(((4,26),(17,(16,(21,54)))),(39,(14,52))))));
	TREE tnt_258 = (1,(20,(23,((((((41,(11,(32,(43,(48,(2,15)))))),((7,(28,30)),(10,53))),(6,9)),((8,(((5,(44,(38,(37,(13,51))))),((18,24),(46,(42,50)))),((12,22),((49,(27,47)),(34,(31,33)))))),(25,45))),(3,(19,(36,(29,(35,40)))))),((54,(21,(16,(17,(4,26))))),(39,(14,52)))))));
	TREE tnt_259 = (1,(20,(((((((48,(43,(2,15))),(11,41)),(32,((7,(28,30)),(10,53)))),(6,9)),((8,(((5,(44,(38,(37,(13,51))))),((12,22),((49,(27,47)),(34,(31,33))))),((18,24),(46,(42,50))))),(25,45))),(3,(19,(36,(29,(35,40)))))),(23,((21,(54,(16,(17,(4,26))))),(39,(14,52)))))));
	TREE tnt_260 = (1,(20,((23,((((((43,(48,(2,15))),(11,41)),(32,((7,(28,30)),(10,53)))),(6,9)),((8,(((5,(44,(38,(37,(13,51))))),((12,22),((49,(27,47)),(34,(31,33))))),((18,24),(46,(42,50))))),(25,45))),(3,(19,(36,(29,(35,40))))))),(21,((54,(16,(17,(4,26)))),(39,(14,52)))))));
	TREE tnt_261 = (1,(20,((((((((43,(48,(2,15))),(32,(11,41))),(28,30)),((8,(((5,(44,(38,(37,(13,51))))),((12,22),((49,(27,47)),(34,(31,33))))),((18,24),(46,(42,50))))),(25,45))),(6,9)),(7,(10,53))),(3,(19,(36,(29,(35,40)))))),(23,((21,(54,(16,(17,(4,26))))),(39,(14,52)))))));
	TREE tnt_262 = (1,(20,(((((((48,(43,(2,15))),(7,(41,(11,32)))),((6,9),(28,30))),(10,53)),((8,(((5,(44,(38,(37,(13,51))))),((12,22),((49,(27,47)),(34,(31,33))))),((18,24),(46,(42,50))))),(25,45))),(3,(19,(36,(29,(35,40)))))),(23,((21,(54,(16,(17,(4,26))))),(39,(14,52)))))));
	TREE tnt_263 = (1,(20,((23,((((((43,(48,(2,15))),(32,(11,41))),(6,(9,(7,(28,30))))),(10,53)),((8,(((5,(44,(38,(37,(13,51))))),((12,22),((49,(27,47)),(34,(31,33))))),((18,24),(46,(42,50))))),(25,45))),(3,(19,(36,(29,(35,40))))))),(21,((54,(16,(17,(4,26)))),(39,(14,52)))))));
	TREE tnt_264 = (1,(20,(23,(((32,(((((48,(43,(2,15))),(11,41)),((6,9),(28,30))),(7,(10,53))),((((8,(5,(44,(38,(37,(13,51)))))),((18,24),(46,(42,50)))),((12,22),((27,(47,49)),(34,(31,33))))),(25,45)))),(3,(19,(36,(29,(35,40)))))),(((17,(4,26)),(16,54)),(21,(39,(14,52))))))));
	TREE tnt_265 = (1,(20,(23,(((32,(((((48,(43,(2,15))),(11,41)),((6,9),(28,30))),(7,(10,53))),(((8,(5,(44,(38,(37,(13,51)))))),(((12,22),((27,(47,49)),(34,(31,33)))),((18,24),(46,(42,50))))),(25,45)))),(3,(19,(36,(29,(35,40)))))),(16,(21,((54,(17,(4,26))),(39,(14,52)))))))));
	TREE tnt_266 = (1,(20,(23,(((32,(((((48,(43,(2,15))),(11,41)),((6,9),(28,30))),(7,(10,53))),(((8,(5,(44,(38,(37,(13,51)))))),(((12,22),((27,(47,49)),(34,(31,33)))),((18,24),(46,(42,50))))),(25,45)))),(3,(19,(36,(29,(35,40)))))),(16,(((17,(4,26)),(21,54)),(39,(14,52))))))));
	TREE tnt_267 = (1,(20,(23,(((32,(((((48,(43,(2,15))),(11,41)),((6,9),(28,30))),(7,(10,53))),((((8,(5,(44,(38,(37,(13,51)))))),((18,24),(46,(42,50)))),((12,22),((27,(47,49)),(34,(31,33))))),(25,45)))),(3,(19,(36,(29,(35,40)))))),(((54,(17,(4,26))),(16,21)),(39,(14,52)))))));
	TREE tnt_268 = (1,(20,(23,(((32,(((((48,(43,(2,15))),(11,41)),((6,9),(28,30))),(7,(10,53))),((((8,(5,(44,(38,(37,(13,51)))))),((18,24),(46,(42,50)))),((12,22),((27,(47,49)),(34,(31,33))))),(25,45)))),(3,(19,(36,(29,(35,40)))))),(((17,(4,26)),(16,(21,54))),(39,(14,52)))))));
	TREE tnt_269 = (1,(((((((((2,15),(43,48)),((7,(28,30)),(32,(11,41)))),(25,(45,(((8,(5,(44,(38,(37,(13,51)))))),((12,22),((49,(27,47)),(34,(31,33))))),((18,24),(46,(42,50))))))),(10,53)),(6,9)),(3,(19,(36,(29,(35,40)))))),(21,((54,(16,(17,(4,26)))),(39,(14,52))))),(20,23)));
	TREE tnt_270 = (1,((((((((2,15),(43,48)),((7,(28,30)),(32,(11,41)))),(25,(45,((8,((5,(44,(38,(37,(13,51))))),((18,24),(46,(42,50))))),((12,22),((49,(27,47)),(34,(31,33)))))))),((6,9),(10,53))),(3,(19,(36,(29,(35,40)))))),(((17,(4,26)),(54,(16,21))),(39,(14,52)))),(20,23)));
	TREE tnt_271 = (1,((((((((43,(48,(2,15))),((7,(28,30)),(32,(11,41)))),(25,(45,((8,((5,(44,(38,(37,(13,51))))),((18,24),(46,(42,50))))),((12,22),((49,(27,47)),(34,(31,33)))))))),(10,53)),(6,9)),(3,(19,(36,(29,(35,40)))))),((54,(16,(21,(17,(4,26))))),(39,(14,52)))),(20,23)));
	TREE tnt_272 = (1,(20,((23,(((((32,((11,(41,(43,(48,(2,15))))),(28,30))),(7,(10,53))),(6,9)),((8,(((5,(44,(38,(37,(13,51))))),((12,22),((49,(27,47)),(34,(31,33))))),((18,24),(46,(42,50))))),(25,45))),(3,(19,(36,(29,(35,40))))))),((54,(17,(4,26))),(16,(21,(39,(14,52))))))));
	TREE tnt_273 = (1,(20,((23,((((((11,(41,(48,(43,(2,15))))),(7,(28,30))),(32,(10,53))),(6,9)),((8,(((5,(44,(38,(37,(13,51))))),((12,22),((49,(27,47)),(34,(31,33))))),((18,24),(46,(42,50))))),(25,45))),(3,(19,(36,(29,(35,40))))))),((54,(17,(4,26))),(16,(21,(39,(14,52))))))));
	TREE tnt_274 = (1,(20,(23,(((32,((((((48,(43,(2,15))),(41,(7,11))),(6,9)),(28,30)),(10,53)),((((5,(44,(38,(13,(37,51))))),((12,22),((47,(27,49)),(34,(31,33))))),(8,((18,24),(46,(42,50))))),(25,45)))),(3,(19,(36,(29,(35,40)))))),(16,((54,(21,(17,(4,26)))),(39,(14,52))))))));
	TREE tnt_275 = (1,(20,((23,((32,(((((48,(43,(2,15))),(11,41)),(6,9)),((7,(28,30)),(10,53))),((((5,(44,(38,(37,(13,51))))),(8,((18,24),(46,(42,50))))),((12,22),((47,(27,49)),(34,(31,33))))),(25,45)))),(3,(19,(36,(29,(35,40))))))),(16,((54,(21,(17,(4,26)))),(39,(14,52)))))));
	TREE tnt_276 = (1,((((((((48,(43,(2,15))),(11,(32,41))),(45,(25,(((8,(5,(44,(38,(37,(13,51)))))),((12,22),((27,(47,49)),(34,(31,33))))),((18,24),(46,(42,50))))))),(6,9)),((7,(28,30)),(10,53))),(3,(19,(36,(29,(35,40)))))),((54,((17,(4,26)),(16,21))),(39,(14,52)))),(20,23)));
	TREE tnt_277 = (1,(20,(23,(((32,((((((2,15),(43,48)),(11,41)),(6,9)),((((5,(44,(38,(13,(37,51))))),((18,24),(46,(42,50)))),(8,((12,22),((27,(47,49)),(34,(31,33)))))),(25,45))),((7,(28,30)),(10,53)))),(3,(19,(36,(29,(35,40)))))),(16,((54,(17,(4,26))),(21,(39,(14,52)))))))));
	TREE tnt_278 = (1,(20,((23,((((((48,(43,(2,15))),(11,41)),(9,(6,(28,30)))),((((8,(5,(44,(38,(37,(13,51)))))),((18,24),(46,(42,50)))),((12,22),((27,(47,49)),(34,(31,33))))),(25,45))),(32,(7,(10,53)))),(3,(19,(36,(29,(35,40))))))),(21,((54,(16,(17,(4,26)))),(39,(14,52)))))));
	TREE tnt_279 = (1,(20,(23,(((((((2,15),(43,48)),(11,41)),(((((8,(5,(44,(38,(37,(13,51)))))),((12,22),((27,(47,49)),(34,(31,33))))),((18,24),(46,(42,50)))),(25,45)),(6,9))),(32,((7,(28,30)),(10,53)))),(3,(19,(36,(29,(35,40)))))),(21,((54,(17,(4,26))),(16,(39,(14,52)))))))));
	TREE tnt_280 = (1,(20,((23,(((((((48,(43,(2,15))),(41,(11,32))),(28,30)),(7,(10,53))),(6,9)),((8,((5,(44,(38,(37,(13,51))))),(((12,22),((49,(27,47)),(34,(31,33)))),((18,24),(46,(42,50)))))),(25,45))),(3,(19,(36,(29,(35,40))))))),((54,(21,(16,(17,(4,26))))),(39,(14,52))))));
	TREE tnt_281 = (1,(20,((23,((((((41,(11,((2,15),(43,48)))),(7,(28,30))),(32,(10,53))),(6,9)),(((5,(44,(38,(37,(13,51))))),((8,((12,22),((49,(27,47)),(34,(31,33))))),((18,24),(46,(42,50))))),(25,45))),(3,(19,(36,(29,(35,40))))))),((54,(21,(16,(17,(4,26))))),(39,(14,52))))));
	TREE tnt_282 = (1,(20,((23,((32,(((((48,(43,(2,15))),(11,41)),(28,30)),((6,9),(7,(10,53)))),((8,((5,(44,(38,(37,(13,51))))),(((12,22),((49,(27,47)),(34,(31,33)))),((18,24),(46,(42,50)))))),(25,45)))),(3,(19,(36,(29,(35,40))))))),((54,(21,(16,(17,(4,26))))),(39,(14,52))))));
	TREE tnt_283 = (1,(20,(23,(((32,((((11,(41,((2,15),(43,48)))),(28,30)),(((((5,(44,(38,(13,(37,51))))),(8,((18,24),(46,(42,50))))),((12,22),((47,(27,49)),(34,(31,33))))),(25,45)),(6,9))),(7,(10,53)))),(3,(19,(36,(29,(35,40)))))),(16,(((17,(4,26)),(21,54)),(39,(14,52))))))));
	TREE tnt_284 = (1,(20,(23,(((32,(((((48,(43,(2,15))),(11,41)),(6,9)),(7,(28,30))),(((((5,(44,(38,(37,(13,51))))),(8,((18,24),(46,(42,50))))),((12,22),((47,(27,49)),(34,(31,33))))),(25,45)),(10,53)))),(3,(19,(36,(29,(35,40)))))),(((17,(4,26)),(21,54)),(16,(39,(14,52))))))));
	TREE tnt_285 = (1,(20,(23,(((32,((((((48,(43,(2,15))),(11,41)),(6,9)),(28,30)),((((5,(44,(38,(13,(37,51))))),(8,((18,24),(46,(42,50))))),((12,22),((47,(27,49)),(34,(31,33))))),(25,45))),(7,(10,53)))),(3,(19,(36,(29,(35,40)))))),(16,((54,(17,(4,26))),(21,(39,(14,52)))))))));
	TREE tnt_286 = (1,(20,((23,(((((43,(48,(2,15))),(32,(41,(11,(7,(28,30)))))),(10,53)),(((8,((5,(44,(38,(37,(13,51))))),(((12,22),((49,(27,47)),(34,(31,33)))),((18,24),(46,(42,50)))))),(25,45)),(6,9))),(3,(19,(36,(29,(35,40))))))),(16,((54,(21,(17,(4,26)))),(39,(14,52)))))));
	TREE tnt_287 = (1,(20,(23,(((((((2,15),(43,48)),(11,41)),(((((5,(44,(38,(13,(37,51))))),(8,((18,24),(46,(42,50))))),((12,22),((47,(27,49)),(34,(31,33))))),(25,45)),(6,9))),(32,((7,(28,30)),(10,53)))),(3,(19,(36,(29,(35,40)))))),(16,(((17,(4,26)),(21,54)),(39,(14,52))))))));
	TREE tnt_288 = (1,(20,(23,(((32,(((((2,15),(43,48)),(11,41)),(((((5,(44,(38,(37,(13,51))))),(8,((18,24),(46,(42,50))))),((12,22),((47,(27,49)),(34,(31,33))))),(25,45)),(6,9))),((7,(28,30)),(10,53)))),(3,(19,(36,(29,(35,40)))))),(((17,(4,26)),(54,(16,21))),(39,(14,52)))))));
	TREE tnt_289 = (1,(20,(((((43,(48,(2,15))),(11,41)),(((8,(((5,(44,(38,(37,(13,51))))),((12,22),((27,(47,49)),(34,(31,33))))),((18,24),(46,(42,50))))),(25,45)),((6,9),(32,((7,(28,30)),(10,53)))))),(3,(19,(36,(29,(35,40)))))),(23,(((4,26),(17,(21,(16,54)))),(39,(14,52)))))));
	TREE tnt_290 = (1,((((((43,(48,(2,15))),(11,41)),(((8,(((5,(44,(38,(37,(13,51))))),((12,22),((27,(47,49)),(34,(31,33))))),((18,24),(46,(42,50))))),(25,45)),((6,9),(32,((7,(28,30)),(10,53)))))),(3,(19,(36,(29,(35,40)))))),((54,(16,(21,(17,(4,26))))),(39,(14,52)))),(20,23)));
	TREE tnt_291 = (1,(20,(23,(((32,(((((48,(43,(2,15))),(11,41)),(25,(45,(((8,(5,(44,(38,(37,(13,51)))))),((18,24),(46,(42,50)))),((12,22),((27,(47,49)),(34,(31,33)))))))),(6,9)),((7,(28,30)),(10,53)))),(3,(19,(36,(29,(35,40)))))),(16,(((17,(4,26)),(21,54)),(39,(14,52))))))));
	TREE tnt_292 = (1,(20,(23,(((((((48,(43,(2,15))),(11,41)),((((5,(44,(38,(37,(13,51))))),(8,((18,24),(46,(42,50))))),((12,22),((27,(47,49)),(34,(31,33))))),(25,45))),(6,9)),(32,((7,(28,30)),(10,53)))),(3,(19,(36,(29,(35,40)))))),(((54,(17,(4,26))),(39,(14,52))),(16,21))))));
	TREE tnt_293 = (1,((((((((43,(48,(2,15))),(41,(32,(11,(7,(28,30)))))),(25,(45,((5,(44,(38,(37,(13,51))))),(8,(((12,22),((49,(27,47)),(34,(31,33)))),((18,24),(46,(42,50))))))))),(6,9)),(10,53)),(3,(19,(36,(29,(35,40)))))),((21,(54,(16,(17,(4,26))))),(39,(14,52)))),(20,23)));
	TREE tnt_294 = (1,(20,((23,((32,((((((2,15),(43,48)),(11,41)),(25,(45,(((5,(44,(38,(37,(13,51))))),(8,((18,24),(46,(42,50))))),((12,22),((27,(47,49)),(34,(31,33)))))))),((7,(28,30)),(10,53))),(6,9))),(3,(19,(36,(29,(35,40))))))),(16,(((17,(4,26)),(21,54)),(39,(14,52)))))));
	TREE tnt_295 = (1,(20,(23,(((((((48,(43,(2,15))),(11,41)),((((5,(44,(38,(37,(13,51))))),((12,22),((27,(47,49)),(34,(31,33))))),(8,((18,24),(46,(42,50))))),(25,45))),(6,9)),(32,((7,(28,30)),(10,53)))),(3,(19,(36,(29,(35,40)))))),(((4,26),(17,(21,(16,54)))),(39,(14,52)))))));
	TREE tnt_296 = (1,(20,(23,(((32,((((11,(48,(41,(43,(2,15))))),(28,30)),(((8,(((5,(44,(38,(37,(13,51))))),((12,22),((27,(47,49)),(34,(31,33))))),((18,24),(46,(42,50))))),(25,45)),(6,9))),(7,(10,53)))),(3,(19,(36,(29,(35,40)))))),(16,((54,(21,(17,(4,26)))),(39,(14,52))))))));
	TREE tnt_297 = (1,(20,((23,((((((2,15),(43,48)),(11,41)),((6,9),(28,30))),(((((8,(5,(44,(38,(37,(13,51)))))),((18,24),(46,(42,50)))),((12,22),((27,(47,49)),(34,(31,33))))),(25,45)),(32,(7,(10,53))))),(3,(19,(36,(29,(35,40))))))),(((16,(17,(4,26))),(21,54)),(39,(14,52))))));
	TREE tnt_298 = (1,(20,((23,((32,(((((48,(43,(2,15))),((7,(28,30)),(11,41))),(25,(45,(((5,(44,(38,(37,(13,51))))),((18,24),(46,(42,50)))),(8,((12,22),((49,(27,47)),(34,(31,33))))))))),(10,53)),(6,9))),(3,(19,(36,(29,(35,40))))))),((54,(21,(17,(4,26)))),(16,(39,(14,52)))))));
	TREE tnt_299 = (1,(20,(((32,((((11,(43,((2,15),(41,48)))),(6,9)),(28,30)),(((((5,(44,(38,(37,(13,51))))),((18,24),(46,(42,50)))),(8,((12,22),((27,(47,49)),(34,(31,33)))))),(25,45)),(7,(10,53))))),(3,(19,(36,(29,(35,40)))))),(23,((16,((17,(4,26)),(21,54))),(39,(14,52)))))));
	TREE tnt_300 = (1,(20,((23,(((((((43,((2,15),(7,(41,48)))),(11,32)),(6,9)),(28,30)),((8,(((5,(44,(38,(37,(13,51))))),((12,22),((27,(47,49)),(34,(31,33))))),((18,24),(46,(42,50))))),(25,45))),(10,53)),(3,(19,(36,(29,(35,40))))))),(((4,26),(17,(54,(16,21)))),(39,(14,52))))));
	TREE tnt_301 = (1,(20,(((32,((((11,(43,((2,15),(7,(41,48))))),(6,9)),(28,30)),(((8,(((5,(44,(38,(37,(13,51))))),((18,24),(46,(42,50)))),((12,22),((27,(47,49)),(34,(31,33)))))),(25,45)),(10,53)))),(3,(19,(36,(29,(35,40)))))),(23,(21,((54,(16,(17,(4,26)))),(39,(14,52))))))));
	TREE tnt_302 = (1,(20,((((((((43,(41,(48,(2,15)))),(11,32)),(6,9)),(7,(28,30))),((8,(((5,(44,(38,(37,(13,51))))),((18,24),(46,(42,50)))),((12,22),((27,(47,49)),(34,(31,33)))))),(25,45))),(10,53)),(3,(19,(36,(29,(35,40)))))),(23,(21,(((17,(4,26)),(16,54)),(39,(14,52))))))));
	TREE tnt_303 = (1,(20,(((((11,(43,(41,(48,(2,15))))),(6,9)),(((8,(((5,(44,(38,(37,(13,51))))),((18,24),(46,(42,50)))),((12,22),((27,(47,49)),(34,(31,33)))))),(25,45)),(32,((7,(28,30)),(10,53))))),(3,(19,(36,(29,(35,40)))))),(23,(21,((54,(16,(17,(4,26)))),(39,(14,52))))))));
	TREE tnt_304 = (1,(20,((((((((43,((2,15),(41,48))),(11,32)),(6,9)),(28,30)),(7,(10,53))),((8,(((5,(44,(38,(37,(13,51))))),((18,24),(46,(42,50)))),((12,22),((27,(47,49)),(34,(31,33)))))),(25,45))),(3,(19,(36,(29,(35,40)))))),(23,(21,((54,(16,(17,(4,26)))),(39,(14,52))))))));
	TREE tnt_305 = (1,(20,(23,((((((11,(43,((2,15),(41,48)))),(6,9)),(((5,(44,(38,(13,(37,51))))),((8,((18,24),(46,(42,50)))),((12,22),((49,(27,47)),(34,(31,33)))))),(25,45))),(32,((7,(28,30)),(10,53)))),(3,(19,(36,(29,(35,40)))))),((54,(21,(16,(17,(4,26))))),(39,(14,52)))))));
	TREE tnt_306 = (1,(20,((23,(((((((43,(41,(48,(2,15)))),(11,32)),(6,9)),(28,30)),((8,(((5,(44,(38,(13,(37,51))))),((12,22),((49,(27,47)),(34,(31,33))))),((18,24),(46,(42,50))))),(25,45))),(7,(10,53))),(3,(19,(36,(29,(35,40))))))),(((17,(4,26)),(54,(16,21))),(39,(14,52))))));
	TREE tnt_307 = (1,(20,(23,(((32,((((11,(43,(48,(41,(2,15))))),(6,9)),(7,(28,30))),((((5,(44,(38,(51,(13,37))))),((8,((18,24),(46,(42,50)))),((12,22),((47,(27,49)),(34,(31,33)))))),(25,45)),(10,53)))),(3,(19,(36,(29,(35,40)))))),(16,((21,(54,(17,(4,26)))),(39,(14,52))))))));
	TREE tnt_308 = (1,(20,((23,(((((((43,((2,15),(41,(7,48)))),(11,32)),(6,9)),(28,30)),((((8,(5,(44,(38,(51,(13,37)))))),((18,24),(46,(42,50)))),((12,22),((27,(47,49)),(34,(31,33))))),(25,45))),(10,53)),(3,(19,(36,(29,(35,40))))))),((54,((17,(4,26)),(16,21))),(39,(14,52))))));
	TREE tnt_309 = (1,(20,((((((((43,(48,(2,15))),(11,(32,41))),(28,30)),(6,9)),((((8,(5,(44,(38,(51,(13,37)))))),((18,24),(46,(42,50)))),((12,22),((49,(27,47)),(34,(31,33))))),(25,45))),(7,(10,53))),(3,(19,(36,(29,(35,40)))))),(23,((17,((4,26),(21,(16,54)))),(39,(14,52)))))));
	TREE tnt_310 = (1,(20,((23,((((((32,(11,(41,(43,(48,(2,15)))))),(7,(28,30))),(6,9)),(10,53)),(((8,((5,(44,(38,(51,(13,37))))),((12,22),((27,(47,49)),(34,(31,33)))))),((18,24),(46,(42,50)))),(25,45))),(3,(19,(36,(29,(35,40))))))),(((17,(4,26)),(21,(16,54))),(39,(14,52))))));
	TREE tnt_311 = (1,(20,(23,(((32,((((((2,15),(43,48)),(11,41)),(6,9)),(((5,(44,(38,(37,(13,51))))),(8,(((12,22),((47,(27,49)),(34,(31,33)))),((18,24),(46,(42,50)))))),(25,45))),((7,(28,30)),(10,53)))),(3,(19,(36,(29,(35,40)))))),(((4,26),(17,(54,(16,21)))),(39,(14,52)))))));
	TREE tnt_312 = (1,(20,(23,((((32,((((2,15),(43,48)),(11,41)),(7,(28,30)))),((((5,(44,(38,(37,(13,51))))),((8,((18,24),(46,(42,50)))),((12,22),((47,(27,49)),(34,(31,33)))))),(25,45)),((6,9),(10,53)))),(3,(19,(36,(29,(35,40)))))),(((4,26),(17,(54,(16,21)))),(39,(14,52)))))));
	TREE tnt_313 = (1,(20,(23,((((32,(((11,(41,(43,(48,(2,15))))),(28,30)),(7,(10,53)))),((((5,(44,(38,(37,(13,51))))),((8,((18,24),(46,(42,50)))),((12,22),((47,(27,49)),(34,(31,33)))))),(25,45)),(6,9))),(3,(19,(36,(29,(35,40)))))),(((4,26),(17,(16,(21,54)))),(39,(14,52)))))));
	TREE tnt_314 = (1,(20,((23,(((32,((11,(41,(48,(43,(2,15))))),(7,(28,30)))),((((((5,(44,(38,(37,(13,51))))),((12,22),((49,(27,47)),(34,(31,33))))),(8,((18,24),(46,(42,50))))),(25,45)),(6,9)),(10,53))),(3,(19,(36,(29,(35,40))))))),(((17,(4,26)),(16,(21,54))),(39,(14,52))))));
	TREE tnt_315 = (1,(20,((23,((((((32,(41,(11,(48,(43,(2,15)))))),(28,30)),(7,(10,53))),(6,9)),((((5,(44,(38,(37,(13,51))))),((12,22),((49,(27,47)),(34,(31,33))))),(8,((18,24),(46,(42,50))))),(25,45))),(3,(19,(36,(29,(35,40))))))),(((17,(4,26)),(16,(21,54))),(39,(14,52))))));
	TREE tnt_316 = (1,(20,(23,(((32,(((((2,15),(43,48)),(11,41)),(((5,(44,(38,(37,(13,51))))),((8,((18,24),(46,(42,50)))),((12,22),((47,(27,49)),(34,(31,33)))))),(25,45))),((6,9),((7,(28,30)),(10,53))))),(3,(19,(36,(29,(35,40)))))),(((4,26),(17,(16,(21,54)))),(39,(14,52)))))));
	TREE tnt_317 = (1,(20,(23,((((((43,(48,(2,15))),(11,41)),(25,(45,((5,(44,(38,(37,(13,51))))),((8,((18,24),(46,(42,50)))),((12,22),((47,(27,49)),(34,(31,33))))))))),((6,9),(32,((7,(28,30)),(10,53))))),(3,(19,(36,(29,(35,40)))))),(((4,26),(17,(54,(16,21)))),(39,(14,52)))))));
	TREE tnt_318 = (1,(20,((23,((((((43,(48,(2,15))),(11,(32,41))),(45,(25,(((5,(44,(38,(37,(13,51))))),((12,22),((27,(47,49)),(34,(31,33))))),(8,((18,24),(46,(42,50)))))))),((7,(28,30)),(10,53))),(6,9)),(3,(19,(36,(29,(35,40))))))),(((17,(4,26)),(21,(16,54))),(39,(14,52))))));
	TREE tnt_319 = (1,((((32,((41,(((11,(43,(48,(2,15)))),(6,9)),(45,(25,(((5,(44,(38,(37,(13,51))))),((12,22),((27,(47,49)),(34,(31,33))))),(8,((18,24),(46,(42,50))))))))),((7,(28,30)),(10,53)))),(3,(19,(36,(29,(35,40)))))),((21,(54,(16,(17,(4,26))))),(39,(14,52)))),(20,23)));
	TREE tnt_320 = (1,(20,((23,(((((11,(43,(48,(2,15)))),(6,9)),((7,(28,30)),(32,41))),((((8,(5,(44,(38,(37,(13,51)))))),(((12,22),((27,(47,49)),(34,(31,33)))),((18,24),(46,(42,50))))),(25,45)),(10,53))),(3,(19,(36,(29,(35,40))))))),((21,(54,(16,(17,(4,26))))),(39,(14,52))))));
	TREE tnt_321 = (1,(20,(((32,(((11,(43,(48,(2,15)))),(6,9)),(((8,(((5,(44,(38,(37,(13,51))))),((18,24),(46,(42,50)))),((12,22),((27,(47,49)),(34,(31,33)))))),(25,45)),(41,((7,(28,30)),(10,53)))))),(3,(19,(36,(29,(35,40)))))),(23,((21,(54,(16,(17,(4,26))))),(39,(14,52)))))));
	TREE tnt_322 = (1,(20,((((((43,(48,(2,15))),(11,41)),(28,30)),(((((8,(5,(44,(38,(37,(13,51)))))),(((12,22),((49,(27,47)),(34,(31,33)))),((18,24),(46,(42,50))))),(25,45)),(32,(7,(10,53)))),(6,9))),(3,(19,(36,(29,(35,40)))))),(23,(21,((16,(54,(17,(4,26)))),(39,(14,52))))))));
	TREE tnt_323 = (1,(20,((23,(((((((43,(48,(2,15))),(32,(11,41))),(28,30)),(7,(10,53))),(((8,(5,(44,(38,(37,(13,51)))))),(((12,22),((49,(27,47)),(34,(31,33)))),((18,24),(46,(42,50))))),(25,45))),(6,9)),(3,(19,(36,(29,(35,40))))))),(21,((54,(16,(17,(4,26)))),(39,(14,52)))))));
	TREE tnt_324 = (1,(20,((23,(((((43,(48,(2,15))),(32,(11,41))),(((8,(5,(44,(38,(37,(13,51)))))),(((12,22),((49,(27,47)),(34,(31,33)))),((18,24),(46,(42,50))))),(25,45))),((6,9),((7,(28,30)),(10,53)))),(3,(19,(36,(29,(35,40))))))),((54,(17,(4,26))),((39,(14,52)),(16,21))))));
	TREE tnt_325 = (1,(20,(23,(((32,((((48,(43,(2,15))),(11,41)),((((8,(5,(44,(38,(13,(37,51)))))),((18,24),(46,(42,50)))),((12,22),((47,(27,49)),(34,(31,33))))),(25,45))),((6,9),((7,(28,30)),(10,53))))),(3,(19,(36,(29,(35,40)))))),(((21,(17,(4,26))),(16,54)),(39,(14,52)))))));
	TREE tnt_326 = (1,(20,(23,(((32,(((((48,(43,(2,15))),(11,41)),(((8,((5,(44,(38,(13,(37,51))))),((18,24),(46,(42,50))))),((12,22),((47,(27,49)),(34,(31,33))))),(25,45))),((7,(28,30)),(10,53))),(6,9))),(3,(19,(36,(29,(35,40)))))),(16,(((17,(4,26)),(21,54)),(39,(14,52))))))));
	TREE tnt_327 = (1,(20,((23,(((((48,(43,(2,15))),(11,41)),((6,9),(32,(7,(28,30))))),(((((5,(44,(38,(37,(13,51))))),((12,22),((49,(27,47)),(34,(31,33))))),(8,((18,24),(46,(42,50))))),(25,45)),(10,53))),(3,(19,(36,(29,(35,40))))))),((16,((17,(4,26)),(21,54))),(39,(14,52))))));
	TREE tnt_328 = (1,(20,(23,(((32,((((48,(43,(2,15))),(11,41)),(9,(6,(7,(28,30))))),(((((5,(44,(38,(13,(37,51))))),((12,22),((47,(27,49)),(34,(31,33))))),(8,((18,24),(46,(42,50))))),(25,45)),(10,53)))),(3,(19,(36,(29,(35,40)))))),((54,(17,(4,26))),(16,(21,(39,(14,52)))))))));
	TREE tnt_329 = (1,(20,((23,((32,((41,(((11,(43,(48,(2,15)))),(6,9)),(45,(25,(8,((5,(44,(38,(13,(37,51))))),(((12,22),((27,(47,49)),(34,(31,33)))),((18,24),(46,(42,50)))))))))),((7,(28,30)),(10,53)))),(3,(19,(36,(29,(35,40))))))),(((17,(4,26)),(21,(16,54))),(39,(14,52))))));
	TREE tnt_330 = (1,(20,((23,((((32,((41,(11,(43,(48,(2,15))))),((7,(28,30)),(10,53)))),(6,9)),((((5,(44,(38,(13,(37,51))))),((18,24),(46,(42,50)))),(8,((12,22),((49,(27,47)),(34,(31,33)))))),(25,45))),(3,(19,(36,(29,(35,40))))))),((54,((17,(4,26)),(16,21))),(39,(14,52))))));
	TREE tnt_331 = (1,(20,((23,((((((32,(11,(41,(48,(43,(2,15)))))),(7,(28,30))),(6,9)),(10,53)),((8,(((5,(44,(38,(37,(13,51))))),((18,24),(46,(42,50)))),((12,22),((49,(27,47)),(34,(31,33)))))),(25,45))),(3,(19,(36,(29,(35,40))))))),((54,(16,(21,(17,(4,26))))),(39,(14,52))))));
	TREE tnt_332 = (1,(20,((23,(((((((48,(43,(2,15))),(11,(32,41))),(7,(28,30))),(6,9)),(10,53)),((8,((5,(44,(38,(37,(13,51))))),(((12,22),((49,(27,47)),(34,(31,33)))),((18,24),(46,(42,50)))))),(25,45))),(3,(19,(36,(29,(35,40))))))),((54,(16,(21,(17,(4,26))))),(39,(14,52))))));
	TREE tnt_333 = (1,(20,((23,((((((11,(32,(41,(48,(43,(2,15)))))),(7,(28,30))),(6,9)),(10,53)),((((5,(44,(38,(37,(13,51))))),(8,((18,24),(46,(42,50))))),((12,22),((49,(27,47)),(34,(31,33))))),(25,45))),(3,(19,(36,(29,(35,40))))))),(21,((16,(54,(17,(4,26)))),(39,(14,52)))))));
	TREE tnt_334 = (1,(20,((23,((((((11,(32,(41,((2,15),(43,48))))),(28,30)),(7,(10,53))),(6,9)),((((5,(44,(38,(13,(37,51))))),(8,((18,24),(46,(42,50))))),((12,22),((49,(27,47)),(34,(31,33))))),(25,45))),(3,(19,(36,(29,(35,40))))))),(16,((54,(21,(17,(4,26)))),(39,(14,52)))))));
	TREE tnt_335 = (1,(20,(23,(((((((((2,15),(43,48)),(11,41)),(28,30)),((((5,(44,(38,(37,(13,51))))),(8,((12,22),((47,(27,49)),(34,(31,33)))))),((18,24),(46,(42,50)))),(25,45))),(6,9)),(32,(7,(10,53)))),(3,(19,(36,(29,(35,40)))))),((54,((17,(4,26)),(16,21))),(39,(14,52)))))));
	TREE tnt_336 = (1,(20,(23,(((32,(((((11,(48,(41,(43,(2,15))))),(7,(28,30))),((((5,(44,(38,(37,(13,51))))),(8,((12,22),((47,(27,49)),(34,(31,33)))))),((18,24),(46,(42,50)))),(25,45))),(10,53)),(6,9))),(3,(19,(36,(29,(35,40)))))),(((17,(4,26)),(16,(21,54))),(39,(14,52)))))));
	TREE tnt_337 = (1,(20,(23,(((32,((((((2,15),(43,48)),(11,41)),(7,(28,30))),(6,9)),(((((5,(44,(38,(13,(37,51))))),(8,((12,22),((47,(27,49)),(34,(31,33)))))),((18,24),(46,(42,50)))),(25,45)),(10,53)))),(3,(19,(36,(29,(35,40)))))),((17,((4,26),(21,(16,54)))),(39,(14,52)))))));
	TREE tnt_338 = (1,(20,(23,(((32,((((((2,15),(43,48)),(11,41)),((8,((5,(44,(38,(37,(13,51))))),(((12,22),((47,(27,49)),(34,(31,33)))),((18,24),(46,(42,50)))))),(25,45))),((7,(28,30)),(10,53))),(6,9))),(3,(19,(36,(29,(35,40)))))),(((17,(4,26)),(21,(16,54))),(39,(14,52)))))));
	TREE tnt_339 = (1,(20,(23,(((32,(((((11,(41,(48,(43,(2,15))))),(7,(28,30))),((((8,(5,(44,(38,(37,(13,51)))))),((12,22),((49,(27,47)),(34,(31,33))))),((18,24),(46,(42,50)))),(25,45))),(10,53)),(6,9))),(3,(19,(36,(29,(35,40)))))),(((17,(4,26)),(21,(16,54))),(39,(14,52)))))));
	TREE tnt_340 = (1,(20,(((((32,(11,(41,(43,(48,(2,15)))))),((7,(28,30)),(10,53))),((((8,(5,(44,(38,(37,(13,51)))))),(((12,22),((49,(27,47)),(34,(31,33)))),((18,24),(46,(42,50))))),(25,45)),(6,9))),(3,(19,(36,(29,(35,40)))))),(23,((54,((17,(4,26)),(16,21))),(39,(14,52)))))));
	TREE tnt_341 = (1,(20,(23,(((((32,(11,(41,(43,(48,(2,15)))))),((7,(28,30)),(10,53))),((((8,(5,(44,(38,(37,(13,51)))))),(((12,22),((49,(27,47)),(34,(31,33)))),((18,24),(46,(42,50))))),(25,45)),(6,9))),(3,(19,(36,(29,(35,40)))))),((54,(21,(16,(17,(4,26))))),(39,(14,52)))))));
	TREE tnt_342 = (1,(20,(23,(((32,(((((43,(48,(2,15))),(11,41)),(9,(6,(28,30)))),((8,(((5,(44,(38,(37,(13,51))))),((12,22),((47,(27,49)),(34,(31,33))))),((18,24),(46,(42,50))))),(25,45))),(7,(10,53)))),(3,(19,(36,(29,(35,40)))))),(16,(((17,(4,26)),(21,54)),(39,(14,52))))))));
	TREE tnt_343 = (1,(20,(23,(((32,(((((((2,15),(43,48)),(11,41)),(28,30)),(((8,((5,(44,(38,(37,(13,51))))),((12,22),((49,(27,47)),(34,(31,33)))))),((18,24),(46,(42,50)))),(25,45))),(7,(10,53))),(6,9))),(3,(19,(36,(29,(35,40)))))),((16,((17,(4,26)),(21,54))),(39,(14,52)))))));
	TREE tnt_344 = (1,(20,((23,((((((43,(48,(2,15))),(41,(32,(7,11)))),(6,9)),(28,30)),((((8,((5,(44,(38,(37,(13,51))))),((18,24),(46,(42,50))))),((12,22),((49,(27,47)),(34,(31,33))))),(25,45)),(10,53))),(3,(19,(36,(29,(35,40))))))),(((17,(4,26)),(54,(16,21))),(39,(14,52))))));
	TREE tnt_345 = (1,(20,(23,((((((11,(41,(32,(43,(48,(2,15)))))),(7,(28,30))),(((8,(((5,(44,(38,(37,(13,51))))),((18,24),(46,(42,50)))),((12,22),((27,(47,49)),(34,(31,33)))))),(25,45)),(10,53))),(6,9)),(3,(19,(36,(29,(35,40)))))),((54,((17,(4,26)),(16,21))),(39,(14,52)))))));
	TREE tnt_346 = (1,(20,(23,((((((32,((41,(11,(43,(48,(2,15))))),(28,30))),(7,(10,53))),((8,(((5,(44,(38,(37,(13,51))))),((18,24),(46,(42,50)))),((12,22),((27,(47,49)),(34,(31,33)))))),(25,45))),(6,9)),(3,(19,(36,(29,(35,40)))))),((54,((17,(4,26)),(16,21))),(39,(14,52)))))));
	TREE tnt_347 = (1,(20,(23,(((((((32,(11,(41,((2,15),(43,48))))),(7,(28,30))),(10,53)),((8,(((5,(44,(38,(37,(13,51))))),((18,24),(46,(42,50)))),((12,22),((27,(47,49)),(34,(31,33)))))),(25,45))),(6,9)),(3,(19,(36,(29,(35,40)))))),(21,(((17,(4,26)),(16,54)),(39,(14,52))))))));
	TREE tnt_348 = (1,(20,(23,((((((((48,(43,(2,15))),(41,(11,32))),(28,30)),(6,9)),((8,(((5,(44,(38,(37,(13,51))))),((18,24),(46,(42,50)))),((12,22),((27,(47,49)),(34,(31,33)))))),(25,45))),(7,(10,53))),(3,(19,(36,(29,(35,40)))))),(((17,(4,26)),(21,(16,54))),(39,(14,52)))))));
	TREE tnt_349 = (1,(20,(23,(((((((48,(43,(2,15))),(32,(41,(7,11)))),(6,9)),(28,30)),(((8,(((5,(44,(38,(37,(13,51))))),((18,24),(46,(42,50)))),((12,22),((27,(47,49)),(34,(31,33)))))),(25,45)),(10,53))),(3,(19,(36,(29,(35,40)))))),((21,((17,(4,26)),(16,54))),(39,(14,52)))))));
	TREE tnt_350 = (1,(20,((((((43,(48,(2,15))),(7,(11,(32,41)))),((6,9),(28,30))),(((8,(((5,(44,(38,(37,(13,51))))),((18,24),(46,(42,50)))),((12,22),((27,(47,49)),(34,(31,33)))))),(25,45)),(10,53))),(3,(19,(36,(29,(35,40)))))),(23,(((17,(4,26)),(21,(16,54))),(39,(14,52)))))));
	TREE tnt_351 = (1,(20,((((((43,(48,(2,15))),(11,(32,41))),((6,9),(28,30))),(((8,(((5,(44,(38,(37,(13,51))))),((18,24),(46,(42,50)))),((12,22),((27,(47,49)),(34,(31,33)))))),(25,45)),(7,(10,53)))),(3,(19,(36,(29,(35,40)))))),(23,((21,(54,(16,(17,(4,26))))),(39,(14,52)))))));
	TREE tnt_352 = (1,(20,(23,(((((43,(48,(2,15))),(41,(11,(32,(7,(28,30)))))),((((8,(((5,(44,(38,(37,(13,51))))),((18,24),(46,(42,50)))),((12,22),((27,(47,49)),(34,(31,33)))))),(25,45)),(10,53)),(6,9))),(3,(19,(36,(29,(35,40)))))),(((17,(4,26)),(54,(16,21))),(39,(14,52)))))));
	TREE tnt_353 = (1,(20,(23,(((((((41,(11,((2,15),(43,48)))),(32,(28,30))),(7,(10,53))),(6,9)),((8,(((5,(44,(38,(37,(13,51))))),((18,24),(46,(42,50)))),((12,22),((27,(47,49)),(34,(31,33)))))),(25,45))),(3,(19,(36,(29,(35,40)))))),((54,(21,(16,(17,(4,26))))),(39,(14,52)))))));
	TREE tnt_354 = (1,(20,((23,((32,((41,(((11,(43,(48,(2,15)))),(6,9)),(25,(45,(((5,(44,(38,(37,(13,51))))),(8,((12,22),((27,(47,49)),(34,(31,33)))))),((18,24),(46,(42,50)))))))),((7,(28,30)),(10,53)))),(3,(19,(36,(29,(35,40))))))),(((4,26),(17,(16,(21,54)))),(39,(14,52))))));
	TREE tnt_355 = (1,(20,(((((((41,(32,(11,((2,15),(43,48))))),(28,30)),(7,(10,53))),(6,9)),(((8,((5,(44,(38,(37,(13,51))))),((18,24),(46,(42,50))))),((12,22),((49,(27,47)),(34,(31,33))))),(25,45))),(3,(19,(36,(29,(35,40)))))),(23,((17,((4,26),(54,(16,21)))),(39,(14,52)))))));
	TREE tnt_356 = (1,(20,((23,((32,(((((48,(43,(2,15))),(11,41)),((6,9),(7,(28,30)))),((8,(((5,(44,(38,(37,(13,51))))),((12,22),((49,(27,47)),(34,(31,33))))),((18,24),(46,(42,50))))),(25,45))),(10,53))),(3,(19,(36,(29,(35,40))))))),(((4,26),(17,(16,(21,54)))),(39,(14,52))))));
	TREE tnt_357 = (1,(20,((23,((((((2,15),(43,48)),(11,41)),((((8,(5,(44,(38,(37,(13,51)))))),((18,24),(46,(42,50)))),((12,22),((49,(27,47)),(34,(31,33))))),(25,45))),((6,9),(32,((7,(28,30)),(10,53))))),(3,(19,(36,(29,(35,40))))))),(((4,26),(17,(16,(21,54)))),(39,(14,52))))));
	TREE tnt_358 = (1,(20,((((((((48,(43,(2,15))),(32,(11,41))),(28,30)),((((8,(5,(44,(38,(37,(13,51)))))),((18,24),(46,(42,50)))),((12,22),((49,(27,47)),(34,(31,33))))),(25,45))),(7,(10,53))),(6,9)),(3,(19,(36,(29,(35,40)))))),(23,((17,((4,26),(21,(16,54)))),(39,(14,52)))))));
	TREE tnt_359 = (1,(20,((23,(((((48,(43,(2,15))),(11,41)),(28,30)),((((((8,(5,(44,(38,(51,(13,37)))))),((18,24),(46,(42,50)))),((12,22),((49,(27,47)),(34,(31,33))))),(25,45)),(6,9)),(32,(7,(10,53))))),(3,(19,(36,(29,(35,40))))))),(((4,26),(17,(16,(21,54)))),(39,(14,52))))));
	TREE tnt_360 = (1,(20,((((((43,(48,(2,15))),(32,(11,41))),((7,(28,30)),(10,53))),(((((8,(5,(44,(38,(37,(13,51)))))),((18,24),(46,(42,50)))),((12,22),((49,(27,47)),(34,(31,33))))),(25,45)),(6,9))),(3,(19,(36,(29,(35,40)))))),(23,((17,((4,26),(21,(16,54)))),(39,(14,52)))))));
	TREE tnt_361 = (1,(20,(23,(((32,((((((2,15),(43,48)),(11,41)),(6,9)),(28,30)),(((((5,(44,(38,(51,(13,37))))),(8,((12,22),((27,(47,49)),(34,(31,33)))))),((18,24),(46,(42,50)))),(25,45)),(7,(10,53))))),(3,(19,(36,(29,(35,40)))))),(((17,(4,26)),(16,(21,54))),(39,(14,52)))))));
	TREE tnt_362 = (1,(20,((23,((32,((((((2,15),(43,48)),(11,41)),(((5,(44,(38,(13,(37,51))))),((8,((18,24),(46,(42,50)))),((12,22),((27,(47,49)),(34,(31,33)))))),(25,45))),(6,9)),((7,(28,30)),(10,53)))),(3,(19,(36,(29,(35,40))))))),(((17,(4,26)),(54,(16,21))),(39,(14,52))))));
	TREE tnt_363 = (1,(20,(23,(((((((43,(48,(2,15))),(32,(11,41))),(25,(45,((5,(44,(38,(51,(13,37))))),((8,((18,24),(46,(42,50)))),((12,22),((49,(27,47)),(34,(31,33))))))))),((7,(28,30)),(10,53))),(6,9)),(3,(19,(36,(29,(35,40)))))),(((4,26),(17,(54,(16,21)))),(39,(14,52)))))));
	TREE tnt_364 = (1,(20,((((((((43,(48,(2,15))),(11,32)),(6,9)),(28,30)),(41,(7,(10,53)))),((((8,(5,(44,(38,(13,(37,51)))))),((12,22),((49,(27,47)),(34,(31,33))))),((18,24),(46,(42,50)))),(25,45))),(3,(19,(36,(29,(35,40)))))),(23,(((17,(4,26)),(16,54)),(21,(39,(14,52))))))));
	TREE tnt_365 = (1,(23,(20,(((32,((((11,(43,(48,(2,15)))),(6,9)),((8,(((5,(44,(38,(13,(37,51))))),((18,24),(46,(42,50)))),((12,22),((27,(47,49)),(34,(31,33)))))),(25,45))),(41,((7,(28,30)),(10,53))))),(3,(19,(36,(29,(35,40)))))),((54,(17,(4,26))),((39,(14,52)),(16,21)))))));
	TREE tnt_366 = (1,(20,(23,((((((((43,(48,(2,15))),(11,32)),(6,9)),(28,30)),(41,(7,(10,53)))),(((5,(44,(38,(13,(37,51))))),(8,(((12,22),((27,(47,49)),(34,(31,33)))),((18,24),(46,(42,50)))))),(25,45))),(3,(19,(36,(29,(35,40)))))),((54,(17,(4,26))),(21,(16,(39,(14,52)))))))));
	TREE tnt_367 = (1,(20,(23,(((((41,(32,(11,(43,(48,(2,15)))))),((7,(28,30)),(10,53))),(((((5,(44,(38,(13,(37,51))))),(8,((12,22),((27,(47,49)),(34,(31,33)))))),((18,24),(46,(42,50)))),(25,45)),(6,9))),(3,(19,(36,(29,(35,40)))))),((54,(17,(4,26))),((39,(14,52)),(16,21)))))));
	TREE tnt_368 = (1,((((((((41,(11,(32,(43,(48,(2,15)))))),(7,(28,30))),(6,9)),(10,53)),((((8,(5,(44,(38,(37,(13,51)))))),((18,24),(46,(42,50)))),((12,22),((49,(27,47)),(34,(31,33))))),(25,45))),(3,(19,(36,(29,(35,40)))))),((54,(17,(4,26))),(21,(16,(39,(14,52)))))),(20,23)));
	TREE tnt_369 = (1,(20,((23,((((((43,(48,(2,15))),(11,(32,41))),(6,9)),((7,(28,30)),(10,53))),((((8,(5,(44,(38,(37,(13,51)))))),((12,22),((49,(27,47)),(34,(31,33))))),((18,24),(46,(42,50)))),(25,45))),(3,(19,(36,(29,(35,40))))))),((54,(17,(4,26))),((39,(14,52)),(16,21))))));
	TREE tnt_370 = (1,(20,(23,(((32,(((((((2,15),(43,48)),(41,(7,11))),(28,30)),(10,53)),((((5,(44,(38,(37,(13,51))))),((12,22),((27,(47,49)),(34,(31,33))))),(8,((18,24),(46,(42,50))))),(25,45))),(6,9))),(3,(19,(36,(29,(35,40)))))),((54,(17,(4,26))),(21,(16,(39,(14,52)))))))));
	TREE tnt_371 = (1,(23,(20,(((32,(((((48,(43,(2,15))),(11,41)),(28,30)),(((8,(((5,(44,(38,(37,(13,51))))),((12,22),((47,(27,49)),(34,(31,33))))),((18,24),(46,(42,50))))),(25,45)),(7,(10,53)))),(6,9))),(3,(19,(36,(29,(35,40)))))),(16,((54,(17,(4,26))),(21,(39,(14,52)))))))));
	TREE tnt_372 = (1,((((32,((((((48,(43,(2,15))),(7,(11,41))),(28,30)),(10,53)),((8,(((5,(44,(38,(37,(13,51))))),((12,22),((47,(27,49)),(34,(31,33))))),((18,24),(46,(42,50))))),(25,45))),(6,9))),(3,(19,(36,(29,(35,40)))))),(16,((54,(17,(4,26))),(21,(39,(14,52)))))),(20,23)));
	TREE tnt_373 = (1,(((((((43,(48,(2,15))),(11,((7,(28,30)),(32,41)))),((6,9),(10,53))),(((8,((5,(44,(38,(51,(13,37))))),((12,22),((49,(27,47)),(34,(31,33)))))),((18,24),(46,(42,50)))),(25,45))),(3,(19,(36,(29,(35,40)))))),((16,(54,(17,(4,26)))),(21,(39,(14,52))))),(20,23)));
	TREE tnt_374 = (1,((((((((43,(48,(2,15))),(11,32)),(6,9)),(41,((7,(28,30)),(10,53)))),(((8,((5,(44,(38,(13,(37,51))))),((18,24),(46,(42,50))))),((12,22),((49,(27,47)),(34,(31,33))))),(25,45))),(3,(19,(36,(29,(35,40)))))),((54,(21,(16,(17,(4,26))))),(39,(14,52)))),(20,23)));
	TREE tnt_375 = (1,(20,((((((11,(43,(48,(2,15)))),(6,9)),((8,(((5,(44,(38,(13,(37,51))))),((18,24),(46,(42,50)))),((12,22),((27,(47,49)),(34,(31,33)))))),(25,45))),(((7,(28,30)),(10,53)),(32,41))),(3,(19,(36,(29,(35,40)))))),(23,(((17,(4,26)),(54,(16,21))),(39,(14,52)))))));
	TREE tnt_376 = (1,(20,(((((((43,(48,(2,15))),(11,32)),(6,9)),(41,(7,(28,30)))),((((8,((5,(44,(38,(13,(37,51))))),((18,24),(46,(42,50))))),((12,22),((27,(47,49)),(34,(31,33))))),(25,45)),(10,53))),(3,(19,(36,(29,(35,40)))))),(23,((17,((4,26),(16,(21,54)))),(39,(14,52)))))));
	TREE tnt_377 = (1,(20,((((((11,(43,(48,(2,15)))),(6,9)),(41,(32,((7,(28,30)),(10,53))))),((8,(((5,(44,(38,(13,(37,51))))),((18,24),(46,(42,50)))),((12,22),((49,(27,47)),(34,(31,33)))))),(25,45))),(3,(19,(36,(29,(35,40)))))),(23,((17,((4,26),(54,(16,21)))),(39,(14,52)))))));
	TREE tnt_378 = (1,(20,(((((((43,(48,(2,15))),(11,32)),(6,9)),(((8,((5,(44,(38,(13,(37,51))))),((18,24),(46,(42,50))))),((12,22),((49,(27,47)),(34,(31,33))))),(25,45))),(41,((7,(28,30)),(10,53)))),(3,(19,(36,(29,(35,40)))))),(23,((17,((4,26),(54,(16,21)))),(39,(14,52)))))));
	TREE tnt_379 = (1,(20,((((((11,(43,(48,(2,15)))),(6,9)),(41,(32,(7,(28,30))))),(((8,(((5,(44,(38,(13,(37,51))))),((18,24),(46,(42,50)))),((12,22),((27,(47,49)),(34,(31,33)))))),(25,45)),(10,53))),(3,(19,(36,(29,(35,40)))))),(23,((17,((4,26),(21,(16,54)))),(39,(14,52)))))));
	TREE tnt_380 = (1,((((((41,(32,(11,((2,15),(43,48))))),(7,(28,30))),(((((5,(44,(38,(13,(37,51))))),(8,((18,24),(46,(42,50))))),((12,22),((49,(27,47)),(34,(31,33))))),(25,45)),((6,9),(10,53)))),(3,(19,(36,(29,(35,40)))))),(21,((16,(54,(17,(4,26)))),(39,(14,52))))),(20,23)));
	TREE tnt_381 = (1,(20,(23,(((((41,(32,(11,(48,(43,(2,15)))))),((7,(28,30)),(10,53))),(((((5,(44,(38,(13,(37,51))))),(8,((18,24),(46,(42,50))))),((12,22),((49,(27,47)),(34,(31,33))))),(25,45)),(6,9))),(3,(19,(36,(29,(35,40)))))),(21,((54,(16,(17,(4,26)))),(39,(14,52))))))));
	TREE tnt_382 = (1,(23,(20,((((((41,(32,(11,(43,(48,(2,15)))))),(7,(28,30))),((6,9),(10,53))),((8,(((5,(44,(38,(13,(37,51))))),((12,22),((49,(27,47)),(34,(31,33))))),((18,24),(46,(42,50))))),(25,45))),(3,(19,(36,(29,(35,40)))))),(21,((54,(16,(17,(4,26)))),(39,(14,52))))))));
	TREE tnt_383 = (1,(((((((41,(32,(11,(43,(48,(2,15)))))),((7,(28,30)),(10,53))),(6,9)),(((8,((5,(44,(38,(13,(37,51))))),((12,22),((49,(27,47)),(34,(31,33)))))),((18,24),(46,(42,50)))),(25,45))),(3,(19,(36,(29,(35,40)))))),(21,((54,(16,(17,(4,26)))),(39,(14,52))))),(20,23)));
	TREE tnt_384 = (1,(20,((23,((32,(((((11,(43,((2,15),(41,(7,48))))),(6,9)),(28,30)),(((5,(44,(38,(37,(13,51))))),((8,((18,24),(46,(42,50)))),((12,22),((27,(47,49)),(34,(31,33)))))),(25,45))),(10,53))),(3,(19,(36,(29,(35,40))))))),(((4,26),(17,(54,(16,21)))),(39,(14,52))))));
	TREE tnt_385 = (1,(20,((23,(((((((43,((2,15),(41,(7,48)))),(11,32)),(6,9)),(28,30)),(((8,(5,(44,(38,(37,(13,51)))))),(((12,22),((27,(47,49)),(34,(31,33)))),((18,24),(46,(42,50))))),(25,45))),(10,53)),(3,(19,(36,(29,(35,40))))))),((21,(54,(16,(17,(4,26))))),(39,(14,52))))));
	TREE tnt_386 = (1,(20,((23,((((((11,(43,((2,15),(41,48)))),(6,9)),(28,30)),(((5,(44,(38,(37,(13,51))))),(8,(((12,22),((27,(47,49)),(34,(31,33)))),((18,24),(46,(42,50)))))),(25,45))),(32,(7,(10,53)))),(3,(19,(36,(29,(35,40))))))),((17,((4,26),(54,(16,21)))),(39,(14,52))))));
	TREE tnt_387 = (1,(20,((23,((32,(((((11,(43,((2,15),(41,(7,48))))),(6,9)),(28,30)),(((5,(44,(38,(37,(13,51))))),(8,(((12,22),((27,(47,49)),(34,(31,33)))),((18,24),(46,(42,50)))))),(25,45))),(10,53))),(3,(19,(36,(29,(35,40))))))),(((17,(4,26)),(54,(16,21))),(39,(14,52))))));
	TREE tnt_388 = (1,(20,(23,(((((((11,(43,(48,(41,(2,15))))),(6,9)),(28,30)),(32,(7,(10,53)))),(((5,(44,(38,(37,(13,51))))),((8,((18,24),(46,(42,50)))),((12,22),((49,(27,47)),(34,(31,33)))))),(25,45))),(3,(19,(36,(29,(35,40)))))),(16,((54,(21,(17,(4,26)))),(39,(14,52))))))));
	TREE tnt_389 = (1,(20,((23,((((((43,(41,(48,(2,15)))),(11,32)),(6,9)),(28,30)),((((5,(44,(38,(37,(13,51))))),(8,(((12,22),((27,(47,49)),(34,(31,33)))),((18,24),(46,(42,50)))))),(25,45)),(7,(10,53)))),(3,(19,(36,(29,(35,40))))))),(((4,26),(17,(54,(16,21)))),(39,(14,52))))));
	TREE tnt_390 = (1,(20,(23,(((32,(((((11,(43,(48,(41,(2,15))))),(6,9)),(7,(28,30))),(10,53)),((((5,(44,(38,(37,(13,51))))),((18,24),(46,(42,50)))),(8,((12,22),((27,(47,49)),(34,(31,33)))))),(25,45)))),(3,(19,(36,(29,(35,40)))))),(16,(((17,(4,26)),(21,54)),(39,(14,52))))))));
	TREE tnt_391 = (1,(20,(23,(((((((11,(43,(48,(41,(2,15))))),(6,9)),(28,30)),(32,(7,(10,53)))),((((5,(44,(38,(37,(13,51))))),((18,24),(46,(42,50)))),(8,((12,22),((27,(47,49)),(34,(31,33)))))),(25,45))),(3,(19,(36,(29,(35,40)))))),(16,(21,((54,(17,(4,26))),(39,(14,52)))))))));
	TREE tnt_392 = (1,(20,((((((((43,(48,(41,(2,15)))),(11,32)),(6,9)),(28,30)),(7,(10,53))),(((5,(44,(38,(37,(13,51))))),(8,(((12,22),((27,(47,49)),(34,(31,33)))),((18,24),(46,(42,50)))))),(25,45))),(3,(19,(36,(29,(35,40)))))),(23,((21,(54,(16,(17,(4,26))))),(39,(14,52)))))));
	TREE tnt_393 = (1,(20,((23,((32,((((11,(43,(48,(41,(2,15))))),(6,9)),((7,(28,30)),(10,53))),((((5,(44,(38,(37,(13,51))))),((18,24),(46,(42,50)))),(8,((12,22),((27,(47,49)),(34,(31,33)))))),(25,45)))),(3,(19,(36,(29,(35,40))))))),(16,(((17,(4,26)),(21,54)),(39,(14,52)))))));
	TREE tnt_394 = (1,(((((((((2,15),(43,48)),((7,(28,30)),(32,(11,41)))),(10,53)),(((8,((5,(44,(38,(51,(13,37))))),((12,22),((27,(47,49)),(34,(31,33)))))),((18,24),(46,(42,50)))),(25,45))),(6,9)),(3,(19,(36,(29,(35,40)))))),(21,(((17,(4,26)),(16,54)),(39,(14,52))))),(20,23)));
	TREE tnt_395 = (1,(20,(23,(((((((((2,15),(43,48)),(11,(41,(7,32)))),(28,30)),(((8,((5,(44,(38,(51,(13,37))))),((12,22),((27,(47,49)),(34,(31,33)))))),((18,24),(46,(42,50)))),(25,45))),(10,53)),(6,9)),(3,(19,(36,(29,(35,40)))))),((54,(21,(16,(17,(4,26))))),(39,(14,52)))))));
	TREE tnt_396 = (1,(20,((23,(((((((43,(48,(2,15))),(32,(11,41))),(28,30)),(((8,((5,(44,(38,(51,(13,37))))),((12,22),((27,(47,49)),(34,(31,33)))))),((18,24),(46,(42,50)))),(25,45))),(7,(10,53))),(6,9)),(3,(19,(36,(29,(35,40))))))),(((17,(4,26)),(54,(16,21))),(39,(14,52))))));
	TREE tnt_397 = (1,(20,(23,((((((((43,(48,(2,15))),(7,(32,(11,41)))),(28,30)),(10,53)),(6,9)),(((8,((5,(44,(38,(51,(13,37))))),((12,22),((27,(47,49)),(34,(31,33)))))),((18,24),(46,(42,50)))),(25,45))),(3,(19,(36,(29,(35,40)))))),(((17,(4,26)),(54,(16,21))),(39,(14,52)))))));
	TREE tnt_398 = (1,(20,(23,((((((41,(11,((2,15),(43,48)))),(32,(7,(28,30)))),((((8,((5,(44,(38,(51,(13,37))))),((12,22),((27,(47,49)),(34,(31,33)))))),((18,24),(46,(42,50)))),(25,45)),(6,9))),(10,53)),(3,(19,(36,(29,(35,40)))))),((54,((17,(4,26)),(16,21))),(39,(14,52)))))));
	TREE tnt_399 = (1,(20,(23,(((32,(((41,(11,((2,15),(43,48)))),((((8,((5,(44,(38,(51,(13,37))))),((12,22),((27,(47,49)),(34,(31,33)))))),((18,24),(46,(42,50)))),(25,45)),(6,9))),((7,(28,30)),(10,53)))),(3,(19,(36,(29,(35,40)))))),(((17,(4,26)),(21,(16,54))),(39,(14,52)))))));
	TREE tnt_400 = (1,(20,(23,((((((41,(32,(11,((2,15),(43,48))))),(7,(28,30))),((((8,((5,(44,(38,(51,(13,37))))),((12,22),((27,(47,49)),(34,(31,33)))))),((18,24),(46,(42,50)))),(25,45)),(10,53))),(6,9)),(3,(19,(36,(29,(35,40)))))),((21,((17,(4,26)),(16,54))),(39,(14,52)))))));
	TREE tnt_401 = (1,((((32,((((11,((43,(2,15)),(41,48))),(7,(28,30))),(6,9)),((((8,(5,(44,(38,(13,(37,51)))))),(((12,22),((49,(27,47)),(34,(31,33)))),((18,24),(46,(42,50))))),(25,45)),(10,53)))),(3,(19,(36,(29,(35,40)))))),(16,((54,(21,(17,(4,26)))),(39,(14,52))))),(20,23)));
	TREE tnt_402 = (1,((((32,(((((11,(48,(41,(43,(2,15))))),(7,(28,30))),((((5,(44,(38,(13,(37,51))))),((18,24),(46,(42,50)))),(8,((12,22),((47,(27,49)),(34,(31,33)))))),(25,45))),(10,53)),(6,9))),(3,(19,(36,(29,(35,40)))))),((54,((17,(4,26)),(16,21))),(39,(14,52)))),(20,23)));
	TREE tnt_403 = (1,(20,((23,((32,(((41,(11,((2,15),(43,48)))),(((((5,(44,(38,(37,(13,51))))),(8,((18,24),(46,(42,50))))),((12,22),((27,(47,49)),(34,(31,33))))),(25,45)),(6,9))),((7,(28,30)),(10,53)))),(3,(19,(36,(29,(35,40))))))),((17,((4,26),(16,(21,54)))),(39,(14,52))))));
	TREE tnt_404 = (1,(20,((23,((((((48,(43,(2,15))),(11,41)),(6,(9,(28,30)))),(32,(7,(10,53)))),(((5,(44,(38,(13,(37,51))))),((8,((18,24),(46,(42,50)))),((12,22),((49,(27,47)),(34,(31,33)))))),(25,45))),(3,(19,(36,(29,(35,40))))))),((21,(54,(16,(17,(4,26))))),(39,(14,52))))));
	TREE tnt_405 = (1,(20,((23,((32,(((((43,(48,(2,15))),(11,41)),(9,(6,(28,30)))),(7,(10,53))),((((5,(44,(38,(13,(37,51))))),((12,22),((49,(27,47)),(34,(31,33))))),(8,((18,24),(46,(42,50))))),(25,45)))),(3,(19,(36,(29,(35,40))))))),(((4,26),(17,(54,(16,21)))),(39,(14,52))))));
	TREE tnt_406 = (1,((((32,(((((48,(43,(2,15))),(11,41)),(28,30)),((((5,(44,(38,(51,(13,37))))),((8,((12,22),((47,(27,49)),(34,(31,33))))),((18,24),(46,(42,50))))),(25,45)),(6,9))),(7,(10,53)))),(3,(19,(36,(29,(35,40)))))),((17,((4,26),(16,(21,54)))),(39,(14,52)))),(20,23)));
	TREE tnt_407 = (1,(20,(23,(((((((48,(43,(2,15))),(41,(32,(11,(7,(28,30)))))),(25,(45,(8,((5,(44,(38,(37,(13,51))))),(((12,22),((49,(27,47)),(34,(31,33)))),((18,24),(46,(42,50))))))))),(10,53)),(6,9)),(3,(19,(36,(29,(35,40)))))),(21,((54,(16,(17,(4,26)))),(39,(14,52))))))));
	TREE tnt_408 = (1,(20,((23,((32,(((48,(43,(2,15))),(11,(41,(7,(28,30))))),((((5,(44,(38,(13,(37,51))))),(8,(((12,22),((47,(27,49)),(34,(31,33)))),((18,24),(46,(42,50)))))),(25,45)),((6,9),(10,53))))),(3,(19,(36,(29,(35,40))))))),(16,((54,(21,(17,(4,26)))),(39,(14,52)))))));
	TREE tnt_409 = (1,((((32,((((2,15),(43,48)),(11,(41,(7,(28,30))))),(((((5,(44,(38,(51,(13,37))))),(8,(((12,22),((47,(27,49)),(34,(31,33)))),((18,24),(46,(42,50)))))),(25,45)),(6,9)),(10,53)))),(3,(19,(36,(29,(35,40)))))),((54,(16,(17,(4,26)))),(21,(39,(14,52))))),(20,23)));
	TREE tnt_410 = (1,(20,((23,((32,((((43,(48,(2,15))),(11,(7,41))),(28,30)),(((((5,(44,(38,(13,(37,51))))),(8,(((12,22),((27,(47,49)),(34,(31,33)))),((18,24),(46,(42,50)))))),(25,45)),(6,9)),(10,53)))),(3,(19,(36,(29,(35,40))))))),(16,(21,((54,(17,(4,26))),(39,(14,52))))))));
	TREE tnt_411 = (1,(20,(23,(((32,(((((48,(43,(2,15))),(11,41)),((6,9),(7,(28,30)))),(10,53)),(((5,(44,(38,(37,(13,51))))),((8,((12,22),((47,(27,49)),(34,(31,33))))),((18,24),(46,(42,50))))),(25,45)))),(3,(19,(36,(29,(35,40)))))),(16,(21,((54,(17,(4,26))),(39,(14,52)))))))));
	TREE tnt_412 = (1,(20,((23,((32,(((((48,(43,(2,15))),(11,41)),((6,9),(28,30))),(((5,(44,(38,(51,(13,37))))),((8,((18,24),(46,(42,50)))),((12,22),((47,(27,49)),(34,(31,33)))))),(25,45))),(7,(10,53)))),(3,(19,(36,(29,(35,40))))))),(((17,(4,26)),(21,(16,54))),(39,(14,52))))));
	TREE tnt_413 = (1,(23,(20,(((((((43,(48,(2,15))),(32,(11,41))),(6,9)),(28,30)),(((8,(((5,(44,(38,(51,(13,37))))),((12,22),((49,(27,47)),(34,(31,33))))),((18,24),(46,(42,50))))),(25,45)),(7,(10,53)))),(3,(19,(36,(29,(35,40)))))),((21,((17,(4,26)),(16,54))),(39,(14,52)))))));
	TREE tnt_414 = (1,(20,(23,(((((((43,(48,(2,15))),(41,(7,(11,32)))),(9,(6,(28,30)))),((8,(((5,(44,(38,(37,(13,51))))),((12,22),((27,(47,49)),(34,(31,33))))),((18,24),(46,(42,50))))),(25,45))),(10,53)),(3,(19,(36,(29,(35,40)))))),(21,((54,(16,(17,(4,26)))),(39,(14,52))))))));
	TREE tnt_415 = (1,(20,(23,(((32,(((((48,(43,(2,15))),(11,(7,41))),(6,9)),(28,30)),(((((8,(5,(44,(38,(13,(37,51)))))),((18,24),(46,(42,50)))),((12,22),((49,(27,47)),(34,(31,33))))),(25,45)),(10,53)))),(3,(19,(36,(29,(35,40)))))),(16,(21,((54,(17,(4,26))),(39,(14,52)))))))));
	TREE tnt_416 = (1,(20,(23,(((32,((((48,(43,(2,15))),(11,41)),(28,30)),(((((5,(44,(38,(13,(37,51))))),((8,((12,22),((49,(27,47)),(34,(31,33))))),((18,24),(46,(42,50))))),(25,45)),(6,9)),(7,(10,53))))),(3,(19,(36,(29,(35,40)))))),(((17,(4,26)),(54,(16,21))),(39,(14,52)))))));
	TREE tnt_417 = (1,(20,(23,(((32,(((((2,15),(43,48)),(11,41)),(28,30)),(((((5,(44,(38,(13,(37,51))))),(8,(((12,22),((47,(27,49)),(34,(31,33)))),((18,24),(46,(42,50)))))),(25,45)),(6,9)),(7,(10,53))))),(3,(19,(36,(29,(35,40)))))),(((4,26),(17,(16,(21,54)))),(39,(14,52)))))));
	TREE tnt_418 = (1,(20,(23,(((32,(((((2,15),(43,48)),(11,41)),(28,30)),(((((8,(5,(44,(38,(13,(37,51)))))),(((12,22),((47,(27,49)),(34,(31,33)))),((18,24),(46,(42,50))))),(25,45)),(6,9)),(7,(10,53))))),(3,(19,(36,(29,(35,40)))))),(16,((54,(21,(17,(4,26)))),(39,(14,52))))))));
	TREE tnt_419 = (1,(20,(23,(((32,((((43,(48,(2,15))),(11,41)),(28,30)),((((((5,(44,(38,(13,(37,51))))),((12,22),((49,(27,47)),(34,(31,33))))),(8,((18,24),(46,(42,50))))),(25,45)),(6,9)),(7,(10,53))))),(3,(19,(36,(29,(35,40)))))),((21,(54,(17,(4,26)))),(16,(39,(14,52))))))));
	TREE tnt_420 = (1,(20,(((32,((((11,(41,(43,(48,(2,15))))),(28,30)),(((((5,(44,(38,(13,(37,51))))),(8,((12,22),((49,(27,47)),(34,(31,33)))))),((18,24),(46,(42,50)))),(25,45)),(6,9))),(7,(10,53)))),(3,(19,(36,(29,(35,40)))))),(23,(21,(((17,(4,26)),(16,54)),(39,(14,52))))))));
	TREE tnt_421 = (1,(20,(23,((((((48,(43,(2,15))),(32,((7,(28,30)),(11,41)))),(10,53)),(((((5,(44,(38,(51,(13,37))))),(8,((18,24),(46,(42,50))))),((12,22),((47,(27,49)),(34,(31,33))))),(25,45)),(6,9))),(3,(19,(36,(29,(35,40)))))),(16,((54,(17,(4,26))),(21,(39,(14,52)))))))));
	TREE tnt_422 = (1,(20,((23,((((((48,(43,(2,15))),(32,(11,41))),((7,(28,30)),(10,53))),(((8,((5,(44,(38,(51,(13,37))))),((18,24),(46,(42,50))))),((12,22),((27,(47,49)),(34,(31,33))))),(25,45))),(6,9)),(3,(19,(36,(29,(35,40))))))),(21,((54,(16,(17,(4,26)))),(39,(14,52)))))));
	TREE tnt_423 = (1,(20,(23,(((32,(((((48,(43,(2,15))),(11,41)),(6,9)),((((8,(5,(44,(38,(13,(37,51)))))),((18,24),(46,(42,50)))),((12,22),((27,(47,49)),(34,(31,33))))),(25,45))),((7,(28,30)),(10,53)))),(3,(19,(36,(29,(35,40)))))),(((17,(4,26)),(16,54)),(21,(39,(14,52))))))));
	TREE tnt_424 = (1,(20,((23,((32,(((((48,(43,(2,15))),(11,41)),(6,9)),((8,(((5,(44,(38,(51,(13,37))))),((12,22),((27,(47,49)),(34,(31,33))))),((18,24),(46,(42,50))))),(25,45))),((7,(28,30)),(10,53)))),(3,(19,(36,(29,(35,40))))))),(21,((54,(16,(17,(4,26)))),(39,(14,52)))))));
	TREE tnt_425 = (1,(20,(23,((((((32,(((2,15),(43,48)),(11,41))),((7,(28,30)),(10,53))),(6,9)),((((8,(5,(44,(38,(13,(37,51)))))),((18,24),(46,(42,50)))),((12,22),((27,(47,49)),(34,(31,33))))),(25,45))),(3,(19,(36,(29,(35,40)))))),((16,(54,(17,(4,26)))),(21,(39,(14,52))))))));
	TREE tnt_426 = (1,(20,(23,(((32,((((11,(48,(41,(43,(2,15))))),((7,(28,30)),(10,53))),(6,9)),((((5,(44,(38,(51,(13,37))))),(8,((12,22),((47,(27,49)),(34,(31,33)))))),((18,24),(46,(42,50)))),(25,45)))),(3,(19,(36,(29,(35,40)))))),((16,(54,(17,(4,26)))),(21,(39,(14,52))))))));
	TREE tnt_427 = (1,(20,(23,((((((32,(11,(48,(41,(43,(2,15)))))),((7,(28,30)),(10,53))),(6,9)),((((8,(5,(44,(38,(13,(37,51)))))),((12,22),((27,(47,49)),(34,(31,33))))),((18,24),(46,(42,50)))),(25,45))),(3,(19,(36,(29,(35,40)))))),(16,((54,(17,(4,26))),(21,(39,(14,52)))))))));
	TREE tnt_428 = (1,(20,((23,((32,(((11,(41,(43,(48,(2,15))))),((7,(28,30)),(10,53))),((((5,(44,(38,(13,(37,51))))),((8,((12,22),((49,(27,47)),(34,(31,33))))),((18,24),(46,(42,50))))),(25,45)),(6,9)))),(3,(19,(36,(29,(35,40))))))),(21,((54,(16,(17,(4,26)))),(39,(14,52)))))));
	TREE tnt_429 = (1,(20,(23,((((((11,(43,(48,(2,15)))),(6,9)),((((8,(5,(44,(38,(51,(13,37)))))),((18,24),(46,(42,50)))),((12,22),((47,(27,49)),(34,(31,33))))),(25,45))),(32,(41,((7,(28,30)),(10,53))))),(3,(19,(36,(29,(35,40)))))),(16,((54,(17,(4,26))),(21,(39,(14,52)))))))));
	TREE tnt_430 = (1,(20,(23,(((((32,((11,(48,(41,(43,(2,15))))),(28,30))),(7,(10,53))),((((8,(5,(44,(38,(37,(13,51)))))),(((12,22),((27,(47,49)),(34,(31,33)))),((18,24),(46,(42,50))))),(25,45)),(6,9))),(3,(19,(36,(29,(35,40)))))),((16,((17,(4,26)),(21,54))),(39,(14,52)))))));
	TREE tnt_431 = (1,(20,(((32,((((11,(48,(41,(43,(2,15))))),((7,(28,30)),(10,53))),(6,9)),((((8,(5,(44,(38,(37,(13,51)))))),((18,24),(46,(42,50)))),((12,22),((49,(27,47)),(34,(31,33))))),(25,45)))),(3,(19,(36,(29,(35,40)))))),(23,((17,((4,26),(16,(21,54)))),(39,(14,52)))))));
	TREE tnt_432 = (1,(20,(((32,(((((11,(43,(48,(2,15)))),(6,9)),(41,(7,(28,30)))),(10,53)),((((8,(5,(44,(38,(37,(13,51)))))),((18,24),(46,(42,50)))),((12,22),((47,(27,49)),(34,(31,33))))),(25,45)))),(3,(19,(36,(29,(35,40)))))),(23,(21,((54,(16,(17,(4,26)))),(39,(14,52))))))));
	TREE tnt_433 = (1,(20,(((32,(((((43,(48,(2,15))),(11,41)),((6,9),(7,(28,30)))),(10,53)),((((8,(5,(44,(38,(37,(13,51)))))),((18,24),(46,(42,50)))),((12,22),((49,(27,47)),(34,(31,33))))),(25,45)))),(3,(19,(36,(29,(35,40)))))),(23,((54,(17,(4,26))),(21,(16,(39,(14,52)))))))));
	TREE tnt_434 = (1,(20,(23,((((((43,(48,(2,15))),(41,(32,(11,(7,(28,30)))))),(25,(45,((5,(44,(38,(37,(13,51))))),((8,((18,24),(46,(42,50)))),((12,22),((49,(27,47)),(34,(31,33))))))))),((6,9),(10,53))),(3,(19,(36,(29,(35,40)))))),(16,((54,(17,(4,26))),(21,(39,(14,52)))))))));
	TREE tnt_435 = (1,(20,(((32,(((((43,(48,(2,15))),(11,41)),(45,(25,(((5,(44,(38,(37,(13,51))))),(8,((18,24),(46,(42,50))))),((12,22),((47,(27,49)),(34,(31,33)))))))),(6,9)),((7,(28,30)),(10,53)))),(3,(19,(36,(29,(35,40)))))),(23,(((54,(17,(4,26))),(16,21)),(39,(14,52)))))));
	TREE tnt_436 = (1,(20,(((32,((((11,(41,((2,15),(43,48)))),((7,(28,30)),(10,53))),(6,9)),((((5,(44,(38,(37,(13,51))))),(8,((18,24),(46,(42,50))))),((12,22),((49,(27,47)),(34,(31,33))))),(25,45)))),(3,(19,(36,(29,(35,40)))))),(23,((17,((4,26),(16,(21,54)))),(39,(14,52)))))));
	TREE tnt_437 = (1,(20,(((32,((((11,(43,(48,(2,15)))),(6,9)),(41,(7,(28,30)))),(((((5,(44,(38,(37,(13,51))))),((12,22),((47,(27,49)),(34,(31,33))))),(8,((18,24),(46,(42,50))))),(25,45)),(10,53)))),(3,(19,(36,(29,(35,40)))))),(23,(16,(((17,(4,26)),(21,54)),(39,(14,52))))))));
	TREE tnt_438 = (1,(20,(23,(((((41,(11,(32,((2,15),(43,48))))),((7,(28,30)),(10,53))),(((((8,(5,(44,(38,(37,(13,51)))))),((12,22),((27,(47,49)),(34,(31,33))))),((18,24),(46,(42,50)))),(25,45)),(6,9))),(3,(19,(36,(29,(35,40)))))),(((4,26),(17,(16,(21,54)))),(39,(14,52)))))));
	TREE tnt_439 = (1,(20,(23,(((((((((2,15),(43,48)),(41,(32,(7,11)))),(28,30)),((((8,(5,(44,(38,(37,(13,51)))))),((18,24),(46,(42,50)))),((12,22),((49,(27,47)),(34,(31,33))))),(25,45))),(10,53)),(6,9)),(3,(19,(36,(29,(35,40)))))),(16,((54,(21,(17,(4,26)))),(39,(14,52))))))));
	TREE tnt_440 = (1,(20,(23,(((((((((2,15),(43,48)),(11,41)),(32,(7,(28,30)))),((((8,(5,(44,(38,(37,(13,51)))))),((18,24),(46,(42,50)))),((12,22),((49,(27,47)),(34,(31,33))))),(25,45))),(10,53)),(6,9)),(3,(19,(36,(29,(35,40)))))),(16,((54,(21,(17,(4,26)))),(39,(14,52))))))));
	TREE tnt_441 = (1,(20,(23,((((((41,(32,(11,(43,(48,(2,15)))))),(28,30)),(7,(10,53))),(((((5,(44,(38,(37,(13,51))))),((12,22),((49,(27,47)),(34,(31,33))))),(8,((18,24),(46,(42,50))))),(25,45)),(6,9))),(3,(19,(36,(29,(35,40)))))),((16,(54,(21,(17,(4,26))))),(39,(14,52)))))));
	TREE tnt_442 = (1,(20,(23,((((((((43,(48,(2,15))),(41,(11,32))),(7,(28,30))),((((5,(44,(38,(37,(13,51))))),((12,22),((49,(27,47)),(34,(31,33))))),(8,((18,24),(46,(42,50))))),(25,45))),(10,53)),(6,9)),(3,(19,(36,(29,(35,40)))))),(16,((54,(21,(17,(4,26)))),(39,(14,52))))))));
	TREE tnt_443 = (1,(20,(23,((((((((43,(48,(2,15))),(11,41)),(32,(7,(28,30)))),((((5,(44,(38,(37,(13,51))))),((12,22),((49,(27,47)),(34,(31,33))))),(8,((18,24),(46,(42,50))))),(25,45))),(10,53)),(6,9)),(3,(19,(36,(29,(35,40)))))),((16,(54,(21,(17,(4,26))))),(39,(14,52)))))));
	TREE tnt_444 = (1,(20,(23,(((((((43,(48,(2,15))),(41,(32,(11,(7,(28,30)))))),(25,(45,(((5,(44,(38,(37,(13,51))))),((12,22),((49,(27,47)),(34,(31,33))))),(8,((18,24),(46,(42,50)))))))),(10,53)),(6,9)),(3,(19,(36,(29,(35,40)))))),(16,((54,(21,(17,(4,26)))),(39,(14,52))))))));
	TREE tnt_445 = (1,(20,(23,((((((((2,15),(43,48)),(41,(11,32))),(25,(45,(((5,(44,(38,(37,(13,51))))),((12,22),((49,(27,47)),(34,(31,33))))),(8,((18,24),(46,(42,50)))))))),((7,(28,30)),(10,53))),(6,9)),(3,(19,(36,(29,(35,40)))))),((16,(54,(21,(17,(4,26))))),(39,(14,52)))))));
	TREE tnt_446 = (1,((((32,((((43,(48,(2,15))),(11,41)),(45,(25,((5,(44,(38,(37,(13,51))))),((8,((18,24),(46,(42,50)))),((12,22),((27,(47,49)),(34,(31,33))))))))),((6,9),((7,(28,30)),(10,53))))),(3,(19,(36,(29,(35,40)))))),(16,((21,(54,(17,(4,26)))),(39,(14,52))))),(20,23)));
	TREE tnt_447 = (1,(20,((23,((32,(((((48,(43,(2,15))),(11,41)),(45,(25,((5,(44,(38,(13,(37,51))))),((8,((18,24),(46,(42,50)))),((12,22),((27,(47,49)),(34,(31,33))))))))),((7,(28,30)),(10,53))),(6,9))),(3,(19,(36,(29,(35,40))))))),(((17,(4,26)),(16,54)),(21,(39,(14,52)))))));
	TREE tnt_448 = (1,((((32,(((((2,15),(43,48)),(11,41)),(45,(25,((5,(44,(38,(37,(13,51))))),((8,((18,24),(46,(42,50)))),((12,22),((27,(47,49)),(34,(31,33))))))))),((6,9),((7,(28,30)),(10,53))))),(3,(19,(36,(29,(35,40)))))),(16,(21,((54,(17,(4,26))),(39,(14,52)))))),(20,23)));
	TREE tnt_449 = (1,(20,((23,((32,(((((11,(41,(43,(48,(2,15))))),(7,(28,30))),(10,53)),((((5,(44,(38,(37,(13,51))))),(8,((12,22),((49,(27,47)),(34,(31,33)))))),((18,24),(46,(42,50)))),(25,45))),(6,9))),(3,(19,(36,(29,(35,40))))))),((21,((17,(4,26)),(16,54))),(39,(14,52))))));
	TREE tnt_450 = (1,(20,(23,(((32,((((48,(43,(2,15))),(11,(41,(7,(28,30))))),(25,(45,(8,(((5,(44,(38,(13,(37,51))))),((18,24),(46,(42,50)))),((12,22),((47,(27,49)),(34,(31,33))))))))),((6,9),(10,53)))),(3,(19,(36,(29,(35,40)))))),(((17,(4,26)),(16,54)),(21,(39,(14,52))))))));
	TREE tnt_451 = (1,(20,(23,(((32,((((48,(43,(2,15))),((7,(28,30)),(11,41))),(25,(45,(8,(((5,(44,(38,(37,(13,51))))),((18,24),(46,(42,50)))),((12,22),((47,(27,49)),(34,(31,33))))))))),((6,9),(10,53)))),(3,(19,(36,(29,(35,40)))))),(((17,(4,26)),(21,(16,54))),(39,(14,52)))))));
	TREE tnt_452 = (1,(20,(23,(((32,((((48,(43,(2,15))),(11,(41,(7,(28,30))))),((((5,(44,(38,(51,(13,37))))),((8,((12,22),((47,(27,49)),(34,(31,33))))),((18,24),(46,(42,50))))),(25,45)),(6,9))),(10,53))),(3,(19,(36,(29,(35,40)))))),(((17,(4,26)),(21,(16,54))),(39,(14,52)))))));
	TREE tnt_453 = (1,(20,(23,(((((11,(48,(41,(43,(2,15))))),(32,(7,(28,30)))),(((((5,(44,(38,(13,(37,51))))),((18,24),(46,(42,50)))),(8,((12,22),((47,(27,49)),(34,(31,33)))))),(25,45)),((6,9),(10,53)))),(3,(19,(36,(29,(35,40)))))),(((17,(4,26)),(21,(16,54))),(39,(14,52)))))));
	TREE tnt_454 = (1,(20,(23,(((32,(((11,(48,(41,(43,(2,15))))),(7,(28,30))),((((((5,(44,(38,(51,(13,37))))),((18,24),(46,(42,50)))),(8,((12,22),((47,(27,49)),(34,(31,33)))))),(25,45)),(6,9)),(10,53)))),(3,(19,(36,(29,(35,40)))))),(16,(((17,(4,26)),(21,54)),(39,(14,52))))))));
	TREE tnt_455 = (1,(20,(23,(((32,((((11,(48,(41,(43,(2,15))))),(28,30)),(7,(10,53))),(((((5,(44,(38,(37,(13,51))))),((18,24),(46,(42,50)))),(8,((12,22),((47,(27,49)),(34,(31,33)))))),(25,45)),(6,9)))),(3,(19,(36,(29,(35,40)))))),(((54,(17,(4,26))),(16,21)),(39,(14,52)))))));
	TREE tnt_456 = (1,(20,(23,(((32,(((((43,(48,(2,15))),(11,(41,(7,(28,30))))),(6,9)),(10,53)),(((5,(44,(38,(13,(37,51))))),((8,((12,22),((47,(27,49)),(34,(31,33))))),((18,24),(46,(42,50))))),(25,45)))),(3,(19,(36,(29,(35,40)))))),(16,(((17,(4,26)),(21,54)),(39,(14,52))))))));
	TREE tnt_457 = (1,((((((((32,(41,(11,(43,(48,(2,15)))))),(7,(28,30))),((((5,(44,(38,(13,(37,51))))),(8,((12,22),((49,(27,47)),(34,(31,33)))))),((18,24),(46,(42,50)))),(25,45))),(10,53)),(6,9)),(3,(19,(36,(29,(35,40)))))),(16,((54,(21,(17,(4,26)))),(39,(14,52))))),(20,23)));
	TREE tnt_458 = (1,(20,((23,((32,(((((48,(43,(2,15))),(11,41)),(7,(28,30))),(((8,((5,(44,(38,(37,(13,51))))),((18,24),(46,(42,50))))),((12,22),((47,(27,49)),(34,(31,33))))),(25,45))),((6,9),(10,53)))),(3,(19,(36,(29,(35,40))))))),(21,(((17,(4,26)),(16,54)),(39,(14,52)))))));
	TREE tnt_459 = (1,(23,(20,(((32,(((((2,15),(43,48)),((7,(28,30)),(11,41))),(10,53)),((((5,(44,(38,(13,(37,51))))),((8,((18,24),(46,(42,50)))),((12,22),((47,(27,49)),(34,(31,33)))))),(25,45)),(6,9)))),(3,(19,(36,(29,(35,40)))))),((16,((17,(4,26)),(21,54))),(39,(14,52)))))));
	TREE tnt_460 = (1,(20,((23,(((((32,((11,(41,((2,15),(43,48)))),(7,(28,30)))),(10,53)),(6,9)),((((8,(5,(44,(38,(51,(13,37)))))),((18,24),(46,(42,50)))),((12,22),((49,(27,47)),(34,(31,33))))),(25,45))),(3,(19,(36,(29,(35,40))))))),((16,(54,(21,(17,(4,26))))),(39,(14,52))))));
	TREE tnt_461 = (1,((((((((43,(48,(2,15))),(41,(32,(7,11)))),(28,30)),(((8,(((5,(44,(38,(51,(13,37))))),((12,22),((49,(27,47)),(34,(31,33))))),((18,24),(46,(42,50))))),(25,45)),(6,9))),(10,53)),(3,(19,(36,(29,(35,40)))))),(((54,(17,(4,26))),(16,21)),(39,(14,52)))),(20,23)));
	TREE tnt_462 = (1,(20,(23,((((32,((((48,(43,(2,15))),(11,41)),(28,30)),(7,(10,53)))),((((5,(44,(38,(13,(37,51))))),((8,((18,24),(46,(42,50)))),((12,22),((47,(27,49)),(34,(31,33)))))),(25,45)),(6,9))),(3,(19,(36,(29,(35,40)))))),((54,(21,(16,(17,(4,26))))),(39,(14,52)))))));
	TREE tnt_463 = (1,(23,(20,(((32,(((11,(41,((2,15),(43,48)))),(28,30)),(((((5,(44,(38,(51,(13,37))))),((8,((18,24),(46,(42,50)))),((12,22),((47,(27,49)),(34,(31,33)))))),(25,45)),(6,9)),(7,(10,53))))),(3,(19,(36,(29,(35,40)))))),((21,(54,(16,(17,(4,26))))),(39,(14,52)))))));
	TREE tnt_464 = (1,(20,(23,(((32,(((((2,15),(43,48)),(11,(41,(7,(28,30))))),(45,(25,(((5,(44,(38,(13,(37,51))))),(8,((12,22),((47,(27,49)),(34,(31,33)))))),((18,24),(46,(42,50))))))),((6,9),(10,53)))),(3,(19,(36,(29,(35,40)))))),(16,(((17,(4,26)),(21,54)),(39,(14,52))))))));
	TREE tnt_465 = (1,((((32,(((((((2,15),(43,48)),(11,41)),(28,30)),((((5,(44,(38,(37,(13,51))))),((12,22),((47,(27,49)),(34,(31,33))))),(8,((18,24),(46,(42,50))))),(25,45))),(6,9)),(7,(10,53)))),(3,(19,(36,(29,(35,40)))))),(16,((54,(21,(17,(4,26)))),(39,(14,52))))),(20,23)));
	TREE tnt_466 = (1,((((32,((((((2,15),(43,48)),(11,41)),(28,30)),((((5,(44,(38,(37,(13,51))))),((12,22),((47,(27,49)),(34,(31,33))))),(8,((18,24),(46,(42,50))))),(25,45))),((6,9),(7,(10,53))))),(3,(19,(36,(29,(35,40)))))),(((21,(17,(4,26))),(16,54)),(39,(14,52)))),(20,23)));
	TREE tnt_467 = (1,((((32,(((((((2,15),(43,48)),(11,41)),(28,30)),((((5,(44,(38,(37,(13,51))))),((12,22),((47,(27,49)),(34,(31,33))))),(8,((18,24),(46,(42,50))))),(25,45))),(6,9)),(7,(10,53)))),(3,(19,(36,(29,(35,40)))))),(((17,(4,26)),(21,(16,54))),(39,(14,52)))),(20,23)));
	TREE tnt_468 = (1,(23,(20,(((((((2,15),(43,48)),(32,(11,41))),(28,30)),(((((8,(5,(44,(38,(37,(13,51)))))),((18,24),(46,(42,50)))),((12,22),((47,(27,49)),(34,(31,33))))),(25,45)),((6,9),(7,(10,53))))),(3,(19,(36,(29,(35,40)))))),((54,((17,(4,26)),(16,21))),(39,(14,52)))))));
	TREE tnt_469 = (1,(20,(((((41,(11,(43,(48,(2,15))))),(32,((7,(28,30)),(10,53)))),(((((8,(5,(44,(38,(51,(13,37)))))),((18,24),(46,(42,50)))),((12,22),((49,(27,47)),(34,(31,33))))),(25,45)),(6,9))),(3,(19,(36,(29,(35,40)))))),(23,(((4,26),(17,(16,(21,54)))),(39,(14,52)))))));
	TREE tnt_470 = (1,(20,(23,(((((11,(32,(41,(48,(43,(2,15)))))),((7,(28,30)),(10,53))),((((5,(44,(38,(37,(13,51))))),((8,((18,24),(46,(42,50)))),((12,22),((49,(27,47)),(34,(31,33)))))),(25,45)),(6,9))),(3,(19,(36,(29,(35,40)))))),(16,((21,(54,(17,(4,26)))),(39,(14,52))))))));
	TREE tnt_471 = (1,(20,(23,(((((11,(32,(48,(41,(43,(2,15)))))),((7,(28,30)),(10,53))),((((5,(44,(38,(37,(13,51))))),(8,(((12,22),((49,(27,47)),(34,(31,33)))),((18,24),(46,(42,50)))))),(25,45)),(6,9))),(3,(19,(36,(29,(35,40)))))),(((54,(17,(4,26))),(16,21)),(39,(14,52)))))));
	TREE tnt_472 = (1,(20,(((((11,(32,(48,(41,(43,(2,15)))))),((7,(28,30)),(10,53))),((((8,((5,(44,(38,(37,(13,51))))),((18,24),(46,(42,50))))),((12,22),((49,(27,47)),(34,(31,33))))),(25,45)),(6,9))),(3,(19,(36,(29,(35,40)))))),(23,((21,((17,(4,26)),(16,54))),(39,(14,52)))))));
	TREE tnt_473 = (1,(20,(23,(((32,(((((11,((43,(2,15)),(41,48))),(7,(28,30))),(6,9)),(10,53)),((((5,(44,(38,(13,(37,51))))),(8,((12,22),((47,(27,49)),(34,(31,33)))))),((18,24),(46,(42,50)))),(25,45)))),(3,(19,(36,(29,(35,40)))))),((54,(16,(21,(17,(4,26))))),(39,(14,52)))))));
	TREE tnt_474 = (1,(20,(23,(((((11,(41,(32,(43,(48,(2,15)))))),((7,(28,30)),(10,53))),((((5,(44,(38,(37,(13,51))))),((8,((18,24),(46,(42,50)))),((12,22),((49,(27,47)),(34,(31,33)))))),(25,45)),(6,9))),(3,(19,(36,(29,(35,40)))))),(16,(((17,(4,26)),(21,54)),(39,(14,52))))))));
	TREE tnt_475 = (1,(20,(((((((43,(48,(2,15))),(11,41)),(25,(45,((8,(5,(44,(38,(37,(13,51)))))),(((12,22),((49,(27,47)),(34,(31,33)))),((18,24),(46,(42,50)))))))),(32,((7,(28,30)),(10,53)))),(6,9)),(3,(19,(36,(29,(35,40)))))),(23,((17,((4,26),(21,(16,54)))),(39,(14,52)))))));
	TREE tnt_476 = (1,(20,(23,(((32,(((((((2,15),(43,48)),(11,41)),(7,(28,30))),(6,9)),(10,53)),((((8,(5,(44,(38,(13,(37,51)))))),((12,22),((47,(27,49)),(34,(31,33))))),((18,24),(46,(42,50)))),(25,45)))),(3,(19,(36,(29,(35,40)))))),(((17,(4,26)),(21,(16,54))),(39,(14,52)))))));
	TREE tnt_477 = (1,(20,(23,((((((((43,(48,(2,15))),(7,(11,(32,41)))),(28,30)),(((8,(5,(44,(38,(37,(13,51)))))),(((12,22),((49,(27,47)),(34,(31,33)))),((18,24),(46,(42,50))))),(25,45))),(10,53)),(6,9)),(3,(19,(36,(29,(35,40)))))),(21,(((17,(4,26)),(16,54)),(39,(14,52))))))));
	TREE tnt_478 = (1,(20,(23,((((((((48,(43,(2,15))),(11,41)),(28,30)),(6,9)),((((8,(5,(44,(38,(13,(37,51)))))),((18,24),(46,(42,50)))),((12,22),((49,(27,47)),(34,(31,33))))),(25,45))),(32,(7,(10,53)))),(3,(19,(36,(29,(35,40)))))),(16,(((17,(4,26)),(21,54)),(39,(14,52))))))));
	TREE tnt_479 = (1,(20,((23,(((32,((11,(41,((2,15),(43,48)))),(7,(28,30)))),(((((8,(5,(44,(38,(51,(13,37)))))),(((12,22),((27,(47,49)),(34,(31,33)))),((18,24),(46,(42,50))))),(25,45)),(10,53)),(6,9))),(3,(19,(36,(29,(35,40))))))),(((17,(4,26)),(54,(16,21))),(39,(14,52))))));
	TREE tnt_480 = (1,(20,(23,(((32,((((48,(43,(2,15))),((7,(28,30)),(11,41))),((((8,(5,(44,(38,(13,(37,51)))))),((18,24),(46,(42,50)))),((12,22),((49,(27,47)),(34,(31,33))))),(25,45))),((6,9),(10,53)))),(3,(19,(36,(29,(35,40)))))),(((54,(17,(4,26))),(16,21)),(39,(14,52)))))));
	TREE tnt_481 = (1,(20,((23,(((((((2,15),(43,48)),(32,(41,(11,(7,(28,30)))))),(((8,(5,(44,(38,(51,(13,37)))))),(((12,22),((27,(47,49)),(34,(31,33)))),((18,24),(46,(42,50))))),(25,45))),(10,53)),(6,9)),(3,(19,(36,(29,(35,40))))))),((54,(17,(4,26))),(21,(16,(39,(14,52))))))));
	TREE tnt_482 = (1,(23,(20,(((((((((2,15),(43,48)),(11,(41,(7,32)))),(6,9)),(28,30)),(10,53)),(((5,(44,(38,(51,(13,37))))),(8,(((12,22),((49,(27,47)),(34,(31,33)))),((18,24),(46,(42,50)))))),(25,45))),(3,(19,(36,(29,(35,40)))))),(21,((54,(16,(17,(4,26)))),(39,(14,52))))))));
	TREE tnt_483 = (1,(20,(23,(((((((43,(48,(2,15))),(7,(11,(32,41)))),(6,9)),(28,30)),(((((5,(44,(38,(37,(13,51))))),((18,24),(46,(42,50)))),(8,((12,22),((27,(47,49)),(34,(31,33)))))),(25,45)),(10,53))),(3,(19,(36,(29,(35,40)))))),(21,(((17,(4,26)),(16,54)),(39,(14,52))))))));
	TREE tnt_484 = (1,(20,(23,((((((((43,(48,(2,15))),(41,(11,32))),(28,30)),(((8,(5,(44,(38,(37,(13,51)))))),(((12,22),((27,(47,49)),(34,(31,33)))),((18,24),(46,(42,50))))),(25,45))),(6,9)),(7,(10,53))),(3,(19,(36,(29,(35,40)))))),(21,(((17,(4,26)),(16,54)),(39,(14,52))))))));
	TREE tnt_485 = (1,(20,(23,(((((((43,(48,(2,15))),(11,(32,(7,41)))),((6,9),(28,30))),(((8,(5,(44,(38,(37,(13,51)))))),(((12,22),((27,(47,49)),(34,(31,33)))),((18,24),(46,(42,50))))),(25,45))),(10,53)),(3,(19,(36,(29,(35,40)))))),(21,(((17,(4,26)),(16,54)),(39,(14,52))))))));
	TREE tnt_486 = (1,(20,((23,(((((((43,(48,(2,15))),(7,(32,(11,41)))),(28,30)),(6,9)),(10,53)),(((8,(5,(44,(38,(37,(13,51)))))),(((12,22),((27,(47,49)),(34,(31,33)))),((18,24),(46,(42,50))))),(25,45))),(3,(19,(36,(29,(35,40))))))),(21,(((17,(4,26)),(16,54)),(39,(14,52)))))));
	TREE tnt_487 = (1,(20,((23,(((((((43,(48,(2,15))),(11,(32,41))),(28,30)),(((8,(5,(44,(38,(37,(13,51)))))),(((12,22),((49,(27,47)),(34,(31,33)))),((18,24),(46,(42,50))))),(25,45))),(7,(10,53))),(6,9)),(3,(19,(36,(29,(35,40))))))),(21,((54,(16,(17,(4,26)))),(39,(14,52)))))));
	TREE tnt_488 = (1,((((32,((((43,(48,(2,15))),(41,(7,11))),(28,30)),((((((5,(44,(38,(37,(13,51))))),(8,((12,22),((47,(27,49)),(34,(31,33)))))),((18,24),(46,(42,50)))),(25,45)),(6,9)),(10,53)))),(3,(19,(36,(29,(35,40)))))),(21,((54,(16,(17,(4,26)))),(39,(14,52))))),(20,23)));
	TREE tnt_489 = (1,(20,(23,(((32,((((43,(48,(2,15))),(11,(7,41))),(28,30)),((((((5,(44,(38,(13,(37,51))))),(8,((12,22),((49,(27,47)),(34,(31,33)))))),((18,24),(46,(42,50)))),(25,45)),(6,9)),(10,53)))),(3,(19,(36,(29,(35,40)))))),(21,((54,(16,(17,(4,26)))),(39,(14,52))))))));
	TREE tnt_490 = (1,(20,((23,((32,((((43,(48,(2,15))),(41,(7,11))),(28,30)),((((((5,(44,(38,(37,(13,51))))),(8,((12,22),((47,(27,49)),(34,(31,33)))))),((18,24),(46,(42,50)))),(25,45)),(6,9)),(10,53)))),(3,(19,(36,(29,(35,40))))))),(21,((54,(16,(17,(4,26)))),(39,(14,52)))))));
	TREE tnt_491 = (1,(20,(23,(((((((((2,15),(43,48)),(32,(41,(7,11)))),(28,30)),(6,9)),(((8,(5,(44,(38,(37,(13,51)))))),(((12,22),((27,(47,49)),(34,(31,33)))),((18,24),(46,(42,50))))),(25,45))),(10,53)),(3,(19,(36,(29,(35,40)))))),(21,(((17,(4,26)),(16,54)),(39,(14,52))))))));
	TREE tnt_492 = (1,(23,(20,(((((48,(43,(2,15))),(41,(11,32))),(((((8,((5,(44,(38,(51,(13,37))))),((12,22),((47,(27,49)),(34,(31,33)))))),((18,24),(46,(42,50)))),(25,45)),((7,(28,30)),(10,53))),(6,9))),(3,(19,(36,(29,(35,40)))))),((17,((4,26),(16,(21,54)))),(39,(14,52)))))));
	TREE tnt_493 = (1,(20,(((32,(((((43,(48,(2,15))),(11,41)),(25,(45,(8,((5,(44,(38,(37,(13,51))))),(((12,22),((49,(27,47)),(34,(31,33)))),((18,24),(46,(42,50))))))))),(6,9)),((7,(28,30)),(10,53)))),(3,(19,(36,(29,(35,40)))))),(23,((17,((4,26),(21,(16,54)))),(39,(14,52)))))));
	TREE tnt_494 = (1,(23,(20,(((((((43,(48,(2,15))),(32,(11,41))),(6,(9,(28,30)))),(7,(10,53))),(((5,(44,(38,(37,(13,51))))),(8,(((12,22),((27,(47,49)),(34,(31,33)))),((18,24),(46,(42,50)))))),(25,45))),(3,(19,(36,(29,(35,40)))))),((54,(16,(21,(17,(4,26))))),(39,(14,52)))))));
	TREE tnt_495 = (1,(20,(23,(((((((43,(48,(2,15))),(41,(32,(7,11)))),(6,(9,(28,30)))),(10,53)),((8,(((5,(44,(38,(37,(13,51))))),((12,22),((27,(47,49)),(34,(31,33))))),((18,24),(46,(42,50))))),(25,45))),(3,(19,(36,(29,(35,40)))))),(21,((54,(17,(4,26))),(16,(39,(14,52)))))))));
	TREE tnt_496 = (1,(20,(23,(((32,(((((43,(48,(2,15))),(11,(41,(7,(28,30))))),((((5,(44,(38,(13,(37,51))))),(8,((18,24),(46,(42,50))))),((12,22),((27,(47,49)),(34,(31,33))))),(25,45))),(6,9)),(10,53))),(3,(19,(36,(29,(35,40)))))),(((16,(17,(4,26))),(21,54)),(39,(14,52)))))));
	TREE tnt_497 = (1,(20,((23,((32,((((48,(43,(2,15))),(11,(41,(7,(28,30))))),(10,53)),((((8,(5,(44,(38,(37,(13,51)))))),(((12,22),((49,(27,47)),(34,(31,33)))),((18,24),(46,(42,50))))),(25,45)),(6,9)))),(3,(19,(36,(29,(35,40))))))),(((16,(17,(4,26))),(21,54)),(39,(14,52))))));
	TREE tnt_498 = (1,(20,((23,((32,((((11,(48,(41,(43,(2,15))))),((7,(28,30)),(10,53))),(6,9)),((((5,(44,(38,(37,(13,51))))),(8,((18,24),(46,(42,50))))),((12,22),((49,(27,47)),(34,(31,33))))),(25,45)))),(3,(19,(36,(29,(35,40))))))),(16,(21,((54,(17,(4,26))),(39,(14,52))))))));
	TREE tnt_499 = (1,((((((((32,(11,(48,(41,(43,(2,15)))))),(28,30)),(7,(10,53))),(6,9)),((((5,(44,(38,(37,(13,51))))),(8,((12,22),((27,(47,49)),(34,(31,33)))))),((18,24),(46,(42,50)))),(25,45))),(3,(19,(36,(29,(35,40)))))),(21,((16,(54,(17,(4,26)))),(39,(14,52))))),(20,23)));
	TREE tnt_500 = (1,((((32,((((41,(11,(43,(48,(2,15))))),(28,30)),(7,(10,53))),(((((5,(44,(38,(37,(13,51))))),(8,((18,24),(46,(42,50))))),((12,22),((49,(27,47)),(34,(31,33))))),(25,45)),(6,9)))),(3,(19,(36,(29,(35,40)))))),((54,(17,(4,26))),((39,(14,52)),(16,21)))),(20,23)));
	TREE tnt_501 = (1,(20,(23,(((32,(((((11,(41,((2,15),(43,48)))),(28,30)),(7,(10,53))),(6,9)),((((5,(44,(38,(13,(37,51))))),(8,((18,24),(46,(42,50))))),((12,22),((49,(27,47)),(34,(31,33))))),(25,45)))),(3,(19,(36,(29,(35,40)))))),((54,(17,(4,26))),((39,(14,52)),(16,21)))))));
	TREE tnt_502 = (1,(20,(23,(((((((43,(48,(2,15))),(41,(7,(11,32)))),((6,9),(28,30))),(10,53)),((8,(((5,(44,(38,(51,(13,37))))),((18,24),(46,(42,50)))),((12,22),((49,(27,47)),(34,(31,33)))))),(25,45))),(3,(19,(36,(29,(35,40)))))),(((4,26),(17,(54,(16,21)))),(39,(14,52)))))));
	TREE tnt_503 = (1,(20,(23,(((32,(((((43,(48,(2,15))),(7,(11,41))),(6,(9,(28,30)))),(((8,((5,(44,(38,(51,(13,37))))),((18,24),(46,(42,50))))),((12,22),((49,(27,47)),(34,(31,33))))),(25,45))),(10,53))),(3,(19,(36,(29,(35,40)))))),(((4,26),(17,(54,(16,21)))),(39,(14,52)))))));
	TREE tnt_504 = (1,(20,(23,(((((((43,(48,(2,15))),(32,(41,(7,11)))),(9,(6,(28,30)))),(10,53)),((8,(((5,(44,(38,(51,(13,37))))),((18,24),(46,(42,50)))),((12,22),((49,(27,47)),(34,(31,33)))))),(25,45))),(3,(19,(36,(29,(35,40)))))),(((4,26),(17,(21,(16,54)))),(39,(14,52)))))));
	TREE tnt_505 = (1,(20,(23,(((((((43,(48,(2,15))),(32,(11,41))),(6,(9,(7,(28,30))))),(10,53)),((((8,(5,(44,(38,(51,(13,37)))))),((12,22),((49,(27,47)),(34,(31,33))))),((18,24),(46,(42,50)))),(25,45))),(3,(19,(36,(29,(35,40)))))),(((4,26),(17,(54,(16,21)))),(39,(14,52)))))));
	TREE tnt_506 = (1,(20,(23,(((((((43,(48,(2,15))),(41,(11,32))),(9,(6,(28,30)))),((((5,(44,(38,(51,(13,37))))),((18,24),(46,(42,50)))),(8,((12,22),((49,(27,47)),(34,(31,33)))))),(25,45))),(7,(10,53))),(3,(19,(36,(29,(35,40)))))),(((4,26),(17,(21,(16,54)))),(39,(14,52)))))));
	TREE tnt_507 = (1,(20,((23,((32,(((((2,15),(43,48)),(11,41)),(28,30)),(((((5,(44,(38,(13,(37,51))))),((8,((18,24),(46,(42,50)))),((12,22),((47,(27,49)),(34,(31,33)))))),(25,45)),(6,9)),(7,(10,53))))),(3,(19,(36,(29,(35,40))))))),(((4,26),(17,(21,(16,54)))),(39,(14,52))))));
	TREE tnt_508 = (1,((((32,((((((2,15),(43,48)),(11,41)),(6,9)),((((8,(5,(44,(38,(37,(13,51)))))),((12,22),((47,(27,49)),(34,(31,33))))),((18,24),(46,(42,50)))),(25,45))),((7,(28,30)),(10,53)))),(3,(19,(36,(29,(35,40)))))),((54,(17,(4,26))),((39,(14,52)),(16,21)))),(20,23)));
	TREE tnt_509 = (1,(20,(23,(((32,((((11,(41,(43,(48,(2,15))))),((7,(28,30)),(10,53))),((8,(((5,(44,(38,(37,(13,51))))),((12,22),((49,(27,47)),(34,(31,33))))),((18,24),(46,(42,50))))),(25,45))),(6,9))),(3,(19,(36,(29,(35,40)))))),(((54,(17,(4,26))),(16,21)),(39,(14,52)))))));
	TREE tnt_510 = (1,(20,(23,(((((43,(48,(2,15))),(11,41)),((((8,(((5,(44,(38,(37,(13,51))))),((12,22),((49,(27,47)),(34,(31,33))))),((18,24),(46,(42,50))))),(25,45)),(6,9)),(32,((7,(28,30)),(10,53))))),(3,(19,(36,(29,(35,40)))))),((21,(54,(16,(17,(4,26))))),(39,(14,52)))))));
	TREE tnt_511 = (1,(20,((23,((32,((((48,(43,(2,15))),(11,41)),(9,(6,(28,30)))),((((5,(44,(38,(13,(37,51))))),((8,((18,24),(46,(42,50)))),((12,22),((47,(27,49)),(34,(31,33)))))),(25,45)),(7,(10,53))))),(3,(19,(36,(29,(35,40))))))),(16,(((17,(4,26)),(21,54)),(39,(14,52)))))));
	TREE tnt_512 = (1,(20,((23,((32,(((((48,(43,(2,15))),(11,41)),(9,(6,(28,30)))),(((5,(44,(38,(37,(13,51))))),((8,((12,22),((47,(27,49)),(34,(31,33))))),((18,24),(46,(42,50))))),(25,45))),(7,(10,53)))),(3,(19,(36,(29,(35,40))))))),(16,((21,(54,(17,(4,26)))),(39,(14,52)))))));
	TREE tnt_513 = (1,(20,(23,(((32,((((((48,(43,(2,15))),(11,41)),(6,9)),(7,(28,30))),(((5,(44,(38,(13,(37,51))))),((8,((18,24),(46,(42,50)))),((12,22),((47,(27,49)),(34,(31,33)))))),(25,45))),(10,53))),(3,(19,(36,(29,(35,40)))))),(((54,(17,(4,26))),(39,(14,52))),(16,21))))));
	TREE tnt_514 = (1,(20,(23,(((32,(((((2,15),(43,48)),(11,41)),((((5,(44,(38,(37,(13,51))))),((8,((18,24),(46,(42,50)))),((12,22),((47,(27,49)),(34,(31,33)))))),(25,45)),(6,9))),((7,(28,30)),(10,53)))),(3,(19,(36,(29,(35,40)))))),((16,((17,(4,26)),(21,54))),(39,(14,52)))))));
	TREE tnt_515 = (1,(20,(23,(((32,((((((48,(43,(2,15))),(11,41)),(6,9)),(7,(28,30))),(((5,(44,(38,(13,(37,51))))),((8,((18,24),(46,(42,50)))),((12,22),((47,(27,49)),(34,(31,33)))))),(25,45))),(10,53))),(3,(19,(36,(29,(35,40)))))),((54,((17,(4,26)),(16,21))),(39,(14,52)))))));
	TREE tnt_516 = (1,(20,((((((((43,(48,(2,15))),(32,(11,41))),(6,9)),(28,30)),(7,(10,53))),((8,(((5,(44,(38,(37,(13,51))))),((12,22),((49,(27,47)),(34,(31,33))))),((18,24),(46,(42,50))))),(25,45))),(3,(19,(36,(29,(35,40)))))),(23,(((17,(4,26)),(54,(16,21))),(39,(14,52)))))));
	TREE tnt_517 = (1,(20,((23,((32,(((((48,(43,(2,15))),(11,41)),(6,9)),(((5,(44,(38,(13,(37,51))))),((8,((18,24),(46,(42,50)))),((12,22),((47,(27,49)),(34,(31,33)))))),(25,45))),((7,(28,30)),(10,53)))),(3,(19,(36,(29,(35,40))))))),(16,((54,(17,(4,26))),(21,(39,(14,52))))))));
	TREE tnt_518 = (1,(20,((23,(((((48,(43,(2,15))),(41,(7,(11,32)))),((6,9),(28,30))),(((8,(((5,(44,(38,(37,(13,51))))),((18,24),(46,(42,50)))),((12,22),((49,(27,47)),(34,(31,33)))))),(25,45)),(10,53))),(3,(19,(36,(29,(35,40))))))),((54,(17,(4,26))),(16,(21,(39,(14,52))))))));
	TREE tnt_519 = (1,(20,(23,(((((32,(((41,(11,((2,15),(43,48)))),(7,(28,30))),(10,53))),(((5,(44,(38,(13,(37,51))))),((8,((18,24),(46,(42,50)))),((12,22),((47,(27,49)),(34,(31,33)))))),(25,45))),(6,9)),(3,(19,(36,(29,(35,40)))))),(((54,(17,(4,26))),(16,21)),(39,(14,52)))))));
	TREE tnt_520 = (1,(20,((23,(((((41,(32,(11,(43,(48,(2,15)))))),(28,30)),(7,(10,53))),((((5,(44,(38,(37,(13,51))))),((8,((18,24),(46,(42,50)))),((12,22),((49,(27,47)),(34,(31,33)))))),(25,45)),(6,9))),(3,(19,(36,(29,(35,40))))))),((54,(17,(4,26))),(21,(16,(39,(14,52))))))));
	TREE tnt_521 = (1,(20,((23,((((((43,(48,(2,15))),(41,(11,32))),((7,(28,30)),(10,53))),(6,9)),(((5,(44,(38,(37,(13,51))))),((8,((18,24),(46,(42,50)))),((12,22),((49,(27,47)),(34,(31,33)))))),(25,45))),(3,(19,(36,(29,(35,40))))))),((54,(17,(4,26))),(21,(16,(39,(14,52))))))));
	TREE tnt_522 = (1,(20,(23,(((32,(((11,(48,(41,(43,(2,15))))),(((((5,(44,(38,(13,(37,51))))),((18,24),(46,(42,50)))),(8,((12,22),((47,(27,49)),(34,(31,33)))))),(25,45)),(6,9))),((7,(28,30)),(10,53)))),(3,(19,(36,(29,(35,40)))))),((54,((17,(4,26)),(16,21))),(39,(14,52)))))));
	TREE tnt_523 = (1,(20,(((((((32,(41,(11,((2,15),(43,48))))),(28,30)),(7,(10,53))),(6,9)),((8,((5,(44,(38,(51,(13,37))))),(((12,22),((49,(27,47)),(34,(31,33)))),((18,24),(46,(42,50)))))),(25,45))),(3,(19,(36,(29,(35,40)))))),(23,(21,((54,(16,(17,(4,26)))),(39,(14,52))))))));
	TREE tnt_524 = (1,(20,((((((((2,15),(43,48)),(11,(32,41))),((6,9),(7,(28,30)))),((8,((5,(44,(38,(51,(13,37))))),(((12,22),((49,(27,47)),(34,(31,33)))),((18,24),(46,(42,50)))))),(25,45))),(10,53)),(3,(19,(36,(29,(35,40)))))),(23,(21,((54,(16,(17,(4,26)))),(39,(14,52))))))));
	TREE tnt_525 = (1,(20,(((((((((2,15),(43,48)),(11,(32,41))),(6,9)),(28,30)),(7,(10,53))),((8,((5,(44,(38,(51,(13,37))))),(((12,22),((49,(27,47)),(34,(31,33)))),((18,24),(46,(42,50)))))),(25,45))),(3,(19,(36,(29,(35,40)))))),(23,((21,(54,(16,(17,(4,26))))),(39,(14,52)))))));
	TREE tnt_526 = (1,(20,(23,(((32,((((48,(43,(2,15))),(11,41)),((6,9),(7,(28,30)))),(((((5,(44,(38,(37,(13,51))))),(8,((12,22),((47,(27,49)),(34,(31,33)))))),((18,24),(46,(42,50)))),(25,45)),(10,53)))),(3,(19,(36,(29,(35,40)))))),(((17,(4,26)),(16,54)),(21,(39,(14,52))))))));
	TREE tnt_527 = (1,(20,(23,(((32,((((((43,(48,(2,15))),(41,(7,11))),(28,30)),(6,9)),(10,53)),(((5,(44,(38,(37,(13,51))))),((8,((12,22),((47,(27,49)),(34,(31,33))))),((18,24),(46,(42,50))))),(25,45)))),(3,(19,(36,(29,(35,40)))))),(((54,(17,(4,26))),(39,(14,52))),(16,21))))));
	TREE tnt_528 = (1,(20,(23,(((32,((((((48,(43,(2,15))),(41,(7,11))),(28,30)),(((5,(44,(38,(13,(37,51))))),((8,((18,24),(46,(42,50)))),((12,22),((47,(27,49)),(34,(31,33)))))),(25,45))),(6,9)),(10,53))),(3,(19,(36,(29,(35,40)))))),(((17,(4,26)),(16,(21,54))),(39,(14,52)))))));
	TREE tnt_529 = (1,(20,(23,(((32,((((((48,(43,(2,15))),(7,(11,41))),(28,30)),(((5,(44,(38,(37,(13,51))))),((8,((18,24),(46,(42,50)))),((12,22),((47,(27,49)),(34,(31,33)))))),(25,45))),(6,9)),(10,53))),(3,(19,(36,(29,(35,40)))))),((17,((4,26),(21,(16,54)))),(39,(14,52)))))));
	TREE tnt_530 = (1,(20,((23,(((((((43,(48,(2,15))),(11,41)),(28,30)),(((8,(5,(44,(38,(37,(13,51)))))),(((12,22),((27,(47,49)),(34,(31,33)))),((18,24),(46,(42,50))))),(25,45))),(32,(7,(10,53)))),(6,9)),(3,(19,(36,(29,(35,40))))))),((54,((17,(4,26)),(16,21))),(39,(14,52))))));
	TREE tnt_531 = (1,(20,(23,(((32,(((48,(43,(2,15))),(11,41)),((((((5,(44,(38,(37,(13,51))))),(8,((12,22),((49,(27,47)),(34,(31,33)))))),((18,24),(46,(42,50)))),(25,45)),((7,(28,30)),(10,53))),(6,9)))),(3,(19,(36,(29,(35,40)))))),(16,((54,(21,(17,(4,26)))),(39,(14,52))))))));
	TREE tnt_532 = (1,(20,((23,((((48,(43,(2,15))),(11,41)),((((((5,(44,(38,(37,(13,51))))),(8,((12,22),((47,(27,49)),(34,(31,33)))))),((18,24),(46,(42,50)))),(25,45)),(6,9)),(32,((7,(28,30)),(10,53))))),(3,(19,(36,(29,(35,40))))))),(16,(((17,(4,26)),(21,54)),(39,(14,52)))))));
	TREE tnt_533 = (1,(20,(23,((((((41,(11,(48,(43,(2,15))))),(32,((7,(28,30)),(10,53)))),((((8,(5,(44,(38,(37,(13,51)))))),((12,22),((47,(27,49)),(34,(31,33))))),((18,24),(46,(42,50)))),(25,45))),(6,9)),(3,(19,(36,(29,(35,40)))))),(((4,26),(17,(16,(21,54)))),(39,(14,52)))))));
	TREE tnt_534 = (1,(20,((23,(((((11,(((2,15),(43,48)),(32,41))),(28,30)),(7,(10,53))),(((8,((5,(44,(38,(37,(13,51))))),(((12,22),((27,(47,49)),(34,(31,33)))),((18,24),(46,(42,50)))))),(25,45)),(6,9))),(3,(19,(36,(29,(35,40))))))),(((17,(4,26)),(54,(16,21))),(39,(14,52))))));
	TREE tnt_535 = (1,(20,(23,(((32,(((11,(43,(48,(2,15)))),(6,9)),(((((8,(5,(44,(38,(37,(13,51)))))),((12,22),((49,(27,47)),(34,(31,33))))),((18,24),(46,(42,50)))),(25,45)),(41,((7,(28,30)),(10,53)))))),(3,(19,(36,(29,(35,40)))))),(((4,26),(17,(16,(21,54)))),(39,(14,52)))))));
	TREE tnt_536 = (1,(20,(23,(((((((11,(43,(48,(2,15)))),(6,9)),(28,30)),(32,(41,(7,(10,53))))),(((8,((5,(44,(38,(37,(13,51))))),((18,24),(46,(42,50))))),((12,22),((27,(47,49)),(34,(31,33))))),(25,45))),(3,(19,(36,(29,(35,40)))))),(((4,26),(17,(54,(16,21)))),(39,(14,52)))))));
	TREE tnt_537 = (1,(20,(23,(((32,((((41,(11,(48,(43,(2,15))))),(7,(28,30))),((((5,(44,(38,(37,(13,51))))),(8,((12,22),((49,(27,47)),(34,(31,33)))))),((18,24),(46,(42,50)))),(25,45))),((6,9),(10,53)))),(3,(19,(36,(29,(35,40)))))),(16,((54,(21,(17,(4,26)))),(39,(14,52))))))));
	TREE tnt_538 = (1,(20,(23,((((((((2,15),(43,48)),((7,(28,30)),(32,(11,41)))),(25,(45,(8,((5,(44,(38,(37,(13,51))))),(((12,22),((49,(27,47)),(34,(31,33)))),((18,24),(46,(42,50))))))))),(6,9)),(10,53)),(3,(19,(36,(29,(35,40)))))),((54,((17,(4,26)),(16,21))),(39,(14,52)))))));
	TREE tnt_539 = (1,(20,(23,(((32,(((((48,(43,(2,15))),(11,(7,41))),(28,30)),(10,53)),((((8,((5,(44,(38,(37,(13,51))))),((12,22),((47,(27,49)),(34,(31,33)))))),((18,24),(46,(42,50)))),(25,45)),(6,9)))),(3,(19,(36,(29,(35,40)))))),(16,(((17,(4,26)),(21,54)),(39,(14,52))))))));
	TREE tnt_540 = (1,(20,(23,(((32,((((11,(43,(48,(2,15)))),(6,9)),(28,30)),(((((8,(5,(44,(38,(37,(13,51)))))),((18,24),(46,(42,50)))),((12,22),((47,(27,49)),(34,(31,33))))),(25,45)),(41,(7,(10,53)))))),(3,(19,(36,(29,(35,40)))))),(16,(((17,(4,26)),(21,54)),(39,(14,52))))))));
	TREE tnt_541 = (1,(20,(23,((((((11,(43,(48,(2,15)))),(6,9)),(((7,(28,30)),(10,53)),(32,41))),((((5,(44,(38,(37,(13,51))))),((12,22),((27,(47,49)),(34,(31,33))))),(8,((18,24),(46,(42,50))))),(25,45))),(3,(19,(36,(29,(35,40)))))),(((4,26),(17,(54,(16,21)))),(39,(14,52)))))));
	TREE tnt_542 = (1,(20,(23,(((32,(((((11,(48,(41,(43,(2,15))))),(28,30)),(7,(10,53))),((((8,(5,(44,(38,(37,(13,51)))))),((18,24),(46,(42,50)))),((12,22),((49,(27,47)),(34,(31,33))))),(25,45))),(6,9))),(3,(19,(36,(29,(35,40)))))),(((17,(4,26)),(54,(16,21))),(39,(14,52)))))));
	TREE tnt_543 = (1,(20,(23,((((((32,((11,(48,(41,(43,(2,15))))),(7,(28,30)))),(6,9)),(10,53)),((((8,(5,(44,(38,(37,(13,51)))))),((18,24),(46,(42,50)))),((12,22),((27,(47,49)),(34,(31,33))))),(25,45))),(3,(19,(36,(29,(35,40)))))),(((17,(4,26)),(16,54)),(21,(39,(14,52))))))));
	TREE tnt_544 = (1,(20,(23,(((32,(((((48,(43,(2,15))),(11,41)),(6,9)),((7,(28,30)),(10,53))),((((8,(5,(44,(38,(37,(13,51)))))),((18,24),(46,(42,50)))),((12,22),((47,(27,49)),(34,(31,33))))),(25,45)))),(3,(19,(36,(29,(35,40)))))),((16,(54,(21,(17,(4,26))))),(39,(14,52)))))));
	TREE tnt_545 = (1,(20,(23,(((32,(((((48,(43,(2,15))),(11,41)),((7,(28,30)),(10,53))),(6,9)),((((8,(5,(44,(38,(37,(13,51)))))),((18,24),(46,(42,50)))),((12,22),((47,(27,49)),(34,(31,33))))),(25,45)))),(3,(19,(36,(29,(35,40)))))),(16,(((17,(4,26)),(21,54)),(39,(14,52))))))));
	TREE tnt_546 = (1,(20,(((((((43,(48,(2,15))),(11,41)),(28,30)),((8,(((5,(44,(38,(37,(13,51))))),((12,22),((27,(47,49)),(34,(31,33))))),((18,24),(46,(42,50))))),(25,45))),((6,9),(32,(7,(10,53))))),(3,(19,(36,(29,(35,40)))))),(23,(16,(21,((54,(17,(4,26))),(39,(14,52)))))))));
	TREE tnt_547 = (1,(20,(23,(((((((43,(48,(2,15))),(11,41)),(28,30)),((((5,(44,(38,(37,(13,51))))),(8,((12,22),((27,(47,49)),(34,(31,33)))))),((18,24),(46,(42,50)))),(25,45))),((6,9),(32,(7,(10,53))))),(3,(19,(36,(29,(35,40)))))),(((17,(4,26)),(54,(16,21))),(39,(14,52)))))));
	TREE tnt_548 = (1,(20,(23,((((((((2,15),(43,48)),(11,(41,(32,(7,(28,30)))))),(25,(45,(((5,(44,(38,(37,(13,51))))),((18,24),(46,(42,50)))),(8,((12,22),((49,(27,47)),(34,(31,33))))))))),(6,9)),(10,53)),(3,(19,(36,(29,(35,40)))))),(((17,(4,26)),(21,(16,54))),(39,(14,52)))))));
	TREE tnt_549 = (1,(20,(23,((((((41,(11,(43,(48,(2,15))))),(32,(28,30))),(7,(10,53))),((((5,(44,(38,(37,(13,51))))),(8,(((12,22),((49,(27,47)),(34,(31,33)))),((18,24),(46,(42,50)))))),(25,45)),(6,9))),(3,(19,(36,(29,(35,40)))))),(21,((54,(17,(4,26))),(16,(39,(14,52)))))))));
	TREE tnt_550 = (1,(20,((23,((32,(((((48,(43,(2,15))),(41,(7,11))),(28,30)),((6,9),(10,53))),((8,((5,(44,(38,(13,(37,51))))),(((12,22),((47,(27,49)),(34,(31,33)))),((18,24),(46,(42,50)))))),(25,45)))),(3,(19,(36,(29,(35,40))))))),(((17,(4,26)),(54,(16,21))),(39,(14,52))))));
	TREE tnt_551 = (1,(20,(23,((((((41,(11,(43,(48,(2,15))))),(32,(7,(28,30)))),((((8,(5,(44,(38,(37,(13,51)))))),(((12,22),((49,(27,47)),(34,(31,33)))),((18,24),(46,(42,50))))),(25,45)),(10,53))),(6,9)),(3,(19,(36,(29,(35,40)))))),(16,(21,((54,(17,(4,26))),(39,(14,52)))))))));
	TREE tnt_552 = (1,(20,(23,(((32,((((((2,15),(43,48)),(11,41)),((6,9),(7,(28,30)))),(10,53)),((((5,(44,(38,(13,(37,51))))),(8,((12,22),((47,(27,49)),(34,(31,33)))))),((18,24),(46,(42,50)))),(25,45)))),(3,(19,(36,(29,(35,40)))))),(16,(((17,(4,26)),(21,54)),(39,(14,52))))))));
	TREE tnt_553 = (1,(20,(23,(((32,((((((48,(43,(2,15))),(11,41)),(28,30)),(6,9)),(7,(10,53))),(((5,(44,(38,(13,(37,51))))),(8,(((12,22),((47,(27,49)),(34,(31,33)))),((18,24),(46,(42,50)))))),(25,45)))),(3,(19,(36,(29,(35,40)))))),(((16,(17,(4,26))),(21,54)),(39,(14,52)))))));
	TREE tnt_554 = (1,(20,(23,(((32,((((43,(48,(2,15))),(11,41)),((6,9),((7,(28,30)),(10,53)))),(((8,(5,(44,(38,(37,(13,51)))))),(((12,22),((47,(27,49)),(34,(31,33)))),((18,24),(46,(42,50))))),(25,45)))),(3,(19,(36,(29,(35,40)))))),(((21,(17,(4,26))),(16,54)),(39,(14,52)))))));
	TREE tnt_555 = (1,(20,(23,(((32,(((((48,(43,(2,15))),(11,41)),((7,(28,30)),(10,53))),(6,9)),(((5,(44,(38,(13,(37,51))))),(8,(((12,22),((47,(27,49)),(34,(31,33)))),((18,24),(46,(42,50)))))),(25,45)))),(3,(19,(36,(29,(35,40)))))),(((16,(17,(4,26))),(21,54)),(39,(14,52)))))));
	TREE tnt_556 = (1,(20,(23,(((32,(((((((2,15),(43,48)),(11,41)),(28,30)),(6,9)),(7,(10,53))),((((8,(5,(44,(38,(37,(13,51)))))),((18,24),(46,(42,50)))),((12,22),((47,(27,49)),(34,(31,33))))),(25,45)))),(3,(19,(36,(29,(35,40)))))),((16,(54,(21,(17,(4,26))))),(39,(14,52)))))));
	TREE tnt_557 = (1,(20,((((((((43,(48,(2,15))),(11,32)),(6,9)),(28,30)),(41,(7,(10,53)))),((8,((5,(44,(38,(37,(13,51))))),(((12,22),((49,(27,47)),(34,(31,33)))),((18,24),(46,(42,50)))))),(25,45))),(3,(19,(36,(29,(35,40)))))),(23,((54,(17,(4,26))),(21,(16,(39,(14,52)))))))));
	TREE tnt_558 = (1,(20,((23,((((((11,(43,(48,(2,15)))),(6,9)),(28,30)),((((5,(44,(38,(37,(13,51))))),(8,((18,24),(46,(42,50))))),((12,22),((49,(27,47)),(34,(31,33))))),(25,45))),((7,(10,53)),(32,41))),(3,(19,(36,(29,(35,40))))))),(21,(16,((54,(17,(4,26))),(39,(14,52))))))));
	TREE tnt_559 = (1,(20,(((32,((41,((((11,(43,(48,(2,15)))),(6,9)),(28,30)),((((8,(5,(44,(38,(13,(37,51)))))),((18,24),(46,(42,50)))),((12,22),((49,(27,47)),(34,(31,33))))),(25,45)))),(7,(10,53)))),(3,(19,(36,(29,(35,40)))))),(23,((54,(17,(4,26))),((39,(14,52)),(16,21)))))));
	TREE tnt_560 = (1,(20,((23,((((((11,(43,(48,(2,15)))),(6,9)),(28,30)),((7,(10,53)),(32,41))),((((5,(44,(38,(13,(37,51))))),(8,((12,22),((27,(47,49)),(34,(31,33)))))),((18,24),(46,(42,50)))),(25,45))),(3,(19,(36,(29,(35,40))))))),((16,(54,(17,(4,26)))),(21,(39,(14,52)))))));
	TREE tnt_561 = (1,(20,((23,(((((11,(43,(48,(2,15)))),(6,9)),((8,(((5,(44,(38,(13,(37,51))))),((12,22),((27,(47,49)),(34,(31,33))))),((18,24),(46,(42,50))))),(25,45))),(41,(32,((7,(28,30)),(10,53))))),(3,(19,(36,(29,(35,40))))))),((21,(16,(54,(17,(4,26))))),(39,(14,52))))));
	TREE tnt_562 = (1,(20,(((((((43,(48,(2,15))),(11,32)),(6,9)),(((8,((5,(44,(38,(13,(37,51))))),((12,22),((49,(27,47)),(34,(31,33)))))),((18,24),(46,(42,50)))),(25,45))),(41,((7,(28,30)),(10,53)))),(3,(19,(36,(29,(35,40)))))),(23,(21,((54,(17,(4,26))),(16,(39,(14,52)))))))));
	TREE tnt_563 = (1,(20,((23,(((((11,(43,(48,(2,15)))),(6,9)),((((8,(5,(44,(38,(13,(37,51)))))),((12,22),((49,(27,47)),(34,(31,33))))),((18,24),(46,(42,50)))),(25,45))),(41,(32,((7,(28,30)),(10,53))))),(3,(19,(36,(29,(35,40))))))),(21,((54,(17,(4,26))),(16,(39,(14,52))))))));
	TREE tnt_564 = (1,((((32,((((11,(43,(48,(2,15)))),(6,9)),(41,((7,(28,30)),(10,53)))),((((5,(44,(38,(51,(13,37))))),(8,((18,24),(46,(42,50))))),((12,22),((47,(27,49)),(34,(31,33))))),(25,45)))),(3,(19,(36,(29,(35,40)))))),((16,(21,(54,(17,(4,26))))),(39,(14,52)))),(20,23)));
	TREE tnt_565 = (1,(20,((23,(((((((2,15),(43,48)),(32,(11,41))),((6,9),(7,(28,30)))),(10,53)),(((8,(5,(44,(38,(37,(13,51)))))),(((12,22),((27,(47,49)),(34,(31,33)))),((18,24),(46,(42,50))))),(25,45))),(3,(19,(36,(29,(35,40))))))),((21,(16,(54,(17,(4,26))))),(39,(14,52))))));
	TREE tnt_566 = (1,(20,(23,(((32,(((((48,(43,(2,15))),(11,41)),((7,(28,30)),(10,53))),((((8,(5,(44,(38,(37,(13,51)))))),((12,22),((47,(27,49)),(34,(31,33))))),((18,24),(46,(42,50)))),(25,45))),(6,9))),(3,(19,(36,(29,(35,40)))))),(((4,26),(17,(54,(16,21)))),(39,(14,52)))))));
	TREE tnt_567 = (1,(20,(23,((((((43,(48,(2,15))),(32,(11,41))),(6,9)),((((8,((5,(44,(38,(37,(13,51))))),((18,24),(46,(42,50))))),((12,22),((49,(27,47)),(34,(31,33))))),(25,45)),((7,(28,30)),(10,53)))),(3,(19,(36,(29,(35,40)))))),(((17,(4,26)),(54,(16,21))),(39,(14,52)))))));
	TREE tnt_568 = (1,(20,(((((((11,(43,(48,(2,15)))),(6,9)),(41,(32,(7,(28,30))))),((((5,(44,(38,(37,(13,51))))),((18,24),(46,(42,50)))),(8,((12,22),((49,(27,47)),(34,(31,33)))))),(25,45))),(10,53)),(3,(19,(36,(29,(35,40)))))),(23,((54,(16,(21,(17,(4,26))))),(39,(14,52)))))));
	TREE tnt_569 = (1,(20,(((((41,((43,(48,(2,15))),(11,32))),((7,(28,30)),(10,53))),((((8,(5,(44,(38,(37,(13,51)))))),(((12,22),((49,(27,47)),(34,(31,33)))),((18,24),(46,(42,50))))),(25,45)),(6,9))),(3,(19,(36,(29,(35,40)))))),(23,((54,(21,(17,(4,26)))),(16,(39,(14,52))))))));
	TREE tnt_570 = (1,(20,(((((((48,(43,(2,15))),(11,41)),(25,(45,(8,(((5,(44,(38,(51,(13,37))))),((18,24),(46,(42,50)))),((12,22),((49,(27,47)),(34,(31,33))))))))),(32,((7,(28,30)),(10,53)))),(6,9)),(3,(19,(36,(29,(35,40)))))),(23,(16,((54,(21,(17,(4,26)))),(39,(14,52))))))));
	TREE tnt_571 = (1,(20,((((((((43,(48,(2,15))),(32,(11,41))),(6,9)),(7,(28,30))),((((5,(44,(38,(37,(13,51))))),(8,((18,24),(46,(42,50))))),((12,22),((49,(27,47)),(34,(31,33))))),(25,45))),(10,53)),(3,(19,(36,(29,(35,40)))))),(23,((54,(21,(17,(4,26)))),(16,(39,(14,52))))))));
	TREE tnt_572 = (1,(20,((((((((48,(43,(2,15))),(41,(32,(7,11)))),(6,9)),(28,30)),(((8,((5,(44,(38,(37,(13,51))))),((18,24),(46,(42,50))))),((12,22),((49,(27,47)),(34,(31,33))))),(25,45))),(10,53)),(3,(19,(36,(29,(35,40)))))),(23,(16,((54,(21,(17,(4,26)))),(39,(14,52))))))));
	TREE tnt_573 = (1,(20,(((((((48,(43,(2,15))),(32,(11,41))),((6,9),(7,(28,30)))),((((5,(44,(38,(37,(13,51))))),((18,24),(46,(42,50)))),(8,((12,22),((49,(27,47)),(34,(31,33)))))),(25,45))),(10,53)),(3,(19,(36,(29,(35,40)))))),(23,((54,(16,(21,(17,(4,26))))),(39,(14,52)))))));
	TREE tnt_574 = (1,(20,((((((43,(48,(2,15))),(41,(11,32))),((6,9),(28,30))),((((8,(5,(44,(38,(37,(13,51)))))),(((12,22),((49,(27,47)),(34,(31,33)))),((18,24),(46,(42,50))))),(25,45)),(7,(10,53)))),(3,(19,(36,(29,(35,40)))))),(23,((54,((17,(4,26)),(16,21))),(39,(14,52)))))));
	TREE tnt_575 = (1,(20,((23,((32,((((48,(43,(2,15))),(11,41)),(9,(6,(28,30)))),((((8,((5,(44,(38,(37,(13,51))))),((12,22),((47,(27,49)),(34,(31,33)))))),((18,24),(46,(42,50)))),(25,45)),(7,(10,53))))),(3,(19,(36,(29,(35,40))))))),((54,((17,(4,26)),(16,21))),(39,(14,52))))));
	TREE tnt_576 = (1,(20,(23,((((((((2,15),(43,48)),(41,(32,(7,11)))),(6,(9,(28,30)))),(((5,(44,(38,(37,(13,51))))),((8,((18,24),(46,(42,50)))),((12,22),((49,(27,47)),(34,(31,33)))))),(25,45))),(10,53)),(3,(19,(36,(29,(35,40)))))),((54,((17,(4,26)),(16,21))),(39,(14,52)))))));
	TREE tnt_577 = (1,(20,(23,(((((((2,15),(43,48)),(41,(32,(7,11)))),((6,9),(28,30))),((((8,(5,(44,(38,(37,(13,51)))))),(((12,22),((49,(27,47)),(34,(31,33)))),((18,24),(46,(42,50))))),(25,45)),(10,53))),(3,(19,(36,(29,(35,40)))))),(((17,(4,26)),(21,(16,54))),(39,(14,52)))))));
	TREE tnt_578 = (1,(23,(20,((((((43,(48,(2,15))),(41,(32,(7,11)))),(6,(9,(28,30)))),(((8,((5,(44,(38,(37,(13,51))))),(((12,22),((49,(27,47)),(34,(31,33)))),((18,24),(46,(42,50)))))),(25,45)),(10,53))),(3,(19,(36,(29,(35,40)))))),((54,((17,(4,26)),(16,21))),(39,(14,52)))))));
	TREE tnt_579 = (1,(20,(((32,((((((2,15),(43,48)),(7,(11,41))),(9,(6,(28,30)))),((8,((5,(44,(38,(13,(37,51))))),(((12,22),((49,(27,47)),(34,(31,33)))),((18,24),(46,(42,50)))))),(25,45))),(10,53))),(3,(19,(36,(29,(35,40)))))),(23,((17,((4,26),(54,(16,21)))),(39,(14,52)))))));
	TREE tnt_580 = (1,(20,((23,((32,(((((48,(43,(2,15))),(11,41)),(28,30)),(7,(10,53))),(((((5,(44,(38,(13,(37,51))))),(8,((12,22),((27,(47,49)),(34,(31,33)))))),((18,24),(46,(42,50)))),(25,45)),(6,9)))),(3,(19,(36,(29,(35,40))))))),(((16,(17,(4,26))),(21,54)),(39,(14,52))))));
	TREE tnt_581 = (1,(20,((((((32,((11,(41,(43,(48,(2,15))))),(7,(28,30)))),(10,53)),((((5,(44,(38,(37,(13,51))))),(8,((12,22),((27,(47,49)),(34,(31,33)))))),((18,24),(46,(42,50)))),(25,45))),(6,9)),(3,(19,(36,(29,(35,40)))))),(23,(((16,(17,(4,26))),(21,54)),(39,(14,52)))))));
	TREE tnt_582 = (1,(23,(20,(((((((((2,15),(43,48)),(41,(11,32))),(6,9)),(28,30)),((((5,(44,(38,(13,(37,51))))),((18,24),(46,(42,50)))),(8,((12,22),((49,(27,47)),(34,(31,33)))))),(25,45))),(7,(10,53))),(3,(19,(36,(29,(35,40)))))),((54,(21,(16,(17,(4,26))))),(39,(14,52)))))));
	TREE tnt_583 = (1,(20,(((32,((((((43,(48,(2,15))),(11,41)),(6,9)),(28,30)),(((8,(5,(44,(38,(51,(13,37)))))),(((12,22),((49,(27,47)),(34,(31,33)))),((18,24),(46,(42,50))))),(25,45))),(7,(10,53)))),(3,(19,(36,(29,(35,40)))))),(23,((54,(21,(16,(17,(4,26))))),(39,(14,52)))))));
	TREE tnt_584 = (1,(23,(20,((((((((43,(48,(2,15))),(41,(32,(7,11)))),(6,9)),(28,30)),(((5,(44,(38,(51,(13,37))))),(8,(((12,22),((49,(27,47)),(34,(31,33)))),((18,24),(46,(42,50)))))),(25,45))),(10,53)),(3,(19,(36,(29,(35,40)))))),(16,(21,((54,(17,(4,26))),(39,(14,52)))))))));
	TREE tnt_585 = (1,(23,(20,((((((((43,(48,(2,15))),(41,(32,(7,11)))),(6,9)),(28,30)),(((8,((5,(44,(38,(13,(37,51))))),((18,24),(46,(42,50))))),((12,22),((49,(27,47)),(34,(31,33))))),(25,45))),(10,53)),(3,(19,(36,(29,(35,40)))))),(21,((16,(54,(17,(4,26)))),(39,(14,52))))))));
	TREE tnt_586 = (1,(20,((23,((32,(((((2,15),(43,48)),(11,41)),(45,(25,(((5,(44,(38,(13,(37,51))))),(8,((12,22),((49,(27,47)),(34,(31,33)))))),((18,24),(46,(42,50))))))),((6,9),((7,(28,30)),(10,53))))),(3,(19,(36,(29,(35,40))))))),(16,(21,((54,(17,(4,26))),(39,(14,52))))))));
	TREE tnt_587 = (1,(20,((23,((32,((((((2,15),(43,48)),(11,41)),(45,(25,(((5,(44,(38,(13,(37,51))))),(8,((12,22),((49,(27,47)),(34,(31,33)))))),((18,24),(46,(42,50))))))),((7,(28,30)),(10,53))),(6,9))),(3,(19,(36,(29,(35,40))))))),(((17,(4,26)),(54,(16,21))),(39,(14,52))))));
	TREE tnt_588 = (1,(20,((23,((32,((((((2,15),(43,48)),(11,41)),((7,(28,30)),(10,53))),(6,9)),(((8,((5,(44,(38,(37,(13,51))))),((12,22),((47,(27,49)),(34,(31,33)))))),((18,24),(46,(42,50)))),(25,45)))),(3,(19,(36,(29,(35,40))))))),(((16,(17,(4,26))),(21,54)),(39,(14,52))))));
	TREE tnt_589 = (1,(20,(((((((2,15),(43,48)),(11,41)),(28,30)),(((8,(((5,(44,(38,(51,(13,37))))),((12,22),((49,(27,47)),(34,(31,33))))),((18,24),(46,(42,50))))),(25,45)),((6,9),(32,(7,(10,53)))))),(3,(19,(36,(29,(35,40)))))),(23,(21,((54,(16,(17,(4,26)))),(39,(14,52))))))));
	TREE tnt_590 = (1,(20,((((((((2,15),(43,48)),(32,(11,41))),(28,30)),(6,9)),(((8,(((5,(44,(38,(51,(13,37))))),((12,22),((49,(27,47)),(34,(31,33))))),((18,24),(46,(42,50))))),(25,45)),(7,(10,53)))),(3,(19,(36,(29,(35,40)))))),(23,((54,((17,(4,26)),(16,21))),(39,(14,52)))))));
	TREE tnt_591 = (1,(20,((23,((32,((((((48,(43,(2,15))),(11,41)),(6,9)),(28,30)),(7,(10,53))),((((8,(5,(44,(38,(37,(13,51)))))),((18,24),(46,(42,50)))),((12,22),((27,(47,49)),(34,(31,33))))),(25,45)))),(3,(19,(36,(29,(35,40))))))),(16,((54,(21,(17,(4,26)))),(39,(14,52)))))));
	TREE tnt_592 = (1,(20,(23,(((32,((((((2,15),(43,48)),(11,(41,(7,(28,30))))),(45,(25,(((8,(5,(44,(38,(37,(13,51)))))),((18,24),(46,(42,50)))),((12,22),((27,(47,49)),(34,(31,33)))))))),(6,9)),(10,53))),(3,(19,(36,(29,(35,40)))))),((17,((4,26),(54,(16,21)))),(39,(14,52)))))));
	TREE tnt_593 = (1,(20,(23,(((32,(((((2,15),(43,48)),(11,(41,(7,(28,30))))),(45,(25,(((8,(5,(44,(38,(37,(13,51)))))),((18,24),(46,(42,50)))),((12,22),((27,(47,49)),(34,(31,33)))))))),((6,9),(10,53)))),(3,(19,(36,(29,(35,40)))))),((54,(17,(4,26))),(16,(21,(39,(14,52)))))))));
	TREE tnt_594 = (1,((((((((48,(43,(2,15))),(11,((7,(28,30)),(32,41)))),(25,(45,(8,(((5,(44,(38,(13,(37,51))))),((12,22),((47,(27,49)),(34,(31,33))))),((18,24),(46,(42,50)))))))),(6,9)),(10,53)),(3,(19,(36,(29,(35,40)))))),(21,(16,((54,(17,(4,26))),(39,(14,52)))))),(20,23)));
	TREE tnt_595 = (1,(20,((23,((32,(((((43,(48,(2,15))),(11,(41,(7,(28,30))))),(45,(25,((8,(5,(44,(38,(37,(13,51)))))),(((12,22),((49,(27,47)),(34,(31,33)))),((18,24),(46,(42,50)))))))),(6,9)),(10,53))),(3,(19,(36,(29,(35,40))))))),(21,((16,(54,(17,(4,26)))),(39,(14,52)))))));
	TREE tnt_596 = (1,(20,((23,(((((32,(11,(48,(41,(43,(2,15)))))),(28,30)),(7,(10,53))),(((((5,(44,(38,(51,(13,37))))),((12,22),((49,(27,47)),(34,(31,33))))),(8,((18,24),(46,(42,50))))),(25,45)),(6,9))),(3,(19,(36,(29,(35,40))))))),(21,((16,(54,(17,(4,26)))),(39,(14,52)))))));
	TREE tnt_597 = (1,(20,((23,(((((11,(48,(41,(43,(2,15))))),(32,(7,(28,30)))),((6,9),(10,53))),((8,((5,(44,(38,(51,(13,37))))),(((12,22),((49,(27,47)),(34,(31,33)))),((18,24),(46,(42,50)))))),(25,45))),(3,(19,(36,(29,(35,40))))))),(16,((21,(54,(17,(4,26)))),(39,(14,52)))))));
	TREE tnt_598 = (1,(20,((23,(((((32,(11,(41,(48,(43,(2,15)))))),(7,(28,30))),((((8,((5,(44,(38,(51,(13,37))))),((12,22),((49,(27,47)),(34,(31,33)))))),((18,24),(46,(42,50)))),(25,45)),(10,53))),(6,9)),(3,(19,(36,(29,(35,40))))))),(21,((16,(54,(17,(4,26)))),(39,(14,52)))))));
	TREE tnt_599 = (1,(20,(23,(((32,(((((43,(48,(2,15))),(11,41)),(7,(28,30))),(6,9)),(((((5,(44,(38,(37,(13,51))))),(8,((18,24),(46,(42,50))))),((12,22),((27,(47,49)),(34,(31,33))))),(25,45)),(10,53)))),(3,(19,(36,(29,(35,40)))))),((54,(17,(4,26))),(21,(16,(39,(14,52)))))))));
	TREE tnt_600 = (1,(20,((23,((32,((((43,(48,(2,15))),(11,41)),(7,(28,30))),(((((8,(5,(44,(38,(37,(13,51)))))),(((12,22),((49,(27,47)),(34,(31,33)))),((18,24),(46,(42,50))))),(25,45)),(10,53)),(6,9)))),(3,(19,(36,(29,(35,40))))))),(16,(21,((54,(17,(4,26))),(39,(14,52))))))));
	TREE tnt_601 = (1,(20,((23,((((43,(48,(2,15))),(11,41)),(((((8,(5,(44,(38,(51,(13,37)))))),(((12,22),((49,(27,47)),(34,(31,33)))),((18,24),(46,(42,50))))),(25,45)),(32,((7,(28,30)),(10,53)))),(6,9))),(3,(19,(36,(29,(35,40))))))),(16,(21,((54,(17,(4,26))),(39,(14,52))))))));
	TREE tnt_602 = (1,(20,(23,(((32,((((((2,15),(43,48)),(11,41)),(6,9)),(28,30)),((((8,((5,(44,(38,(13,(37,51))))),((18,24),(46,(42,50))))),((12,22),((27,(47,49)),(34,(31,33))))),(25,45)),(7,(10,53))))),(3,(19,(36,(29,(35,40)))))),(16,(((17,(4,26)),(21,54)),(39,(14,52))))))));
	TREE tnt_603 = (1,(20,(23,(((((((43,(48,(2,15))),(41,(32,(7,11)))),(6,9)),(28,30)),(((8,(((5,(44,(38,(51,(13,37))))),((12,22),((49,(27,47)),(34,(31,33))))),((18,24),(46,(42,50))))),(25,45)),(10,53))),(3,(19,(36,(29,(35,40)))))),(((17,(4,26)),(21,(16,54))),(39,(14,52)))))));
	TREE tnt_604 = (1,(20,((23,((((((48,(43,(2,15))),(11,41)),(9,(6,(28,30)))),((8,(((5,(44,(38,(13,(37,51))))),((12,22),((47,(27,49)),(34,(31,33))))),((18,24),(46,(42,50))))),(25,45))),(32,(7,(10,53)))),(3,(19,(36,(29,(35,40))))))),(((4,26),(17,(16,(21,54)))),(39,(14,52))))));
	TREE tnt_605 = (1,(20,(23,(((((((43,(48,(2,15))),(32,(11,41))),(6,(9,(7,(28,30))))),((8,(((5,(44,(38,(37,(13,51))))),((12,22),((49,(27,47)),(34,(31,33))))),((18,24),(46,(42,50))))),(25,45))),(10,53)),(3,(19,(36,(29,(35,40)))))),((54,(21,(16,(17,(4,26))))),(39,(14,52)))))));
	TREE tnt_606 = (1,(20,(23,((((((((2,15),(43,48)),(11,41)),(45,(25,(((5,(44,(38,(13,(37,51))))),((12,22),((27,(47,49)),(34,(31,33))))),(8,((18,24),(46,(42,50)))))))),(6,9)),(32,((7,(28,30)),(10,53)))),(3,(19,(36,(29,(35,40)))))),(((17,(4,26)),(16,54)),(21,(39,(14,52))))))));
	TREE tnt_607 = (1,(20,(23,(((32,(((((((2,15),(43,48)),(11,41)),(28,30)),(6,9)),((((5,(44,(38,(13,(37,51))))),((12,22),((47,(27,49)),(34,(31,33))))),(8,((18,24),(46,(42,50))))),(25,45))),(7,(10,53)))),(3,(19,(36,(29,(35,40)))))),(16,((54,(17,(4,26))),(21,(39,(14,52)))))))));
	TREE tnt_608 = (1,(20,(23,((((((((2,15),(43,48)),(11,41)),((6,9),(28,30))),((((5,(44,(38,(13,(37,51))))),((12,22),((47,(27,49)),(34,(31,33))))),(8,((18,24),(46,(42,50))))),(25,45))),(32,(7,(10,53)))),(3,(19,(36,(29,(35,40)))))),(((17,(4,26)),(16,54)),(21,(39,(14,52))))))));
	TREE tnt_609 = (1,(20,((23,((((((48,(43,(2,15))),(11,41)),(28,30)),(32,(7,(10,53)))),(((8,(((5,(44,(38,(37,(13,51))))),((18,24),(46,(42,50)))),((12,22),((27,(47,49)),(34,(31,33)))))),(25,45)),(6,9))),(3,(19,(36,(29,(35,40))))))),((54,(17,(4,26))),((39,(14,52)),(16,21))))));
	TREE tnt_610 = (1,(20,((23,((32,(((((11,(48,(41,(43,(2,15))))),(7,(28,30))),(6,9)),(10,53)),((8,(((5,(44,(38,(13,(37,51))))),((18,24),(46,(42,50)))),((12,22),((27,(47,49)),(34,(31,33)))))),(25,45)))),(3,(19,(36,(29,(35,40))))))),(16,(21,((54,(17,(4,26))),(39,(14,52))))))));
	TREE tnt_611 = (1,(20,(23,(((((((48,(43,(2,15))),(11,41)),((6,9),(28,30))),((8,(((5,(44,(38,(13,(37,51))))),((18,24),(46,(42,50)))),((12,22),((47,(27,49)),(34,(31,33)))))),(25,45))),(32,(7,(10,53)))),(3,(19,(36,(29,(35,40)))))),(16,(21,((54,(17,(4,26))),(39,(14,52)))))))));
	TREE tnt_612 = (1,(20,((23,((32,((((((2,15),(43,48)),(11,41)),(6,9)),(7,(28,30))),(((8,(((5,(44,(38,(13,(37,51))))),((18,24),(46,(42,50)))),((12,22),((27,(47,49)),(34,(31,33)))))),(25,45)),(10,53)))),(3,(19,(36,(29,(35,40))))))),(((54,(17,(4,26))),(39,(14,52))),(16,21)))));
	TREE tnt_613 = (1,(((((((2,15),(43,48)),(32,(11,(41,(7,(28,30)))))),((((((5,(44,(38,(13,(37,51))))),(8,((12,22),((27,(47,49)),(34,(31,33)))))),((18,24),(46,(42,50)))),(25,45)),(6,9)),(10,53))),(3,(19,(36,(29,(35,40)))))),((54,(17,(4,26))),((39,(14,52)),(16,21)))),(20,23)));
	TREE tnt_614 = (1,(20,(((((43,(48,(2,15))),(41,(11,32))),(((((8,(5,(44,(38,(51,(13,37)))))),(((12,22),((49,(27,47)),(34,(31,33)))),((18,24),(46,(42,50))))),(25,45)),((7,(28,30)),(10,53))),(6,9))),(3,(19,(36,(29,(35,40)))))),(23,(16,((54,(21,(17,(4,26)))),(39,(14,52))))))));
	TREE tnt_615 = (1,(20,((((((((48,(43,(2,15))),(41,(11,32))),(7,(28,30))),(6,9)),(((5,(44,(38,(51,(13,37))))),((8,((18,24),(46,(42,50)))),((12,22),((49,(27,47)),(34,(31,33)))))),(25,45))),(10,53)),(3,(19,(36,(29,(35,40)))))),(23,(16,(21,((54,(17,(4,26))),(39,(14,52)))))))));
	TREE tnt_616 = (1,(20,(23,(((((((43,(48,(2,15))),(11,41)),(9,(6,(28,30)))),((((5,(44,(38,(13,(37,51))))),(8,((12,22),((47,(27,49)),(34,(31,33)))))),((18,24),(46,(42,50)))),(25,45))),(32,(7,(10,53)))),(3,(19,(36,(29,(35,40)))))),(((16,(17,(4,26))),(21,54)),(39,(14,52)))))));
	TREE tnt_617 = (1,(20,((23,((((((48,(43,(2,15))),(11,(32,41))),((6,9),(28,30))),(7,(10,53))),(((8,(5,(44,(38,(51,(13,37)))))),(((12,22),((49,(27,47)),(34,(31,33)))),((18,24),(46,(42,50))))),(25,45))),(3,(19,(36,(29,(35,40))))))),(16,((54,(21,(17,(4,26)))),(39,(14,52)))))));
	TREE tnt_618 = (1,(20,((23,((((((48,(43,(2,15))),(7,(11,(32,41)))),(28,30)),((6,9),(10,53))),(((8,(5,(44,(38,(51,(13,37)))))),(((12,22),((49,(27,47)),(34,(31,33)))),((18,24),(46,(42,50))))),(25,45))),(3,(19,(36,(29,(35,40))))))),((54,(21,(17,(4,26)))),(16,(39,(14,52)))))));
	TREE tnt_619 = (1,(23,(20,(((32,((((11,(48,(41,(43,(2,15))))),(7,(28,30))),(((((5,(44,(38,(37,(13,51))))),(8,((12,22),((47,(27,49)),(34,(31,33)))))),((18,24),(46,(42,50)))),(25,45)),(6,9))),(10,53))),(3,(19,(36,(29,(35,40)))))),(((17,(4,26)),(16,(21,54))),(39,(14,52)))))));
	TREE tnt_620 = (1,(20,((23,((((((11,(41,(43,(48,(2,15))))),(7,(28,30))),(32,(10,53))),(6,9)),(((8,(5,(44,(38,(37,(13,51)))))),(((12,22),((49,(27,47)),(34,(31,33)))),((18,24),(46,(42,50))))),(25,45))),(3,(19,(36,(29,(35,40))))))),((21,(16,(54,(17,(4,26))))),(39,(14,52))))));
	TREE tnt_621 = (1,(20,(23,(((32,(((((((2,15),(43,48)),(11,41)),(28,30)),(6,9)),((((5,(44,(38,(13,(37,51))))),(8,((12,22),((47,(27,49)),(34,(31,33)))))),((18,24),(46,(42,50)))),(25,45))),(7,(10,53)))),(3,(19,(36,(29,(35,40)))))),(((17,(4,26)),(54,(16,21))),(39,(14,52)))))));
	TREE tnt_622 = (1,(20,(23,(((32,(((((43,(48,(2,15))),(41,(11,(7,(28,30))))),(((5,(44,(38,(13,(37,51))))),((8,((12,22),((47,(27,49)),(34,(31,33))))),((18,24),(46,(42,50))))),(25,45))),(6,9)),(10,53))),(3,(19,(36,(29,(35,40)))))),(((17,(4,26)),(21,(16,54))),(39,(14,52)))))));
	TREE tnt_623 = (1,(20,(23,(((32,((((((43,(48,(2,15))),(11,41)),(7,(28,30))),(6,9)),(10,53)),(((5,(44,(38,(37,(13,51))))),(8,(((12,22),((47,(27,49)),(34,(31,33)))),((18,24),(46,(42,50)))))),(25,45)))),(3,(19,(36,(29,(35,40)))))),((16,((17,(4,26)),(21,54))),(39,(14,52)))))));
	TREE tnt_624 = (1,(20,(23,(((32,((((((2,15),(43,48)),(11,(7,41))),((6,9),(28,30))),(10,53)),((((5,(44,(38,(13,(37,51))))),((18,24),(46,(42,50)))),(8,((12,22),((47,(27,49)),(34,(31,33)))))),(25,45)))),(3,(19,(36,(29,(35,40)))))),(((17,(4,26)),(16,(21,54))),(39,(14,52)))))));
	TREE tnt_625 = (1,(((((((32,(41,(11,((2,15),(43,48))))),(28,30)),(7,(10,53))),((((5,(44,(38,(51,(13,37))))),(8,(((12,22),((49,(27,47)),(34,(31,33)))),((18,24),(46,(42,50)))))),(25,45)),(6,9))),(3,(19,(36,(29,(35,40)))))),(((4,26),(17,(21,(16,54)))),(39,(14,52)))),(20,23)));
	TREE tnt_626 = (1,(20,((23,(((((((43,(48,(2,15))),(11,41)),(32,(28,30))),(7,(10,53))),(6,9)),(((8,((5,(44,(38,(51,(13,37))))),((18,24),(46,(42,50))))),((12,22),((49,(27,47)),(34,(31,33))))),(25,45))),(3,(19,(36,(29,(35,40))))))),(((4,26),(17,(16,(21,54)))),(39,(14,52))))));
	TREE tnt_627 = (1,(20,((((((2,15),(43,48)),(41,(11,32))),(((8,(((5,(44,(38,(51,(13,37))))),((18,24),(46,(42,50)))),((12,22),((49,(27,47)),(34,(31,33)))))),(25,45)),((6,9),((7,(28,30)),(10,53))))),(3,(19,(36,(29,(35,40)))))),(23,(((4,26),(17,(21,(16,54)))),(39,(14,52)))))));
	TREE tnt_628 = (1,(23,(20,((((((41,(11,(32,((2,15),(43,48))))),(28,30)),(7,(10,53))),(((((8,(5,(44,(38,(51,(13,37)))))),((18,24),(46,(42,50)))),((12,22),((49,(27,47)),(34,(31,33))))),(25,45)),(6,9))),(3,(19,(36,(29,(35,40)))))),((21,(54,(16,(17,(4,26))))),(39,(14,52)))))));
	TREE tnt_629 = (1,(23,(20,(((32,(((((11,(41,((2,15),(43,48)))),(7,(28,30))),((((5,(44,(38,(13,(37,51))))),(8,((12,22),((27,(47,49)),(34,(31,33)))))),((18,24),(46,(42,50)))),(25,45))),(6,9)),(10,53))),(3,(19,(36,(29,(35,40)))))),(((17,(4,26)),(16,54)),(21,(39,(14,52))))))));
	TREE tnt_630 = (1,(20,(23,((((((41,(11,(32,((2,15),(43,48))))),(28,30)),(7,(10,53))),((((5,(44,(38,(37,(13,51))))),(8,(((12,22),((49,(27,47)),(34,(31,33)))),((18,24),(46,(42,50)))))),(25,45)),(6,9))),(3,(19,(36,(29,(35,40)))))),(21,(((17,(4,26)),(16,54)),(39,(14,52))))))));
	TREE tnt_631 = (1,(20,(23,(((32,((((41,(11,((2,15),(43,48)))),(28,30)),(7,(10,53))),((((5,(44,(38,(51,(13,37))))),(8,(((12,22),((49,(27,47)),(34,(31,33)))),((18,24),(46,(42,50)))))),(25,45)),(6,9)))),(3,(19,(36,(29,(35,40)))))),(21,(((17,(4,26)),(16,54)),(39,(14,52))))))));
	TREE tnt_632 = (1,(20,(23,(((32,((((((2,15),(43,48)),((7,(28,30)),(11,41))),((((5,(44,(38,(13,(37,51))))),((18,24),(46,(42,50)))),(8,((12,22),((27,(47,49)),(34,(31,33)))))),(25,45))),(6,9)),(10,53))),(3,(19,(36,(29,(35,40)))))),(21,(((17,(4,26)),(16,54)),(39,(14,52))))))));
	TREE tnt_633 = (1,(20,(23,((((((((48,(43,(2,15))),(11,41)),(28,30)),((((5,(44,(38,(13,(37,51))))),((18,24),(46,(42,50)))),(8,((12,22),((27,(47,49)),(34,(31,33)))))),(25,45))),(6,9)),(32,(7,(10,53)))),(3,(19,(36,(29,(35,40)))))),((17,((4,26),(16,(21,54)))),(39,(14,52)))))));
	TREE tnt_634 = (1,(20,((23,((32,((((41,(11,(43,(48,(2,15))))),((7,(28,30)),(10,53))),(((5,(44,(38,(37,(13,51))))),(8,(((12,22),((49,(27,47)),(34,(31,33)))),((18,24),(46,(42,50)))))),(25,45))),(6,9))),(3,(19,(36,(29,(35,40))))))),(((17,(4,26)),(16,54)),(21,(39,(14,52)))))));
	TREE tnt_635 = (1,(20,(23,((((((((48,(43,(2,15))),(32,(11,41))),(28,30)),(((8,((5,(44,(38,(37,(13,51))))),((12,22),((49,(27,47)),(34,(31,33)))))),((18,24),(46,(42,50)))),(25,45))),(6,9)),(7,(10,53))),(3,(19,(36,(29,(35,40)))))),(((17,(4,26)),(21,(16,54))),(39,(14,52)))))));
	TREE tnt_636 = (1,(20,(23,((((((43,(48,(2,15))),(11,(32,41))),(28,30)),((((8,(((5,(44,(38,(37,(13,51))))),((18,24),(46,(42,50)))),((12,22),((49,(27,47)),(34,(31,33)))))),(25,45)),(6,9)),(7,(10,53)))),(3,(19,(36,(29,(35,40)))))),((21,((17,(4,26)),(16,54))),(39,(14,52)))))));
	TREE tnt_637 = (1,(20,(23,(((((((43,(48,(2,15))),(11,41)),(25,(45,(8,((5,(44,(38,(37,(13,51))))),(((12,22),((49,(27,47)),(34,(31,33)))),((18,24),(46,(42,50))))))))),(32,((7,(28,30)),(10,53)))),(6,9)),(3,(19,(36,(29,(35,40)))))),(((17,(4,26)),(54,(16,21))),(39,(14,52)))))));
	TREE tnt_638 = (1,(20,(23,((((((43,(48,(2,15))),(11,(32,41))),(28,30)),(((((8,((5,(44,(38,(37,(13,51))))),((12,22),((49,(27,47)),(34,(31,33)))))),((18,24),(46,(42,50)))),(25,45)),(6,9)),(7,(10,53)))),(3,(19,(36,(29,(35,40)))))),((54,((17,(4,26)),(16,21))),(39,(14,52)))))));
	TREE tnt_639 = (1,(20,(23,((((((43,(48,(2,15))),(11,(32,41))),(25,(45,(8,(((5,(44,(38,(37,(13,51))))),((18,24),(46,(42,50)))),((12,22),((49,(27,47)),(34,(31,33))))))))),((6,9),((7,(28,30)),(10,53)))),(3,(19,(36,(29,(35,40)))))),(21,((54,(16,(17,(4,26)))),(39,(14,52))))))));
	TREE tnt_640 = (1,(20,(23,(((((((43,(48,(2,15))),(11,41)),(28,30)),((8,(((5,(44,(38,(37,(13,51))))),((18,24),(46,(42,50)))),((12,22),((49,(27,47)),(34,(31,33)))))),(25,45))),((6,9),(32,(7,(10,53))))),(3,(19,(36,(29,(35,40)))))),(21,((54,(16,(17,(4,26)))),(39,(14,52))))))));
	TREE tnt_641 = (1,(23,(20,(((((((((2,15),(43,48)),(32,(41,(7,11)))),(28,30)),(((8,((5,(44,(38,(37,(13,51))))),((12,22),((49,(27,47)),(34,(31,33)))))),((18,24),(46,(42,50)))),(25,45))),(10,53)),(6,9)),(3,(19,(36,(29,(35,40)))))),(((17,(4,26)),(21,(16,54))),(39,(14,52)))))));
	TREE tnt_642 = (1,((((32,((((((48,(43,(2,15))),(11,41)),(6,9)),(28,30)),(((5,(44,(38,(37,(13,51))))),((8,((18,24),(46,(42,50)))),((12,22),((47,(27,49)),(34,(31,33)))))),(25,45))),(7,(10,53)))),(3,(19,(36,(29,(35,40)))))),(((17,(4,26)),(54,(16,21))),(39,(14,52)))),(20,23)));
	TREE tnt_643 = (1,((((((((2,15),(43,48)),(32,(11,41))),(6,(9,(7,(28,30))))),(((((5,(44,(38,(37,(13,51))))),(8,((18,24),(46,(42,50))))),((12,22),((49,(27,47)),(34,(31,33))))),(25,45)),(10,53))),(3,(19,(36,(29,(35,40)))))),((21,(54,(16,(17,(4,26))))),(39,(14,52)))),(20,23)));
	TREE tnt_644 = (1,(20,((23,((((((48,(43,(2,15))),(11,41)),(6,(9,(28,30)))),(32,(7,(10,53)))),(((5,(44,(38,(13,(37,51))))),((8,((12,22),((47,(27,49)),(34,(31,33))))),((18,24),(46,(42,50))))),(25,45))),(3,(19,(36,(29,(35,40))))))),(16,((54,(17,(4,26))),(21,(39,(14,52))))))));
	TREE tnt_645 = (1,((((((41,(32,(11,((2,15),(43,48))))),((7,(28,30)),(10,53))),((((8,(5,(44,(38,(37,(13,51)))))),(((12,22),((49,(27,47)),(34,(31,33)))),((18,24),(46,(42,50))))),(25,45)),(6,9))),(3,(19,(36,(29,(35,40)))))),((54,(21,(16,(17,(4,26))))),(39,(14,52)))),(20,23)));
	TREE tnt_646 = (1,(20,(23,(((32,((((11,(41,((2,15),(43,48)))),((7,(28,30)),(10,53))),((((5,(44,(38,(37,(13,51))))),(8,((12,22),((27,(47,49)),(34,(31,33)))))),((18,24),(46,(42,50)))),(25,45))),(6,9))),(3,(19,(36,(29,(35,40)))))),(((17,(4,26)),(54,(16,21))),(39,(14,52)))))));
	TREE tnt_647 = (1,(20,(23,(((((((((2,15),(43,48)),(41,(32,(7,11)))),(6,9)),(28,30)),(10,53)),((8,(((5,(44,(38,(37,(13,51))))),((12,22),((49,(27,47)),(34,(31,33))))),((18,24),(46,(42,50))))),(25,45))),(3,(19,(36,(29,(35,40)))))),((54,((17,(4,26)),(16,21))),(39,(14,52)))))));
	TREE tnt_648 = (1,((((32,((((11,(43,((2,15),(41,(7,48))))),(6,9)),(28,30)),(((((5,(44,(38,(37,(13,51))))),(8,((18,24),(46,(42,50))))),((12,22),((49,(27,47)),(34,(31,33))))),(25,45)),(10,53)))),(3,(19,(36,(29,(35,40)))))),((54,((17,(4,26)),(16,21))),(39,(14,52)))),(20,23)));
	TREE tnt_649 = (1,(20,(((32,(((((11,(43,((2,15),(7,(41,48))))),(6,9)),(28,30)),(10,53)),((8,((5,(44,(38,(37,(13,51))))),(((12,22),((27,(47,49)),(34,(31,33)))),((18,24),(46,(42,50)))))),(25,45)))),(3,(19,(36,(29,(35,40)))))),(23,((54,((17,(4,26)),(16,21))),(39,(14,52)))))));
	TREE tnt_650 = (1,((((((((43,((2,15),(41,(7,48)))),(11,32)),(6,9)),(28,30)),(((8,(((5,(44,(38,(37,(13,51))))),((12,22),((49,(27,47)),(34,(31,33))))),((18,24),(46,(42,50))))),(25,45)),(10,53))),(3,(19,(36,(29,(35,40)))))),((54,(16,(17,(4,26)))),(21,(39,(14,52))))),(20,23)));
	TREE tnt_651 = (1,((((((((43,(41,(48,(2,15)))),(11,32)),(6,9)),((8,(((5,(44,(38,(37,(13,51))))),((12,22),((49,(27,47)),(34,(31,33))))),((18,24),(46,(42,50))))),(25,45))),((7,(28,30)),(10,53))),(3,(19,(36,(29,(35,40)))))),(((17,(4,26)),(16,54)),(21,(39,(14,52))))),(20,23)));
	TREE tnt_652 = (1,(20,(((((((11,(43,(41,(48,(2,15))))),(6,9)),(28,30)),(((8,((5,(44,(38,(37,(13,51))))),((18,24),(46,(42,50))))),((12,22),((49,(27,47)),(34,(31,33))))),(25,45))),(32,(7,(10,53)))),(3,(19,(36,(29,(35,40)))))),(23,((54,(16,(17,(4,26)))),(21,(39,(14,52))))))));
	TREE tnt_653 = (1,(20,((((((11,(43,(48,(41,(2,15))))),(6,9)),(32,(7,(28,30)))),(((8,((5,(44,(38,(37,(13,51))))),(((12,22),((49,(27,47)),(34,(31,33)))),((18,24),(46,(42,50)))))),(25,45)),(10,53))),(3,(19,(36,(29,(35,40)))))),(23,((54,(16,(17,(4,26)))),(21,(39,(14,52))))))));
	TREE tnt_654 = (1,(((((((((43,(41,(48,(2,15)))),(11,32)),(6,9)),(7,(28,30))),(10,53)),(((5,(44,(38,(37,(13,51))))),((8,((12,22),((49,(27,47)),(34,(31,33))))),((18,24),(46,(42,50))))),(25,45))),(3,(19,(36,(29,(35,40)))))),(((17,(4,26)),(16,54)),(21,(39,(14,52))))),(20,23)));
	TREE tnt_655 = (1,(20,(23,(((32,((((11,(43,(48,(41,(2,15))))),(6,9)),(((5,(44,(38,(37,(13,51))))),((8,((18,24),(46,(42,50)))),((12,22),((47,(27,49)),(34,(31,33)))))),(25,45))),((7,(28,30)),(10,53)))),(3,(19,(36,(29,(35,40)))))),((16,(21,(54,(17,(4,26))))),(39,(14,52)))))));
	TREE tnt_656 = (1,(23,(20,((((((11,(43,((2,15),(41,48)))),(6,9)),(((5,(44,(38,(37,(13,51))))),((8,((18,24),(46,(42,50)))),((12,22),((47,(27,49)),(34,(31,33)))))),(25,45))),(32,((7,(28,30)),(10,53)))),(3,(19,(36,(29,(35,40)))))),((16,(54,(21,(17,(4,26))))),(39,(14,52)))))));
	TREE tnt_657 = (1,(((((((((43,(48,(41,(2,15)))),(11,32)),(6,9)),(7,(28,30))),(10,53)),((8,((5,(44,(38,(37,(13,51))))),(((12,22),((49,(27,47)),(34,(31,33)))),((18,24),(46,(42,50)))))),(25,45))),(3,(19,(36,(29,(35,40)))))),((17,((4,26),(54,(16,21)))),(39,(14,52)))),(20,23)));
	TREE tnt_658 = (1,(20,(23,(((32,((41,(((11,(43,(48,(2,15)))),(6,9)),(45,(25,((8,((5,(44,(38,(37,(13,51))))),((12,22),((27,(47,49)),(34,(31,33)))))),((18,24),(46,(42,50)))))))),((7,(28,30)),(10,53)))),(3,(19,(36,(29,(35,40)))))),((21,(16,(54,(17,(4,26))))),(39,(14,52)))))));
	TREE tnt_659 = (1,(20,((23,((((((11,(43,(48,(2,15)))),(6,9)),(28,30)),(32,(41,(7,(10,53))))),(((5,(44,(38,(37,(13,51))))),(8,(((12,22),((49,(27,47)),(34,(31,33)))),((18,24),(46,(42,50)))))),(25,45))),(3,(19,(36,(29,(35,40))))))),((17,((4,26),(16,(21,54)))),(39,(14,52))))));
	TREE tnt_660 = (1,(20,(23,((((((((2,15),(43,48)),(11,(32,41))),(25,(45,((5,(44,(38,(37,(13,51))))),(8,(((12,22),((27,(47,49)),(34,(31,33)))),((18,24),(46,(42,50))))))))),((7,(28,30)),(10,53))),(6,9)),(3,(19,(36,(29,(35,40)))))),((54,((17,(4,26)),(16,21))),(39,(14,52)))))));
	TREE tnt_661 = (1,(20,(23,(((32,(((((43,(48,(2,15))),(11,41)),(25,(45,((8,((5,(44,(38,(37,(13,51))))),((12,22),((27,(47,49)),(34,(31,33)))))),((18,24),(46,(42,50))))))),(6,9)),((7,(28,30)),(10,53)))),(3,(19,(36,(29,(35,40)))))),(21,(((17,(4,26)),(16,54)),(39,(14,52))))))));
	TREE tnt_662 = (1,(20,((((((((2,15),(43,48)),(11,41)),(25,(45,((5,(44,(38,(37,(13,51))))),(8,(((12,22),((49,(27,47)),(34,(31,33)))),((18,24),(46,(42,50))))))))),(32,((7,(28,30)),(10,53)))),(6,9)),(3,(19,(36,(29,(35,40)))))),(23,((54,(17,(4,26))),((39,(14,52)),(16,21)))))));
	TREE tnt_663 = (1,(20,((23,((32,((((43,(48,(2,15))),(11,(41,(7,(28,30))))),((((8,(5,(44,(38,(13,(37,51)))))),((18,24),(46,(42,50)))),((12,22),((27,(47,49)),(34,(31,33))))),(25,45))),((6,9),(10,53)))),(3,(19,(36,(29,(35,40))))))),(((54,(17,(4,26))),(16,21)),(39,(14,52))))));
	TREE tnt_664 = (1,(20,(23,((((((41,(11,(32,(43,(48,(2,15)))))),(7,(28,30))),(10,53)),((((5,(44,(38,(37,(13,51))))),(8,(((12,22),((49,(27,47)),(34,(31,33)))),((18,24),(46,(42,50)))))),(25,45)),(6,9))),(3,(19,(36,(29,(35,40)))))),((54,(17,(4,26))),(16,(21,(39,(14,52)))))))));
	TREE tnt_665 = (1,(20,((23,((32,(((11,(48,(41,(43,(2,15))))),(7,(28,30))),((((5,(44,(38,(37,(13,51))))),((8,((18,24),(46,(42,50)))),((12,22),((27,(47,49)),(34,(31,33)))))),(25,45)),((6,9),(10,53))))),(3,(19,(36,(29,(35,40))))))),(16,((21,(54,(17,(4,26)))),(39,(14,52)))))));
	TREE tnt_666 = (1,(20,(23,(((((((32,(11,(41,(43,(48,(2,15)))))),(7,(28,30))),(6,9)),(10,53)),((((5,(44,(38,(37,(13,51))))),(8,((18,24),(46,(42,50))))),((12,22),((49,(27,47)),(34,(31,33))))),(25,45))),(3,(19,(36,(29,(35,40)))))),((54,((17,(4,26)),(16,21))),(39,(14,52)))))));
	TREE tnt_667 = (1,((((((((48,(43,(2,15))),(41,(11,32))),(6,9)),((7,(28,30)),(10,53))),(((5,(44,(38,(37,(13,51))))),((8,((18,24),(46,(42,50)))),((12,22),((27,(47,49)),(34,(31,33)))))),(25,45))),(3,(19,(36,(29,(35,40)))))),(16,((54,(21,(17,(4,26)))),(39,(14,52))))),(20,23)));
	TREE tnt_668 = (1,((((((((43,(48,(2,15))),(32,(11,41))),((6,9),(28,30))),(7,(10,53))),((8,((5,(44,(38,(51,(13,37))))),(((12,22),((49,(27,47)),(34,(31,33)))),((18,24),(46,(42,50)))))),(25,45))),(3,(19,(36,(29,(35,40)))))),(((17,(4,26)),(16,(21,54))),(39,(14,52)))),(20,23)));
	TREE tnt_669 = (1,(20,(((32,((((((2,15),(43,48)),((7,(28,30)),(11,41))),(25,(45,(8,((5,(44,(38,(51,(13,37))))),(((12,22),((27,(47,49)),(34,(31,33)))),((18,24),(46,(42,50))))))))),(6,9)),(10,53))),(3,(19,(36,(29,(35,40)))))),(23,(((4,26),(17,(21,(16,54)))),(39,(14,52)))))));
	TREE tnt_670 = (1,(20,(((((((41,(11,((2,15),(43,48)))),(32,(7,(28,30)))),(6,9)),((8,((5,(44,(38,(51,(13,37))))),(((12,22),((27,(47,49)),(34,(31,33)))),((18,24),(46,(42,50)))))),(25,45))),(10,53)),(3,(19,(36,(29,(35,40)))))),(23,(16,(((17,(4,26)),(21,54)),(39,(14,52))))))));
	TREE tnt_671 = (1,(20,(23,(((32,(((((11,(43,(48,(2,15)))),(6,9)),(41,(7,(28,30)))),(10,53)),((((5,(44,(38,(13,(37,51))))),(8,((18,24),(46,(42,50))))),((12,22),((47,(27,49)),(34,(31,33))))),(25,45)))),(3,(19,(36,(29,(35,40)))))),(16,((21,(54,(17,(4,26)))),(39,(14,52))))))));
	TREE tnt_672 = (1,(20,(23,(((32,((((48,(43,(2,15))),((7,(28,30)),(11,41))),(((((8,(5,(44,(38,(13,(37,51)))))),((18,24),(46,(42,50)))),((12,22),((49,(27,47)),(34,(31,33))))),(25,45)),(10,53))),(6,9))),(3,(19,(36,(29,(35,40)))))),(21,(((17,(4,26)),(16,54)),(39,(14,52))))))));
	TREE tnt_673 = (1,((((((43,(48,(2,15))),(41,(11,32))),(((((5,(44,(38,(37,(13,51))))),((8,((12,22),((49,(27,47)),(34,(31,33))))),((18,24),(46,(42,50))))),(25,45)),(6,9)),((7,(28,30)),(10,53)))),(3,(19,(36,(29,(35,40)))))),(((17,(4,26)),(54,(16,21))),(39,(14,52)))),(20,23)));
	TREE tnt_674 = (1,((((((((2,15),(43,48)),(41,(11,32))),(9,(6,(28,30)))),(((((8,(5,(44,(38,(37,(13,51)))))),((12,22),((49,(27,47)),(34,(31,33))))),((18,24),(46,(42,50)))),(25,45)),(7,(10,53)))),(3,(19,(36,(29,(35,40)))))),(((4,26),(17,(16,(21,54)))),(39,(14,52)))),(20,23)));
	TREE tnt_675 = (1,((((((((43,(48,(2,15))),(32,(11,41))),((6,9),(28,30))),(7,(10,53))),(((8,((5,(44,(38,(37,(13,51))))),((12,22),((49,(27,47)),(34,(31,33)))))),((18,24),(46,(42,50)))),(25,45))),(3,(19,(36,(29,(35,40)))))),((21,(16,(54,(17,(4,26))))),(39,(14,52)))),(20,23)));
	TREE tnt_676 = (1,(((((((41,(32,(11,(43,(48,(2,15)))))),((7,(28,30)),(10,53))),(6,9)),(((8,((5,(44,(38,(37,(13,51))))),((12,22),((49,(27,47)),(34,(31,33)))))),((18,24),(46,(42,50)))),(25,45))),(3,(19,(36,(29,(35,40)))))),((21,(54,(16,(17,(4,26))))),(39,(14,52)))),(20,23)));
	TREE tnt_677 = (1,(((((((((2,15),(43,48)),(7,(11,(32,41)))),((6,9),(28,30))),(10,53)),(((8,((5,(44,(38,(37,(13,51))))),((12,22),((49,(27,47)),(34,(31,33)))))),((18,24),(46,(42,50)))),(25,45))),(3,(19,(36,(29,(35,40)))))),((21,(16,(54,(17,(4,26))))),(39,(14,52)))),(20,23)));
	TREE tnt_678 = (1,(20,(23,((((((((2,15),(43,48)),(11,41)),(9,(6,(28,30)))),((((5,(44,(38,(37,(13,51))))),((18,24),(46,(42,50)))),(8,((12,22),((27,(47,49)),(34,(31,33)))))),(25,45))),(32,(7,(10,53)))),(3,(19,(36,(29,(35,40)))))),(16,(21,((54,(17,(4,26))),(39,(14,52)))))))));
	TREE tnt_679 = (1,(((((((43,(48,(2,15))),(11,(32,41))),(6,(9,(28,30)))),((((8,((5,(44,(38,(37,(13,51))))),((12,22),((49,(27,47)),(34,(31,33)))))),((18,24),(46,(42,50)))),(25,45)),(7,(10,53)))),(3,(19,(36,(29,(35,40)))))),(21,((16,(54,(17,(4,26)))),(39,(14,52))))),(20,23)));
	TREE tnt_680 = (1,(20,(23,(((((((2,15),(43,48)),(11,41)),((6,9),(32,(7,(28,30))))),(((8,((5,(44,(38,(37,(13,51))))),(((12,22),((49,(27,47)),(34,(31,33)))),((18,24),(46,(42,50)))))),(25,45)),(10,53))),(3,(19,(36,(29,(35,40)))))),((54,(17,(4,26))),((39,(14,52)),(16,21)))))));
	TREE tnt_681 = (1,(20,(23,(((((((2,15),(43,48)),(32,(11,41))),(6,(9,(7,(28,30))))),(((8,((5,(44,(38,(37,(13,51))))),(((12,22),((49,(27,47)),(34,(31,33)))),((18,24),(46,(42,50)))))),(25,45)),(10,53))),(3,(19,(36,(29,(35,40)))))),((54,(17,(4,26))),((39,(14,52)),(16,21)))))));
	TREE tnt_682 = (1,(20,(23,(((((((43,(48,(2,15))),(41,(11,32))),(9,(6,(28,30)))),(7,(10,53))),((8,(((5,(44,(38,(37,(13,51))))),((18,24),(46,(42,50)))),((12,22),((49,(27,47)),(34,(31,33)))))),(25,45))),(3,(19,(36,(29,(35,40)))))),((54,(17,(4,26))),(21,(16,(39,(14,52)))))))));
	TREE tnt_683 = (1,((((32,(((((11,(43,(48,(2,15)))),(6,9)),(28,30)),((((5,(44,(38,(37,(13,51))))),((12,22),((27,(47,49)),(34,(31,33))))),(8,((18,24),(46,(42,50))))),(25,45))),(41,(7,(10,53))))),(3,(19,(36,(29,(35,40)))))),(16,((54,(17,(4,26))),(21,(39,(14,52)))))),(20,23)));
	TREE tnt_684 = (1,(20,(23,(((32,((41,((((11,(43,(48,(2,15)))),(6,9)),(28,30)),((((5,(44,(38,(37,(13,51))))),((18,24),(46,(42,50)))),(8,((12,22),((27,(47,49)),(34,(31,33)))))),(25,45)))),(7,(10,53)))),(3,(19,(36,(29,(35,40)))))),((54,(21,(17,(4,26)))),(16,(39,(14,52))))))));
	TREE tnt_685 = (1,(20,((23,((((((11,(43,(48,(2,15)))),(6,9)),(28,30)),(((8,(5,(44,(38,(13,(37,51)))))),(((12,22),((47,(27,49)),(34,(31,33)))),((18,24),(46,(42,50))))),(25,45))),(32,(41,(7,(10,53))))),(3,(19,(36,(29,(35,40))))))),(16,((54,(21,(17,(4,26)))),(39,(14,52)))))));
	TREE tnt_686 = (1,(20,((23,((((((11,(43,(48,(2,15)))),(6,9)),(28,30)),(32,(41,(7,(10,53))))),(((8,((5,(44,(38,(13,(37,51))))),((18,24),(46,(42,50))))),((12,22),((27,(47,49)),(34,(31,33))))),(25,45))),(3,(19,(36,(29,(35,40))))))),(((17,(4,26)),(54,(16,21))),(39,(14,52))))));
	TREE tnt_687 = (1,((((32,(((((11,(43,(48,(2,15)))),(6,9)),(28,30)),((((5,(44,(38,(13,(37,51))))),((12,22),((47,(27,49)),(34,(31,33))))),(8,((18,24),(46,(42,50))))),(25,45))),(41,(7,(10,53))))),(3,(19,(36,(29,(35,40)))))),(((17,(4,26)),(21,54)),(16,(39,(14,52))))),(20,23)));
	TREE tnt_688 = (1,((((32,(((((43,(48,(2,15))),(11,41)),((((8,(5,(44,(38,(37,(13,51)))))),((12,22),((27,(47,49)),(34,(31,33))))),((18,24),(46,(42,50)))),(25,45))),((7,(28,30)),(10,53))),(6,9))),(3,(19,(36,(29,(35,40)))))),(16,(((17,(4,26)),(21,54)),(39,(14,52))))),(20,23)));
	TREE tnt_689 = (1,(20,(23,((((((((2,15),(43,48)),(32,(11,41))),(25,(45,((5,(44,(38,(37,(13,51))))),((8,((18,24),(46,(42,50)))),((12,22),((49,(27,47)),(34,(31,33))))))))),(6,9)),((7,(28,30)),(10,53))),(3,(19,(36,(29,(35,40)))))),(((17,(4,26)),(54,(16,21))),(39,(14,52)))))));
	TREE tnt_690 = (1,(20,((23,((32,(41,(((((11,(43,(48,(2,15)))),(6,9)),(28,30)),(((5,(44,(38,(51,(13,37))))),(8,(((12,22),((49,(27,47)),(34,(31,33)))),((18,24),(46,(42,50)))))),(25,45))),(7,(10,53))))),(3,(19,(36,(29,(35,40))))))),(((4,26),(17,(21,(16,54)))),(39,(14,52))))));
	TREE tnt_691 = (1,(20,((23,((32,((((48,(43,(2,15))),(7,(11,41))),(28,30)),(((((5,(44,(38,(37,(13,51))))),(8,(((12,22),((49,(27,47)),(34,(31,33)))),((18,24),(46,(42,50)))))),(25,45)),(6,9)),(10,53)))),(3,(19,(36,(29,(35,40))))))),(((21,(17,(4,26))),(16,54)),(39,(14,52))))));
	TREE tnt_692 = (1,(20,((23,((32,((((((48,(43,(2,15))),(7,(11,41))),(6,9)),(28,30)),(10,53)),(((5,(44,(38,(37,(13,51))))),(8,(((12,22),((49,(27,47)),(34,(31,33)))),((18,24),(46,(42,50)))))),(25,45)))),(3,(19,(36,(29,(35,40))))))),(((4,26),(17,(21,(16,54)))),(39,(14,52))))));
	TREE tnt_693 = (1,((((((((43,(2,15)),(41,48)),(11,32)),(7,(28,30))),((((((5,(44,(38,(37,(13,51))))),((12,22),((47,(27,49)),(34,(31,33))))),(8,((18,24),(46,(42,50))))),(25,45)),(6,9)),(10,53))),(3,(19,(36,(29,(35,40)))))),(((17,(4,26)),(21,(16,54))),(39,(14,52)))),(20,23)));
	TREE tnt_694 = (1,(20,((23,((((((11,(41,(43,(48,(2,15))))),(28,30)),(32,(7,(10,53)))),(6,9)),((((8,(5,(44,(38,(37,(13,51)))))),((18,24),(46,(42,50)))),((12,22),((27,(47,49)),(34,(31,33))))),(25,45))),(3,(19,(36,(29,(35,40))))))),((17,((4,26),(21,(16,54)))),(39,(14,52))))));
	TREE tnt_695 = (1,((((32,(((((2,15),(43,48)),(41,(11,(7,(28,30))))),((((5,(44,(38,(37,(13,51))))),((12,22),((47,(27,49)),(34,(31,33))))),(8,((18,24),(46,(42,50))))),(25,45))),((6,9),(10,53)))),(3,(19,(36,(29,(35,40)))))),(((21,(17,(4,26))),(16,54)),(39,(14,52)))),(20,23)));
	TREE tnt_696 = (1,((((32,((((((2,15),(43,48)),((7,(28,30)),(11,41))),(45,(25,(((8,(5,(44,(38,(37,(13,51)))))),((18,24),(46,(42,50)))),((12,22),((47,(27,49)),(34,(31,33)))))))),(6,9)),(10,53))),(3,(19,(36,(29,(35,40)))))),((54,((17,(4,26)),(16,21))),(39,(14,52)))),(20,23)));
	TREE tnt_697 = (1,((((32,(((48,(43,(2,15))),(11,(41,(7,(28,30))))),((((((8,(5,(44,(38,(37,(13,51)))))),((18,24),(46,(42,50)))),((12,22),((47,(27,49)),(34,(31,33))))),(25,45)),(6,9)),(10,53)))),(3,(19,(36,(29,(35,40)))))),((54,((17,(4,26)),(16,21))),(39,(14,52)))),(20,23)));
	TREE tnt_698 = (1,((((32,(((((43,(48,(2,15))),(11,(41,(7,(28,30))))),((((8,(5,(44,(38,(13,(37,51)))))),((18,24),(46,(42,50)))),((12,22),((49,(27,47)),(34,(31,33))))),(25,45))),(10,53)),(6,9))),(3,(19,(36,(29,(35,40)))))),(((17,(4,26)),(16,(21,54))),(39,(14,52)))),(20,23)));
	TREE tnt_699 = (1,(20,((23,((32,((((((2,15),(43,48)),(11,(41,(7,(28,30))))),(45,(25,(((8,(5,(44,(38,(37,(13,51)))))),((18,24),(46,(42,50)))),((12,22),((47,(27,49)),(34,(31,33)))))))),(10,53)),(6,9))),(3,(19,(36,(29,(35,40))))))),((54,((17,(4,26)),(16,21))),(39,(14,52))))));
	TREE tnt_700 = (1,((((((((48,(43,(2,15))),(11,41)),(28,30)),((((8,(5,(44,(38,(13,(37,51)))))),((18,24),(46,(42,50)))),((12,22),((49,(27,47)),(34,(31,33))))),(25,45))),((6,9),(32,(7,(10,53))))),(3,(19,(36,(29,(35,40)))))),(((16,(17,(4,26))),(21,54)),(39,(14,52)))),(20,23)));
	TREE tnt_701 = (1,(20,(23,(((32,(((((43,(48,(2,15))),(11,41)),(7,(28,30))),(6,9)),(((((8,(5,(44,(38,(13,(37,51)))))),((18,24),(46,(42,50)))),((12,22),((49,(27,47)),(34,(31,33))))),(25,45)),(10,53)))),(3,(19,(36,(29,(35,40)))))),((54,((17,(4,26)),(16,21))),(39,(14,52)))))));
	TREE tnt_702 = (1,(20,((23,((32,((((((43,(48,(2,15))),(11,41)),(7,(28,30))),(6,9)),(10,53)),((((8,(5,(44,(38,(37,(13,51)))))),((18,24),(46,(42,50)))),((12,22),((47,(27,49)),(34,(31,33))))),(25,45)))),(3,(19,(36,(29,(35,40))))))),(((17,(4,26)),(16,(21,54))),(39,(14,52))))));
	TREE tnt_703 = (1,(20,(23,(((((((11,(32,(41,(43,(48,(2,15)))))),(7,(28,30))),(10,53)),(6,9)),((((5,(44,(38,(37,(13,51))))),(8,((18,24),(46,(42,50))))),((12,22),((49,(27,47)),(34,(31,33))))),(25,45))),(3,(19,(36,(29,(35,40)))))),(((17,(4,26)),(54,(16,21))),(39,(14,52)))))));
	TREE tnt_704 = (1,(20,((((32,((11,(48,(41,(43,(2,15))))),(7,(28,30)))),((((5,(44,(38,(13,(37,51))))),(8,(((12,22),((47,(27,49)),(34,(31,33)))),((18,24),(46,(42,50)))))),(25,45)),((6,9),(10,53)))),(3,(19,(36,(29,(35,40)))))),(23,(16,(21,((54,(17,(4,26))),(39,(14,52)))))))));
	TREE tnt_705 = (1,(20,((23,((((((43,(48,(2,15))),(11,32)),(6,9)),(41,(7,(28,30)))),((((5,(44,(38,(13,(37,51))))),((8,((18,24),(46,(42,50)))),((12,22),((47,(27,49)),(34,(31,33)))))),(25,45)),(10,53))),(3,(19,(36,(29,(35,40))))))),((54,(21,(16,(17,(4,26))))),(39,(14,52))))));
	TREE tnt_706 = (1,(20,(23,((((((((43,(48,(2,15))),(32,(11,41))),(6,9)),(28,30)),(7,(10,53))),((((5,(44,(38,(51,(13,37))))),(8,((18,24),(46,(42,50))))),((12,22),((49,(27,47)),(34,(31,33))))),(25,45))),(3,(19,(36,(29,(35,40)))))),(((17,(4,26)),(54,(16,21))),(39,(14,52)))))));
	TREE tnt_707 = (1,(20,(((32,(((((48,(43,(2,15))),(11,41)),(6,9)),(((5,(44,(38,(13,(37,51))))),((8,((12,22),((47,(27,49)),(34,(31,33))))),((18,24),(46,(42,50))))),(25,45))),((7,(28,30)),(10,53)))),(3,(19,(36,(29,(35,40)))))),(23,((17,((4,26),(16,(21,54)))),(39,(14,52)))))));
	TREE tnt_708 = (1,(20,(23,(((((((43,(48,(2,15))),(11,41)),((6,9),(28,30))),(32,(7,(10,53)))),((((8,(5,(44,(38,(51,(13,37)))))),((18,24),(46,(42,50)))),((12,22),((49,(27,47)),(34,(31,33))))),(25,45))),(3,(19,(36,(29,(35,40)))))),((17,((4,26),(54,(16,21)))),(39,(14,52)))))));
	TREE tnt_709 = (1,(20,(23,((((((43,(48,(2,15))),(7,(11,(32,41)))),(6,(9,(28,30)))),(((((5,(44,(38,(51,(13,37))))),(8,((12,22),((49,(27,47)),(34,(31,33)))))),((18,24),(46,(42,50)))),(25,45)),(10,53))),(3,(19,(36,(29,(35,40)))))),(((17,(4,26)),(54,(16,21))),(39,(14,52)))))));
	TREE tnt_710 = (1,(20,(((32,(((((48,(43,(2,15))),(11,41)),((6,9),(28,30))),(((5,(44,(38,(13,(37,51))))),((8,((18,24),(46,(42,50)))),((12,22),((47,(27,49)),(34,(31,33)))))),(25,45))),(7,(10,53)))),(3,(19,(36,(29,(35,40)))))),(23,((17,((4,26),(16,(21,54)))),(39,(14,52)))))));
	TREE tnt_711 = (1,(20,(23,((((((((43,(48,(2,15))),(32,(41,(7,11)))),(6,9)),(28,30)),((((5,(44,(38,(51,(13,37))))),(8,((18,24),(46,(42,50))))),((12,22),((49,(27,47)),(34,(31,33))))),(25,45))),(10,53)),(3,(19,(36,(29,(35,40)))))),((17,((4,26),(54,(16,21)))),(39,(14,52)))))));
	TREE tnt_712 = (1,(20,((((((((48,(43,(2,15))),(11,41)),(28,30)),(((5,(44,(38,(13,(37,51))))),((8,((12,22),((47,(27,49)),(34,(31,33))))),((18,24),(46,(42,50))))),(25,45))),(6,9)),(32,(7,(10,53)))),(3,(19,(36,(29,(35,40)))))),(23,(((17,(4,26)),(54,(16,21))),(39,(14,52)))))));
	TREE tnt_713 = (1,((((32,((41,(((11,(43,(48,(2,15)))),(6,9)),(45,(25,(8,(((5,(44,(38,(37,(13,51))))),((12,22),((49,(27,47)),(34,(31,33))))),((18,24),(46,(42,50))))))))),((7,(28,30)),(10,53)))),(3,(19,(36,(29,(35,40)))))),((17,((4,26),(54,(16,21)))),(39,(14,52)))),(20,23)));
	TREE tnt_714 = (1,(20,((23,((((((32,(((2,15),(43,48)),(11,41))),(7,(28,30))),((8,(((5,(44,(38,(37,(13,51))))),((12,22),((49,(27,47)),(34,(31,33))))),((18,24),(46,(42,50))))),(25,45))),(6,9)),(10,53)),(3,(19,(36,(29,(35,40))))))),((54,(16,(17,(4,26)))),(21,(39,(14,52)))))));
	TREE tnt_715 = (1,(20,(23,(((32,((((11,(41,(43,(48,(2,15))))),(28,30)),(((8,(((5,(44,(38,(37,(13,51))))),((12,22),((49,(27,47)),(34,(31,33))))),((18,24),(46,(42,50))))),(25,45)),(6,9))),(7,(10,53)))),(3,(19,(36,(29,(35,40)))))),(21,((54,(16,(17,(4,26)))),(39,(14,52))))))));
	TREE tnt_716 = (1,(20,(23,(((((((43,(48,(2,15))),((7,(28,30)),(11,(32,41)))),((8,(((5,(44,(38,(37,(13,51))))),((12,22),((49,(27,47)),(34,(31,33))))),((18,24),(46,(42,50))))),(25,45))),(10,53)),(6,9)),(3,(19,(36,(29,(35,40)))))),((54,((17,(4,26)),(16,21))),(39,(14,52)))))));
	TREE tnt_717 = (1,(20,((23,((32,(((48,(43,(2,15))),(11,41)),((((5,(44,(38,(37,(13,51))))),(8,(((12,22),((27,(47,49)),(34,(31,33)))),((18,24),(46,(42,50)))))),(25,45)),((6,9),((7,(28,30)),(10,53)))))),(3,(19,(36,(29,(35,40))))))),((16,(21,(54,(17,(4,26))))),(39,(14,52))))));
	TREE tnt_718 = (1,(23,(20,((((((((32,(43,(48,(2,15)))),(11,41)),(7,(28,30))),((8,(((5,(44,(38,(37,(13,51))))),((12,22),((49,(27,47)),(34,(31,33))))),((18,24),(46,(42,50))))),(25,45))),(10,53)),(6,9)),(3,(19,(36,(29,(35,40)))))),(((17,(4,26)),(54,(16,21))),(39,(14,52)))))));
	TREE tnt_719 = (1,(23,(20,(((((((43,(48,(2,15))),(32,(11,(41,(7,(28,30)))))),((8,(((5,(44,(38,(37,(13,51))))),((12,22),((49,(27,47)),(34,(31,33))))),((18,24),(46,(42,50))))),(25,45))),(10,53)),(6,9)),(3,(19,(36,(29,(35,40)))))),((54,((17,(4,26)),(16,21))),(39,(14,52)))))));
	TREE tnt_720 = (1,((((32,((((48,(43,(2,15))),(11,41)),((6,9),((7,(28,30)),(10,53)))),((8,(((5,(44,(38,(13,(37,51))))),((12,22),((27,(47,49)),(34,(31,33))))),((18,24),(46,(42,50))))),(25,45)))),(3,(19,(36,(29,(35,40)))))),((16,(54,(21,(17,(4,26))))),(39,(14,52)))),(20,23)));
	TREE tnt_721 = (1,((((32,((((11,(48,(41,(43,(2,15))))),((7,(28,30)),(10,53))),(6,9)),((8,(((5,(44,(38,(13,(37,51))))),((12,22),((27,(47,49)),(34,(31,33))))),((18,24),(46,(42,50))))),(25,45)))),(3,(19,(36,(29,(35,40)))))),(((16,(17,(4,26))),(21,54)),(39,(14,52)))),(20,23)));
	TREE tnt_722 = (1,(20,(((32,(((41,(11,(43,(48,(2,15))))),(28,30)),((((8,(((5,(44,(38,(37,(13,51))))),((18,24),(46,(42,50)))),((12,22),((49,(27,47)),(34,(31,33)))))),(25,45)),(6,9)),(7,(10,53))))),(3,(19,(36,(29,(35,40)))))),(23,((17,((4,26),(16,(21,54)))),(39,(14,52)))))));
	TREE tnt_723 = (1,(20,((23,((((32,(11,((43,(2,15)),(41,48)))),((7,(28,30)),(10,53))),(((8,(((5,(44,(38,(37,(13,51))))),((12,22),((27,(47,49)),(34,(31,33))))),((18,24),(46,(42,50))))),(25,45)),(6,9))),(3,(19,(36,(29,(35,40))))))),((16,(21,(54,(17,(4,26))))),(39,(14,52))))));
	TREE tnt_724 = (1,(20,((23,((32,((((48,(43,(2,15))),(41,(11,(7,(28,30))))),(45,(25,((8,((5,(44,(38,(37,(13,51))))),((12,22),((27,(47,49)),(34,(31,33)))))),((18,24),(46,(42,50))))))),((6,9),(10,53)))),(3,(19,(36,(29,(35,40))))))),((54,(16,(17,(4,26)))),(21,(39,(14,52)))))));
	TREE tnt_725 = (1,((((((((43,(48,(2,15))),(11,(32,(7,41)))),(28,30)),((6,9),(10,53))),(((5,(44,(38,(51,(13,37))))),((8,((18,24),(46,(42,50)))),((12,22),((49,(27,47)),(34,(31,33)))))),(25,45))),(3,(19,(36,(29,(35,40)))))),(21,((54,(17,(4,26))),(16,(39,(14,52)))))),(20,23)));
	TREE tnt_726 = (1,(20,(23,(((32,(((11,((43,(2,15)),(41,48))),(((((5,(44,(38,(13,(37,51))))),(8,((12,22),((27,(47,49)),(34,(31,33)))))),((18,24),(46,(42,50)))),(25,45)),(6,9))),((7,(28,30)),(10,53)))),(3,(19,(36,(29,(35,40)))))),(16,((21,(54,(17,(4,26)))),(39,(14,52))))))));
	TREE tnt_727 = (1,(20,((23,((32,((((11,(43,(48,(2,15)))),(6,9)),(41,((7,(28,30)),(10,53)))),(((8,((5,(44,(38,(13,(37,51))))),((12,22),((49,(27,47)),(34,(31,33)))))),((18,24),(46,(42,50)))),(25,45)))),(3,(19,(36,(29,(35,40))))))),(((4,26),(17,(54,(16,21)))),(39,(14,52))))));
	TREE tnt_728 = (1,(20,(((((((43,(48,(2,15))),(11,32)),(6,9)),(28,30)),((((8,((5,(44,(38,(13,(37,51))))),((12,22),((27,(47,49)),(34,(31,33)))))),((18,24),(46,(42,50)))),(25,45)),(41,(7,(10,53))))),(3,(19,(36,(29,(35,40)))))),(23,((17,((4,26),(16,(21,54)))),(39,(14,52)))))));
	TREE tnt_729 = (1,(20,((23,(((((11,(43,(48,(2,15)))),(6,9)),(32,(41,((7,(28,30)),(10,53))))),(((8,((5,(44,(38,(13,(37,51))))),((12,22),((27,(47,49)),(34,(31,33)))))),((18,24),(46,(42,50)))),(25,45))),(3,(19,(36,(29,(35,40))))))),(21,((54,(16,(17,(4,26)))),(39,(14,52)))))));
	TREE tnt_730 = (1,((((((((2,15),(43,48)),(11,41)),(((8,(5,(44,(38,(37,(13,51)))))),(((12,22),((47,(27,49)),(34,(31,33)))),((18,24),(46,(42,50))))),(25,45))),((6,9),(32,((7,(28,30)),(10,53))))),(3,(19,(36,(29,(35,40)))))),(16,(((17,(4,26)),(21,54)),(39,(14,52))))),(20,23)));
	TREE tnt_731 = (1,((((((((2,15),(43,48)),(11,41)),(((8,(5,(44,(38,(13,(37,51)))))),(((12,22),((47,(27,49)),(34,(31,33)))),((18,24),(46,(42,50))))),(25,45))),((6,9),(32,((7,(28,30)),(10,53))))),(3,(19,(36,(29,(35,40)))))),(21,(((17,(4,26)),(16,54)),(39,(14,52))))),(20,23)));
	TREE tnt_732 = (1,((((((((2,15),(43,48)),(11,41)),(((8,(5,(44,(38,(37,(13,51)))))),(((12,22),((47,(27,49)),(34,(31,33)))),((18,24),(46,(42,50))))),(25,45))),((6,9),(32,((7,(28,30)),(10,53))))),(3,(19,(36,(29,(35,40)))))),(((54,(17,(4,26))),(39,(14,52))),(16,21))),(20,23)));
	TREE tnt_733 = (1,(20,((23,((32,((41,(((11,(43,(48,(2,15)))),(6,9)),(25,(45,(((5,(44,(38,(13,(37,51))))),(8,((18,24),(46,(42,50))))),((12,22),((27,(47,49)),(34,(31,33))))))))),((7,(28,30)),(10,53)))),(3,(19,(36,(29,(35,40))))))),(21,((54,(16,(17,(4,26)))),(39,(14,52)))))));
	TREE tnt_734 = (1,(20,(23,((((((11,(43,(48,(2,15)))),(6,9)),(28,30)),(((((5,(44,(38,(13,(37,51))))),((18,24),(46,(42,50)))),(8,((12,22),((49,(27,47)),(34,(31,33)))))),(25,45)),((7,(10,53)),(32,41)))),(3,(19,(36,(29,(35,40)))))),(16,(21,((54,(17,(4,26))),(39,(14,52)))))))));
	TREE tnt_735 = (1,(20,((23,((((((43,(48,(2,15))),(11,41)),((6,9),(32,(7,(28,30))))),((8,(((5,(44,(38,(51,(13,37))))),((18,24),(46,(42,50)))),((12,22),((27,(47,49)),(34,(31,33)))))),(25,45))),(10,53)),(3,(19,(36,(29,(35,40))))))),((54,(17,(4,26))),(21,(16,(39,(14,52))))))));
	TREE tnt_736 = (1,(20,(23,((((((((2,15),(43,48)),(11,(32,41))),(6,(9,(7,(28,30))))),(10,53)),(((5,(44,(38,(37,(13,51))))),(8,(((12,22),((49,(27,47)),(34,(31,33)))),((18,24),(46,(42,50)))))),(25,45))),(3,(19,(36,(29,(35,40)))))),((16,(21,(54,(17,(4,26))))),(39,(14,52)))))));
	TREE tnt_737 = (1,((((32,((((((2,15),(43,48)),(11,41)),((6,9),(28,30))),(((8,(5,(44,(38,(37,(13,51)))))),(((12,22),((27,(47,49)),(34,(31,33)))),((18,24),(46,(42,50))))),(25,45))),(7,(10,53)))),(3,(19,(36,(29,(35,40)))))),((54,(16,(21,(17,(4,26))))),(39,(14,52)))),(20,23)));
	TREE tnt_738 = (1,((((32,((((((2,15),(43,48)),(11,41)),((6,9),(28,30))),((((5,(44,(38,(37,(13,51))))),(8,((18,24),(46,(42,50))))),((12,22),((27,(47,49)),(34,(31,33))))),(25,45))),(7,(10,53)))),(3,(19,(36,(29,(35,40)))))),(((17,(4,26)),(21,54)),(16,(39,(14,52))))),(20,23)));
	TREE tnt_739 = (1,((((32,(((((48,(43,(2,15))),(11,41)),((6,9),(28,30))),((((5,(44,(38,(37,(13,51))))),(8,((18,24),(46,(42,50))))),((12,22),((27,(47,49)),(34,(31,33))))),(25,45))),(7,(10,53)))),(3,(19,(36,(29,(35,40)))))),((54,(17,(4,26))),((39,(14,52)),(16,21)))),(20,23)));
	TREE tnt_740 = (1,(20,((23,((32,((((48,(43,(2,15))),(11,41)),((6,9),(7,(28,30)))),(((8,((5,(44,(38,(37,(13,51))))),(((12,22),((27,(47,49)),(34,(31,33)))),((18,24),(46,(42,50)))))),(25,45)),(10,53)))),(3,(19,(36,(29,(35,40))))))),(((17,(4,26)),(54,(16,21))),(39,(14,52))))));
	TREE tnt_741 = (1,(20,(23,(((((((((2,15),(43,48)),(32,(11,41))),(28,30)),(6,9)),(7,(10,53))),((((8,(5,(44,(38,(37,(13,51)))))),((18,24),(46,(42,50)))),((12,22),((49,(27,47)),(34,(31,33))))),(25,45))),(3,(19,(36,(29,(35,40)))))),((54,((17,(4,26)),(16,21))),(39,(14,52)))))));
	TREE tnt_742 = (1,(20,((23,((32,(((((48,(43,(2,15))),(11,41)),((((5,(44,(38,(37,(13,51))))),((12,22),((27,(47,49)),(34,(31,33))))),(8,((18,24),(46,(42,50))))),(25,45))),((7,(28,30)),(10,53))),(6,9))),(3,(19,(36,(29,(35,40))))))),(16,(((17,(4,26)),(21,54)),(39,(14,52)))))));
	TREE tnt_743 = (1,(20,(23,(((32,(((((2,15),(43,48)),(11,41)),((6,9),(7,(28,30)))),((((5,(44,(38,(13,(37,51))))),((8,((12,22),((47,(27,49)),(34,(31,33))))),((18,24),(46,(42,50))))),(25,45)),(10,53)))),(3,(19,(36,(29,(35,40)))))),(16,((21,(54,(17,(4,26)))),(39,(14,52))))))));
	TREE tnt_744 = (1,(20,((23,((((((43,(48,(2,15))),(32,(11,41))),(6,9)),(28,30)),(((8,(((5,(44,(38,(37,(13,51))))),((12,22),((49,(27,47)),(34,(31,33))))),((18,24),(46,(42,50))))),(25,45)),(7,(10,53)))),(3,(19,(36,(29,(35,40))))))),((54,(17,(4,26))),((39,(14,52)),(16,21))))));
	TREE tnt_745 = (1,(20,(23,(((32,(((((((2,15),(43,48)),(11,41)),(6,9)),(28,30)),(7,(10,53))),(((5,(44,(38,(13,(37,51))))),((8,((12,22),((47,(27,49)),(34,(31,33))))),((18,24),(46,(42,50))))),(25,45)))),(3,(19,(36,(29,(35,40)))))),(((54,(17,(4,26))),(16,21)),(39,(14,52)))))));
	TREE tnt_746 = (1,(20,(23,(((32,(((11,(48,(41,(43,(2,15))))),((7,(28,30)),(10,53))),((((8,(5,(44,(38,(37,(13,51)))))),(((12,22),((47,(27,49)),(34,(31,33)))),((18,24),(46,(42,50))))),(25,45)),(6,9)))),(3,(19,(36,(29,(35,40)))))),(16,(((17,(4,26)),(21,54)),(39,(14,52))))))));
	TREE tnt_747 = (1,(20,(23,(((32,(((11,(48,(41,(43,(2,15))))),(7,(28,30))),((((8,(5,(44,(38,(37,(13,51)))))),(((12,22),((47,(27,49)),(34,(31,33)))),((18,24),(46,(42,50))))),(25,45)),((6,9),(10,53))))),(3,(19,(36,(29,(35,40)))))),((17,((4,26),(21,(16,54)))),(39,(14,52)))))));
	TREE tnt_748 = (1,(20,((23,(((((32,((11,(48,(41,(43,(2,15))))),(7,(28,30)))),(10,53)),(6,9)),(((8,((5,(44,(38,(37,(13,51))))),((12,22),((27,(47,49)),(34,(31,33)))))),((18,24),(46,(42,50)))),(25,45))),(3,(19,(36,(29,(35,40))))))),((21,((17,(4,26)),(16,54))),(39,(14,52))))));
	TREE tnt_749 = (1,(20,(23,(((32,((((11,(41,(48,(43,(2,15))))),(28,30)),(7,(10,53))),((((8,(5,(44,(38,(37,(13,51)))))),(((12,22),((49,(27,47)),(34,(31,33)))),((18,24),(46,(42,50))))),(25,45)),(6,9)))),(3,(19,(36,(29,(35,40)))))),(16,(((17,(4,26)),(21,54)),(39,(14,52))))))));
	TREE tnt_750 = (1,(20,(23,((((32,((11,(48,(41,(43,(2,15))))),(7,(28,30)))),(((((8,(5,(44,(38,(37,(13,51)))))),(((12,22),((47,(27,49)),(34,(31,33)))),((18,24),(46,(42,50))))),(25,45)),(6,9)),(10,53))),(3,(19,(36,(29,(35,40)))))),(((4,26),(17,(54,(16,21)))),(39,(14,52)))))));
	TREE tnt_751 = (1,(20,((23,((32,((((43,(48,(2,15))),(11,41)),(28,30)),(((((5,(44,(38,(37,(13,51))))),(8,(((12,22),((49,(27,47)),(34,(31,33)))),((18,24),(46,(42,50)))))),(25,45)),(7,(10,53))),(6,9)))),(3,(19,(36,(29,(35,40))))))),(((17,(4,26)),(54,(16,21))),(39,(14,52))))));
	TREE tnt_752 = (1,(20,(23,((((((((48,(43,(2,15))),(11,41)),(6,9)),(32,(7,(28,30)))),(((8,(5,(44,(38,(37,(13,51)))))),(((12,22),((47,(27,49)),(34,(31,33)))),((18,24),(46,(42,50))))),(25,45))),(10,53)),(3,(19,(36,(29,(35,40)))))),(((17,(4,26)),(16,(21,54))),(39,(14,52)))))));
	TREE tnt_753 = (1,(20,((23,((((((43,(48,(2,15))),(32,(11,41))),(6,9)),(7,(28,30))),((((8,((5,(44,(38,(37,(13,51))))),((12,22),((27,(47,49)),(34,(31,33)))))),((18,24),(46,(42,50)))),(25,45)),(10,53))),(3,(19,(36,(29,(35,40))))))),((21,(16,(54,(17,(4,26))))),(39,(14,52))))));
	TREE tnt_754 = (1,(20,(23,((((((((48,(43,(2,15))),(11,41)),(6,9)),(28,30)),(((8,(5,(44,(38,(37,(13,51)))))),(((12,22),((49,(27,47)),(34,(31,33)))),((18,24),(46,(42,50))))),(25,45))),(32,(7,(10,53)))),(3,(19,(36,(29,(35,40)))))),((54,(17,(4,26))),(21,(16,(39,(14,52)))))))));
	TREE tnt_755 = (1,(20,(((32,((((((48,(43,(2,15))),(11,41)),(6,9)),(7,(28,30))),(10,53)),((8,((5,(44,(38,(37,(13,51))))),(((12,22),((49,(27,47)),(34,(31,33)))),((18,24),(46,(42,50)))))),(25,45)))),(3,(19,(36,(29,(35,40)))))),(23,((21,(54,(16,(17,(4,26))))),(39,(14,52)))))));
	TREE tnt_756 = (1,(20,(23,(((32,((((((2,15),(43,48)),(41,(11,(7,(28,30))))),((((5,(44,(38,(37,(13,51))))),(8,((12,22),((47,(27,49)),(34,(31,33)))))),((18,24),(46,(42,50)))),(25,45))),(6,9)),(10,53))),(3,(19,(36,(29,(35,40)))))),(((17,(4,26)),(21,54)),(16,(39,(14,52))))))));
	TREE tnt_757 = (1,(20,(((((((43,(48,(2,15))),(7,(32,(11,41)))),((6,9),(28,30))),((8,(((5,(44,(38,(37,(13,51))))),((12,22),((49,(27,47)),(34,(31,33))))),((18,24),(46,(42,50))))),(25,45))),(10,53)),(3,(19,(36,(29,(35,40)))))),(23,(16,((54,(21,(17,(4,26)))),(39,(14,52))))))));
	TREE tnt_758 = (1,(20,(23,(((((((48,(43,(2,15))),(11,41)),(9,(6,(28,30)))),(((5,(44,(38,(13,(37,51))))),((8,((18,24),(46,(42,50)))),((12,22),((27,(47,49)),(34,(31,33)))))),(25,45))),(32,(7,(10,53)))),(3,(19,(36,(29,(35,40)))))),(((17,(4,26)),(21,54)),(16,(39,(14,52))))))));
	TREE tnt_759 = (1,(20,(23,(((((((43,(48,(2,15))),(32,(11,41))),(6,(9,(28,30)))),((((8,(5,(44,(38,(37,(13,51)))))),((18,24),(46,(42,50)))),((12,22),((27,(47,49)),(34,(31,33))))),(25,45))),(7,(10,53))),(3,(19,(36,(29,(35,40)))))),((54,((17,(4,26)),(16,21))),(39,(14,52)))))));
	TREE tnt_760 = (1,(20,((23,((32,(((((48,(43,(2,15))),(11,41)),(28,30)),(((5,(44,(38,(37,(13,51))))),((8,((12,22),((27,(47,49)),(34,(31,33))))),((18,24),(46,(42,50))))),(25,45))),((6,9),(7,(10,53))))),(3,(19,(36,(29,(35,40))))))),(((4,26),(17,(16,(21,54)))),(39,(14,52))))));
	TREE tnt_761 = (1,((((((((43,(48,(2,15))),(11,32)),(6,9)),(41,((7,(28,30)),(10,53)))),((8,(((5,(44,(38,(37,(13,51))))),((18,24),(46,(42,50)))),((12,22),((49,(27,47)),(34,(31,33)))))),(25,45))),(3,(19,(36,(29,(35,40)))))),((54,(17,(4,26))),((39,(14,52)),(16,21)))),(20,23)));
	TREE tnt_762 = (1,(((((((41,((43,(48,(2,15))),(11,32))),(7,(28,30))),((((8,((5,(44,(38,(37,(13,51))))),((18,24),(46,(42,50))))),((12,22),((49,(27,47)),(34,(31,33))))),(25,45)),(10,53))),(6,9)),(3,(19,(36,(29,(35,40)))))),((54,((17,(4,26)),(16,21))),(39,(14,52)))),(20,23)));
	TREE tnt_763 = (1,(((((((32,((11,(41,(43,(48,(2,15))))),(7,(28,30)))),(10,53)),((((8,(5,(44,(38,(37,(13,51)))))),((12,22),((49,(27,47)),(34,(31,33))))),((18,24),(46,(42,50)))),(25,45))),(6,9)),(3,(19,(36,(29,(35,40)))))),((17,((4,26),(54,(16,21)))),(39,(14,52)))),(20,23)));
	TREE tnt_764 = (1,(20,(23,(((32,(((((41,(11,(48,(43,(2,15))))),(28,30)),(7,(10,53))),(6,9)),((((5,(44,(38,(37,(13,51))))),((18,24),(46,(42,50)))),(8,((12,22),((49,(27,47)),(34,(31,33)))))),(25,45)))),(3,(19,(36,(29,(35,40)))))),(16,(((17,(4,26)),(21,54)),(39,(14,52))))))));
	TREE tnt_765 = (1,(20,(23,(((32,(((((11,(48,(41,(43,(2,15))))),(28,30)),(7,(10,53))),(6,9)),(((8,(5,(44,(38,(37,(13,51)))))),(((12,22),((27,(47,49)),(34,(31,33)))),((18,24),(46,(42,50))))),(25,45)))),(3,(19,(36,(29,(35,40)))))),(16,((21,(54,(17,(4,26)))),(39,(14,52))))))));
	TREE tnt_766 = (1,(20,(23,(((((((32,(11,(48,(41,(43,(2,15)))))),(7,(28,30))),(6,9)),(10,53)),((((8,(5,(44,(38,(37,(13,51)))))),((18,24),(46,(42,50)))),((12,22),((27,(47,49)),(34,(31,33))))),(25,45))),(3,(19,(36,(29,(35,40)))))),(16,((21,(54,(17,(4,26)))),(39,(14,52))))))));
	TREE tnt_767 = (1,(20,(23,(((32,(((((11,(48,(41,(43,(2,15))))),(28,30)),(7,(10,53))),(6,9)),((((5,(44,(38,(37,(13,51))))),((18,24),(46,(42,50)))),(8,((12,22),((27,(47,49)),(34,(31,33)))))),(25,45)))),(3,(19,(36,(29,(35,40)))))),(16,((54,(21,(17,(4,26)))),(39,(14,52))))))));
	TREE tnt_768 = (1,(20,(23,(((((((32,(11,(48,(41,(43,(2,15)))))),(7,(28,30))),(6,9)),(10,53)),((((8,(5,(44,(38,(37,(13,51)))))),((18,24),(46,(42,50)))),((12,22),((27,(47,49)),(34,(31,33))))),(25,45))),(3,(19,(36,(29,(35,40)))))),(((17,(4,26)),(54,(16,21))),(39,(14,52)))))));
	TREE tnt_769 = (1,(20,(23,(((32,(((((41,(11,(48,(43,(2,15))))),(28,30)),(7,(10,53))),(6,9)),(((5,(44,(38,(37,(13,51))))),((8,((12,22),((27,(47,49)),(34,(31,33))))),((18,24),(46,(42,50))))),(25,45)))),(3,(19,(36,(29,(35,40)))))),(16,((21,(54,(17,(4,26)))),(39,(14,52))))))));
	TREE tnt_770 = (1,(20,(23,(((32,((((48,(43,(2,15))),(11,41)),(((5,(44,(38,(37,(13,51))))),((8,((18,24),(46,(42,50)))),((12,22),((27,(47,49)),(34,(31,33)))))),(25,45))),((6,9),((7,(28,30)),(10,53))))),(3,(19,(36,(29,(35,40)))))),(16,((21,(54,(17,(4,26)))),(39,(14,52))))))));
	TREE tnt_771 = (1,((((((((((2,15),(43,48)),(41,(32,(7,11)))),(28,30)),(10,53)),((8,(((5,(44,(38,(51,(13,37))))),((18,24),(46,(42,50)))),((12,22),((49,(27,47)),(34,(31,33)))))),(25,45))),(6,9)),(3,(19,(36,(29,(35,40)))))),((54,(21,(16,(17,(4,26))))),(39,(14,52)))),(20,23)));
	TREE tnt_772 = (1,((((((((41,(((2,15),(43,48)),(11,32))),(28,30)),(7,(10,53))),(((8,((5,(44,(38,(37,(13,51))))),((12,22),((49,(27,47)),(34,(31,33)))))),((18,24),(46,(42,50)))),(25,45))),(6,9)),(3,(19,(36,(29,(35,40)))))),((54,(21,(16,(17,(4,26))))),(39,(14,52)))),(20,23)));
	TREE tnt_773 = (1,((((((((41,(32,(11,((2,15),(43,48))))),(28,30)),(7,(10,53))),(6,9)),((((8,(5,(44,(38,(51,(13,37)))))),((18,24),(46,(42,50)))),((12,22),((49,(27,47)),(34,(31,33))))),(25,45))),(3,(19,(36,(29,(35,40)))))),(21,((54,(17,(4,26))),(16,(39,(14,52)))))),(20,23)));
	TREE tnt_774 = (1,(((((((((43,(48,(2,15))),(11,41)),(32,(7,(28,30)))),(10,53)),(6,9)),((((8,(5,(44,(38,(37,(13,51)))))),((18,24),(46,(42,50)))),((12,22),((49,(27,47)),(34,(31,33))))),(25,45))),(3,(19,(36,(29,(35,40)))))),(21,((54,(16,(17,(4,26)))),(39,(14,52))))),(20,23)));
	TREE tnt_775 = (1,((((((((43,(48,(2,15))),(11,41)),(32,(7,(28,30)))),((6,9),(10,53))),((((8,(5,(44,(38,(37,(13,51)))))),((12,22),((49,(27,47)),(34,(31,33))))),((18,24),(46,(42,50)))),(25,45))),(3,(19,(36,(29,(35,40)))))),(((54,(17,(4,26))),(16,21)),(39,(14,52)))),(20,23)));
	TREE tnt_776 = (1,(20,((23,((32,((((11,(48,(41,(43,(2,15))))),(7,(28,30))),((((8,(5,(44,(38,(13,(37,51)))))),((18,24),(46,(42,50)))),((12,22),((47,(27,49)),(34,(31,33))))),(25,45))),((6,9),(10,53)))),(3,(19,(36,(29,(35,40))))))),((54,((17,(4,26)),(16,21))),(39,(14,52))))));
	TREE tnt_777 = (1,(((((((11,(41,(43,(48,(2,15))))),(32,(7,(28,30)))),((6,9),(10,53))),((((8,(5,(44,(38,(37,(13,51)))))),((18,24),(46,(42,50)))),((12,22),((49,(27,47)),(34,(31,33))))),(25,45))),(3,(19,(36,(29,(35,40)))))),(21,((54,(17,(4,26))),(16,(39,(14,52)))))),(20,23)));
	TREE tnt_778 = (1,((((((11,(32,(41,((2,15),(43,48))))),(7,(28,30))),((((((5,(44,(38,(51,(13,37))))),(8,((18,24),(46,(42,50))))),((12,22),((49,(27,47)),(34,(31,33))))),(25,45)),(6,9)),(10,53))),(3,(19,(36,(29,(35,40)))))),((17,((4,26),(54,(16,21)))),(39,(14,52)))),(20,23)));
	TREE tnt_779 = (1,(20,(23,(((((11,(41,(43,(48,(2,15))))),(32,((7,(28,30)),(10,53)))),((((8,((5,(44,(38,(13,(37,51))))),((18,24),(46,(42,50))))),((12,22),((47,(27,49)),(34,(31,33))))),(25,45)),(6,9))),(3,(19,(36,(29,(35,40)))))),((54,(17,(4,26))),(16,(21,(39,(14,52)))))))));
	TREE tnt_780 = (1,((((((((2,15),(43,48)),(11,(32,(41,(7,(28,30)))))),((((5,(44,(38,(51,(13,37))))),((8,((12,22),((49,(27,47)),(34,(31,33))))),((18,24),(46,(42,50))))),(25,45)),(10,53))),(6,9)),(3,(19,(36,(29,(35,40)))))),(16,((54,(21,(17,(4,26)))),(39,(14,52))))),(20,23)));
	TREE tnt_781 = (1,(20,((23,((((((43,(48,(2,15))),(11,41)),(9,(6,(28,30)))),(32,(7,(10,53)))),(((8,((5,(44,(38,(51,(13,37))))),((12,22),((49,(27,47)),(34,(31,33)))))),((18,24),(46,(42,50)))),(25,45))),(3,(19,(36,(29,(35,40))))))),(((17,(4,26)),(54,(16,21))),(39,(14,52))))));
	TREE tnt_782 = (1,(20,((23,((((((43,(48,(2,15))),(41,(11,32))),((8,((5,(44,(38,(51,(13,37))))),(((12,22),((49,(27,47)),(34,(31,33)))),((18,24),(46,(42,50)))))),(25,45))),(6,9)),((7,(28,30)),(10,53))),(3,(19,(36,(29,(35,40))))))),(21,((54,(16,(17,(4,26)))),(39,(14,52)))))));
	TREE tnt_783 = (1,(20,((23,((((((((2,15),(43,48)),(41,(11,32))),(6,9)),(7,(28,30))),(10,53)),(((5,(44,(38,(51,(13,37))))),((8,((12,22),((49,(27,47)),(34,(31,33))))),((18,24),(46,(42,50))))),(25,45))),(3,(19,(36,(29,(35,40))))))),(((17,(4,26)),(54,(16,21))),(39,(14,52))))));
	TREE tnt_784 = (1,(20,((23,((32,(((((41,(11,((2,15),(43,48)))),(28,30)),(7,(10,53))),(((8,((5,(44,(38,(51,(13,37))))),((12,22),((49,(27,47)),(34,(31,33)))))),((18,24),(46,(42,50)))),(25,45))),(6,9))),(3,(19,(36,(29,(35,40))))))),(((4,26),(17,(16,(21,54)))),(39,(14,52))))));
	TREE tnt_785 = (1,(20,((23,(((((((2,15),(43,48)),(32,(11,41))),(((5,(44,(38,(51,(13,37))))),((8,((12,22),((49,(27,47)),(34,(31,33))))),((18,24),(46,(42,50))))),(25,45))),((7,(28,30)),(10,53))),(6,9)),(3,(19,(36,(29,(35,40))))))),(((4,26),(17,(54,(16,21)))),(39,(14,52))))));
	TREE tnt_786 = (1,(20,(23,(((32,(((((48,(43,(2,15))),(11,(7,41))),(6,9)),(28,30)),((((8,((5,(44,(38,(13,(37,51))))),((18,24),(46,(42,50))))),((12,22),((47,(27,49)),(34,(31,33))))),(25,45)),(10,53)))),(3,(19,(36,(29,(35,40)))))),((54,(16,(21,(17,(4,26))))),(39,(14,52)))))));
	TREE tnt_787 = (1,(20,(23,(((32,(((((48,(43,(2,15))),(11,(7,41))),(6,9)),(28,30)),((((8,((5,(44,(38,(13,(37,51))))),((18,24),(46,(42,50))))),((12,22),((47,(27,49)),(34,(31,33))))),(25,45)),(10,53)))),(3,(19,(36,(29,(35,40)))))),(((17,(4,26)),(21,(16,54))),(39,(14,52)))))));
	TREE tnt_788 = (1,(20,(((32,(((((2,15),(43,48)),(11,41)),(28,30)),(((((8,((5,(44,(38,(37,(13,51))))),((12,22),((49,(27,47)),(34,(31,33)))))),((18,24),(46,(42,50)))),(25,45)),(6,9)),(7,(10,53))))),(3,(19,(36,(29,(35,40)))))),(23,(21,(((17,(4,26)),(16,54)),(39,(14,52))))))));
	TREE tnt_789 = (1,(20,(23,((((32,((41,(11,((2,15),(43,48)))),((7,(28,30)),(10,53)))),((((5,(44,(38,(37,(13,51))))),((8,((12,22),((49,(27,47)),(34,(31,33))))),((18,24),(46,(42,50))))),(25,45)),(6,9))),(3,(19,(36,(29,(35,40)))))),(16,((54,(21,(17,(4,26)))),(39,(14,52))))))));
	TREE tnt_790 = (1,(20,((23,((((32,(((11,(41,(48,(43,(2,15))))),(7,(28,30))),(10,53))),((((5,(44,(38,(37,(13,51))))),((18,24),(46,(42,50)))),(8,((12,22),((49,(27,47)),(34,(31,33)))))),(25,45))),(6,9)),(3,(19,(36,(29,(35,40))))))),((21,(54,(16,(17,(4,26))))),(39,(14,52))))));
	TREE tnt_791 = (1,(20,(23,(((((((43,(48,(2,15))),(11,41)),(45,(25,((5,(44,(38,(37,(13,51))))),((8,((12,22),((49,(27,47)),(34,(31,33))))),((18,24),(46,(42,50)))))))),(6,9)),(32,((7,(28,30)),(10,53)))),(3,(19,(36,(29,(35,40)))))),(16,(((17,(4,26)),(21,54)),(39,(14,52))))))));
	TREE tnt_792 = (1,(20,((23,((((32,(((11,(41,(48,(43,(2,15))))),(7,(28,30))),(10,53))),(((8,((5,(44,(38,(37,(13,51))))),((12,22),((27,(47,49)),(34,(31,33)))))),((18,24),(46,(42,50)))),(25,45))),(6,9)),(3,(19,(36,(29,(35,40))))))),(((17,(4,26)),(54,(16,21))),(39,(14,52))))));
	TREE tnt_793 = (1,(23,(20,(((32,((((((2,15),(43,48)),(11,41)),(45,(25,((5,(44,(38,(37,(13,51))))),((8,((12,22),((27,(47,49)),(34,(31,33))))),((18,24),(46,(42,50)))))))),(6,9)),((7,(28,30)),(10,53)))),(3,(19,(36,(29,(35,40)))))),(16,(((17,(4,26)),(21,54)),(39,(14,52))))))));
	TREE tnt_794 = (1,(20,(23,((((((48,(41,(43,(2,15)))),(11,32)),((7,(28,30)),(10,53))),((((5,(44,(38,(37,(13,51))))),((8,((12,22),((49,(27,47)),(34,(31,33))))),((18,24),(46,(42,50))))),(25,45)),(6,9))),(3,(19,(36,(29,(35,40)))))),(((16,(17,(4,26))),(21,54)),(39,(14,52)))))));
	TREE tnt_795 = (1,(20,((23,((32,((11,(41,(43,(48,(2,15))))),((((((5,(44,(38,(37,(13,51))))),((18,24),(46,(42,50)))),(8,((12,22),((49,(27,47)),(34,(31,33)))))),(25,45)),(6,9)),((7,(28,30)),(10,53))))),(3,(19,(36,(29,(35,40))))))),(((17,(4,26)),(54,(16,21))),(39,(14,52))))));
	TREE tnt_796 = (1,(23,(20,(((((41,(11,(43,(48,(2,15))))),(32,((7,(28,30)),(10,53)))),((((5,(44,(38,(37,(13,51))))),((8,((12,22),((27,(47,49)),(34,(31,33))))),((18,24),(46,(42,50))))),(25,45)),(6,9))),(3,(19,(36,(29,(35,40)))))),((17,((4,26),(54,(16,21)))),(39,(14,52)))))));
	TREE tnt_797 = (1,(23,(20,(((32,((((41,(11,(48,(43,(2,15))))),(7,(28,30))),(((5,(44,(38,(37,(13,51))))),((8,((12,22),((49,(27,47)),(34,(31,33))))),((18,24),(46,(42,50))))),(25,45))),((6,9),(10,53)))),(3,(19,(36,(29,(35,40)))))),(16,(((17,(4,26)),(21,54)),(39,(14,52))))))));
	TREE tnt_798 = (1,(20,(((((32,((11,(41,(48,(43,(2,15))))),(28,30))),(7,(10,53))),(((8,((5,(44,(38,(37,(13,51))))),(((12,22),((49,(27,47)),(34,(31,33)))),((18,24),(46,(42,50)))))),(25,45)),(6,9))),(3,(19,(36,(29,(35,40)))))),(23,(21,(16,((54,(17,(4,26))),(39,(14,52)))))))));
	TREE tnt_799 = (1,(20,(((((((11,(32,(41,(48,(43,(2,15)))))),(7,(28,30))),((((5,(44,(38,(37,(13,51))))),((18,24),(46,(42,50)))),(8,((12,22),((49,(27,47)),(34,(31,33)))))),(25,45))),(10,53)),(6,9)),(3,(19,(36,(29,(35,40)))))),(23,(21,(16,((54,(17,(4,26))),(39,(14,52)))))))));
	TREE tnt_800 = (1,(20,(23,((((((((2,15),(43,48)),(11,41)),(45,(25,(((8,(5,(44,(38,(37,(13,51)))))),((12,22),((27,(47,49)),(34,(31,33))))),((18,24),(46,(42,50))))))),(6,9)),(32,((7,(28,30)),(10,53)))),(3,(19,(36,(29,(35,40)))))),(16,((54,(17,(4,26))),(21,(39,(14,52)))))))));
	TREE tnt_801 = (1,(20,((23,(((((((48,(43,(2,15))),(32,(11,41))),(28,30)),(7,(10,53))),(((5,(44,(38,(37,(13,51))))),(8,(((12,22),((49,(27,47)),(34,(31,33)))),((18,24),(46,(42,50)))))),(25,45))),(6,9)),(3,(19,(36,(29,(35,40))))))),(16,(21,((54,(17,(4,26))),(39,(14,52))))))));
	TREE tnt_802 = (1,(20,((23,((((43,(48,(2,15))),(11,41)),((((((8,(5,(44,(38,(37,(13,51)))))),((18,24),(46,(42,50)))),((12,22),((49,(27,47)),(34,(31,33))))),(25,45)),(6,9)),(32,((7,(28,30)),(10,53))))),(3,(19,(36,(29,(35,40))))))),(((17,(4,26)),(16,(21,54))),(39,(14,52))))));
	TREE tnt_803 = (1,(20,((23,((((((48,(43,(2,15))),(32,(11,41))),(28,30)),(7,(10,53))),(((((5,(44,(38,(37,(13,51))))),(8,((12,22),((49,(27,47)),(34,(31,33)))))),((18,24),(46,(42,50)))),(25,45)),(6,9))),(3,(19,(36,(29,(35,40))))))),(((17,(4,26)),(21,(16,54))),(39,(14,52))))));
	TREE tnt_804 = (1,(20,((23,((((((11,(48,(41,(43,(2,15))))),(32,(28,30))),(7,(10,53))),(6,9)),((((5,(44,(38,(51,(13,37))))),((18,24),(46,(42,50)))),(8,((12,22),((49,(27,47)),(34,(31,33)))))),(25,45))),(3,(19,(36,(29,(35,40))))))),(((17,(4,26)),(16,(21,54))),(39,(14,52))))));
	TREE tnt_805 = (1,(20,((23,((((((32,(11,(41,(48,(43,(2,15)))))),(7,(28,30))),(10,53)),(6,9)),(((8,((5,(44,(38,(37,(13,51))))),((12,22),((49,(27,47)),(34,(31,33)))))),((18,24),(46,(42,50)))),(25,45))),(3,(19,(36,(29,(35,40))))))),(((17,(4,26)),(21,(16,54))),(39,(14,52))))));
	TREE tnt_806 = (1,(20,(23,(((32,((((((2,15),(43,48)),(11,41)),((7,(28,30)),(10,53))),(6,9)),((8,((5,(44,(38,(13,(37,51))))),(((12,22),((47,(27,49)),(34,(31,33)))),((18,24),(46,(42,50)))))),(25,45)))),(3,(19,(36,(29,(35,40)))))),(21,((54,(17,(4,26))),(16,(39,(14,52)))))))));
	TREE tnt_807 = (1,(20,(((32,(41,((((11,(43,(48,(2,15)))),(6,9)),((8,((5,(44,(38,(37,(13,51))))),(((12,22),((27,(47,49)),(34,(31,33)))),((18,24),(46,(42,50)))))),(25,45))),((7,(28,30)),(10,53))))),(3,(19,(36,(29,(35,40)))))),(23,(((4,26),(17,(16,(21,54)))),(39,(14,52)))))));
	TREE tnt_808 = (1,(20,(((32,((((11,(43,(48,(2,15)))),(6,9)),(28,30)),((((8,(5,(44,(38,(37,(13,51)))))),(((12,22),((27,(47,49)),(34,(31,33)))),((18,24),(46,(42,50))))),(25,45)),(41,(7,(10,53)))))),(3,(19,(36,(29,(35,40)))))),(23,((54,(17,(4,26))),((39,(14,52)),(16,21)))))));
	TREE tnt_809 = (1,(20,((23,((32,((((11,(43,(48,(2,15)))),(6,9)),((((8,(5,(44,(38,(37,(13,51)))))),((12,22),((27,(47,49)),(34,(31,33))))),((18,24),(46,(42,50)))),(25,45))),(41,((7,(28,30)),(10,53))))),(3,(19,(36,(29,(35,40))))))),(21,(16,((54,(17,(4,26))),(39,(14,52))))))));
	TREE tnt_810 = (1,(20,(23,((((((((43,(48,(2,15))),(11,32)),(6,9)),(28,30)),(41,(7,(10,53)))),(((8,(5,(44,(38,(37,(13,51)))))),(((12,22),((27,(47,49)),(34,(31,33)))),((18,24),(46,(42,50))))),(25,45))),(3,(19,(36,(29,(35,40)))))),((54,((17,(4,26)),(16,21))),(39,(14,52)))))));
	TREE tnt_811 = (1,(20,((23,(((((((48,(43,(2,15))),(11,(32,41))),(28,30)),(6,9)),(7,(10,53))),((((8,(5,(44,(38,(37,(13,51)))))),((18,24),(46,(42,50)))),((12,22),((49,(27,47)),(34,(31,33))))),(25,45))),(3,(19,(36,(29,(35,40))))))),(((17,(4,26)),(16,(21,54))),(39,(14,52))))));
	TREE tnt_812 = (1,(20,(23,(((32,((11,(48,(41,(43,(2,15))))),(((((8,(5,(44,(38,(13,(37,51)))))),(((12,22),((47,(27,49)),(34,(31,33)))),((18,24),(46,(42,50))))),(25,45)),(6,9)),((7,(28,30)),(10,53))))),(3,(19,(36,(29,(35,40)))))),(16,((54,(21,(17,(4,26)))),(39,(14,52))))))));
	TREE tnt_813 = (1,(20,((23,((32,((((41,(11,((2,15),(43,48)))),(7,(28,30))),(((((8,(5,(44,(38,(37,(13,51)))))),((18,24),(46,(42,50)))),((12,22),((47,(27,49)),(34,(31,33))))),(25,45)),(10,53))),(6,9))),(3,(19,(36,(29,(35,40))))))),(16,(((17,(4,26)),(21,54)),(39,(14,52)))))));
	TREE tnt_814 = (1,(20,((23,((32,(((((48,(43,(2,15))),(11,41)),((6,9),(28,30))),(7,(10,53))),(((8,(5,(44,(38,(37,(13,51)))))),(((12,22),((49,(27,47)),(34,(31,33)))),((18,24),(46,(42,50))))),(25,45)))),(3,(19,(36,(29,(35,40))))))),(16,((21,(54,(17,(4,26)))),(39,(14,52)))))));
	TREE tnt_815 = (1,(20,(23,(((32,((11,(48,(41,(43,(2,15))))),(((((8,(5,(44,(38,(51,(13,37)))))),(((12,22),((47,(27,49)),(34,(31,33)))),((18,24),(46,(42,50))))),(25,45)),(6,9)),((7,(28,30)),(10,53))))),(3,(19,(36,(29,(35,40)))))),((54,(17,(4,26))),(16,(21,(39,(14,52)))))))));
	TREE tnt_816 = (1,(20,((23,((32,(((((11,(41,(48,(43,(2,15))))),(28,30)),(7,(10,53))),(6,9)),((((8,(5,(44,(38,(51,(13,37)))))),((18,24),(46,(42,50)))),((12,22),((49,(27,47)),(34,(31,33))))),(25,45)))),(3,(19,(36,(29,(35,40))))))),((21,(16,(54,(17,(4,26))))),(39,(14,52))))));
	TREE tnt_817 = (1,(20,(((((((43,(48,(2,15))),(11,32)),(6,9)),(41,(7,(28,30)))),(((8,(((5,(44,(38,(37,(13,51))))),((12,22),((27,(47,49)),(34,(31,33))))),((18,24),(46,(42,50))))),(25,45)),(10,53))),(3,(19,(36,(29,(35,40)))))),(23,(21,((54,(16,(17,(4,26)))),(39,(14,52))))))));
	TREE tnt_818 = (1,((((32,(((((48,(43,(2,15))),(11,(41,(7,(28,30))))),(6,9)),((((8,(5,(44,(38,(13,(37,51)))))),((12,22),((49,(27,47)),(34,(31,33))))),((18,24),(46,(42,50)))),(25,45))),(10,53))),(3,(19,(36,(29,(35,40)))))),(((54,(17,(4,26))),(39,(14,52))),(16,21))),(20,23)));
	TREE tnt_819 = (1,(20,(((((((48,(43,(2,15))),(41,(11,32))),((7,(28,30)),(10,53))),(((8,((5,(44,(38,(51,(13,37))))),((12,22),((27,(47,49)),(34,(31,33)))))),((18,24),(46,(42,50)))),(25,45))),(6,9)),(3,(19,(36,(29,(35,40)))))),(23,((54,(21,(16,(17,(4,26))))),(39,(14,52)))))));
	TREE tnt_820 = (1,(20,((((((((2,15),(43,48)),(41,(11,32))),((7,(28,30)),(10,53))),(6,9)),(((8,((5,(44,(38,(37,(13,51))))),((12,22),((27,(47,49)),(34,(31,33)))))),((18,24),(46,(42,50)))),(25,45))),(3,(19,(36,(29,(35,40)))))),(23,(((17,(4,26)),(54,(16,21))),(39,(14,52)))))));
	TREE tnt_821 = (1,(20,((23,((32,((11,(48,(41,(43,(2,15))))),(((((5,(44,(38,(13,(37,51))))),((8,((12,22),((49,(27,47)),(34,(31,33))))),((18,24),(46,(42,50))))),(25,45)),(6,9)),((7,(28,30)),(10,53))))),(3,(19,(36,(29,(35,40))))))),(16,((54,(21,(17,(4,26)))),(39,(14,52)))))));
	TREE tnt_822 = (1,((((32,((((11,(48,(41,(43,(2,15))))),(7,(28,30))),((((5,(44,(38,(13,(37,51))))),((8,((12,22),((49,(27,47)),(34,(31,33))))),((18,24),(46,(42,50))))),(25,45)),(6,9))),(10,53))),(3,(19,(36,(29,(35,40)))))),((17,((4,26),(16,(21,54)))),(39,(14,52)))),(20,23)));
	TREE tnt_823 = (1,(20,(23,((((((32,(11,(41,(48,(43,(2,15)))))),((7,(28,30)),(10,53))),((((8,(5,(44,(38,(13,(37,51)))))),((12,22),((27,(47,49)),(34,(31,33))))),((18,24),(46,(42,50)))),(25,45))),(6,9)),(3,(19,(36,(29,(35,40)))))),((16,(21,(54,(17,(4,26))))),(39,(14,52)))))));
	TREE tnt_824 = (1,((((32,((11,(48,(41,(43,(2,15))))),(((((5,(44,(38,(13,(37,51))))),((8,((12,22),((27,(47,49)),(34,(31,33))))),((18,24),(46,(42,50))))),(25,45)),(6,9)),((7,(28,30)),(10,53))))),(3,(19,(36,(29,(35,40)))))),(16,((54,(17,(4,26))),(21,(39,(14,52)))))),(20,23)));
	TREE tnt_825 = (1,(20,(23,(((32,((11,(41,(48,(43,(2,15))))),((((((5,(44,(38,(13,(37,51))))),((12,22),((27,(47,49)),(34,(31,33))))),(8,((18,24),(46,(42,50))))),(25,45)),(6,9)),((7,(28,30)),(10,53))))),(3,(19,(36,(29,(35,40)))))),(((17,(4,26)),(16,(21,54))),(39,(14,52)))))));
	TREE tnt_826 = (1,((((32,((11,(41,((2,15),(43,48)))),(((((5,(44,(38,(51,(13,37))))),((8,((12,22),((47,(27,49)),(34,(31,33))))),((18,24),(46,(42,50))))),(25,45)),(6,9)),((7,(28,30)),(10,53))))),(3,(19,(36,(29,(35,40)))))),((17,((4,26),(21,(16,54)))),(39,(14,52)))),(20,23)));
	TREE tnt_827 = (1,(20,(((((((43,(48,(2,15))),(32,(11,41))),((8,(((5,(44,(38,(37,(13,51))))),((12,22),((47,(27,49)),(34,(31,33))))),((18,24),(46,(42,50))))),(25,45))),(6,9)),((7,(28,30)),(10,53))),(3,(19,(36,(29,(35,40)))))),(23,(16,((54,(21,(17,(4,26)))),(39,(14,52))))))));
	TREE tnt_828 = (1,(20,((((((43,(48,(2,15))),(11,41)),(25,(45,(8,(((5,(44,(38,(37,(13,51))))),((12,22),((49,(27,47)),(34,(31,33))))),((18,24),(46,(42,50)))))))),((6,9),(32,((7,(28,30)),(10,53))))),(3,(19,(36,(29,(35,40)))))),(23,((54,((17,(4,26)),(16,21))),(39,(14,52)))))));
	TREE tnt_829 = (1,(20,(((32,((((((2,15),(43,48)),(11,41)),(25,(45,(8,(((5,(44,(38,(37,(13,51))))),((12,22),((49,(27,47)),(34,(31,33))))),((18,24),(46,(42,50)))))))),(6,9)),((7,(28,30)),(10,53)))),(3,(19,(36,(29,(35,40)))))),(23,((54,((17,(4,26)),(16,21))),(39,(14,52)))))));
	TREE tnt_830 = (1,(20,((23,((32,(((((48,(43,(2,15))),(11,(41,(7,(28,30))))),((((5,(44,(38,(13,(37,51))))),((12,22),((47,(27,49)),(34,(31,33))))),(8,((18,24),(46,(42,50))))),(25,45))),(10,53)),(6,9))),(3,(19,(36,(29,(35,40))))))),(16,(21,((54,(17,(4,26))),(39,(14,52))))))));
	TREE tnt_831 = (1,(20,((23,((32,((((11,(43,(48,(2,15)))),(6,9)),(41,((7,(28,30)),(10,53)))),(((5,(44,(38,(51,(13,37))))),((8,((12,22),((27,(47,49)),(34,(31,33))))),((18,24),(46,(42,50))))),(25,45)))),(3,(19,(36,(29,(35,40))))))),(16,(((17,(4,26)),(21,54)),(39,(14,52)))))));
	TREE tnt_832 = (1,(20,((23,((32,((((11,(48,(41,(43,(2,15))))),((7,(28,30)),(10,53))),((((8,(5,(44,(38,(13,(37,51)))))),((12,22),((27,(47,49)),(34,(31,33))))),((18,24),(46,(42,50)))),(25,45))),(6,9))),(3,(19,(36,(29,(35,40))))))),(16,(((17,(4,26)),(21,54)),(39,(14,52)))))));
	TREE tnt_833 = (1,(20,((((((((43,(48,(2,15))),(11,41)),(28,30)),(6,9)),(32,(7,(10,53)))),(((8,(5,(44,(38,(37,(13,51)))))),(((12,22),((49,(27,47)),(34,(31,33)))),((18,24),(46,(42,50))))),(25,45))),(3,(19,(36,(29,(35,40)))))),(23,((54,((17,(4,26)),(16,21))),(39,(14,52)))))));
	TREE tnt_834 = (1,(20,((23,((32,((((11,(48,(41,(43,(2,15))))),(28,30)),(7,(10,53))),((((8,(5,(44,(38,(37,(13,51)))))),(((12,22),((27,(47,49)),(34,(31,33)))),((18,24),(46,(42,50))))),(25,45)),(6,9)))),(3,(19,(36,(29,(35,40))))))),(16,(((17,(4,26)),(21,54)),(39,(14,52)))))));
	TREE tnt_835 = (1,(20,((23,((((((48,(43,(2,15))),(11,41)),(28,30)),(32,(7,(10,53)))),(((((5,(44,(38,(37,(13,51))))),((12,22),((27,(47,49)),(34,(31,33))))),(8,((18,24),(46,(42,50))))),(25,45)),(6,9))),(3,(19,(36,(29,(35,40))))))),(16,(((17,(4,26)),(21,54)),(39,(14,52)))))));
	TREE tnt_836 = (1,(20,((((((32,((11,(41,(43,(48,(2,15))))),(28,30))),(7,(10,53))),(6,9)),((8,((5,(44,(38,(13,(37,51))))),(((12,22),((49,(27,47)),(34,(31,33)))),((18,24),(46,(42,50)))))),(25,45))),(3,(19,(36,(29,(35,40)))))),(23,((54,((17,(4,26)),(16,21))),(39,(14,52)))))));
	TREE tnt_837 = (1,(20,((23,((32,(((((41,(11,(48,(43,(2,15))))),(28,30)),(7,(10,53))),((8,((5,(44,(38,(13,(37,51))))),(((12,22),((27,(47,49)),(34,(31,33)))),((18,24),(46,(42,50)))))),(25,45))),(6,9))),(3,(19,(36,(29,(35,40))))))),(((17,(4,26)),(54,(16,21))),(39,(14,52))))));
	TREE tnt_838 = (1,(20,(23,(((32,((((11,(48,(41,(43,(2,15))))),(28,30)),(((8,(((5,(44,(38,(37,(13,51))))),((18,24),(46,(42,50)))),((12,22),((27,(47,49)),(34,(31,33)))))),(25,45)),(6,9))),(7,(10,53)))),(3,(19,(36,(29,(35,40)))))),(((17,(4,26)),(54,(16,21))),(39,(14,52)))))));
	TREE tnt_839 = (1,(20,((23,((32,(((11,(48,(41,(43,(2,15))))),((7,(28,30)),(10,53))),(((((5,(44,(38,(13,(37,51))))),((12,22),((27,(47,49)),(34,(31,33))))),(8,((18,24),(46,(42,50))))),(25,45)),(6,9)))),(3,(19,(36,(29,(35,40))))))),(16,(((17,(4,26)),(21,54)),(39,(14,52)))))));
	TREE tnt_840 = (1,(20,(23,(((((((43,(48,(2,15))),(11,(32,(41,(7,(28,30)))))),(6,9)),(((5,(44,(38,(37,(13,51))))),(8,(((12,22),((49,(27,47)),(34,(31,33)))),((18,24),(46,(42,50)))))),(25,45))),(10,53)),(3,(19,(36,(29,(35,40)))))),((54,(21,(17,(4,26)))),(16,(39,(14,52))))))));
	TREE tnt_841 = (1,(20,(23,(((((43,(48,(2,15))),(11,41)),(((((8,((5,(44,(38,(37,(13,51))))),((12,22),((49,(27,47)),(34,(31,33)))))),((18,24),(46,(42,50)))),(25,45)),(6,9)),(32,((7,(28,30)),(10,53))))),(3,(19,(36,(29,(35,40)))))),((54,(16,(17,(4,26)))),(21,(39,(14,52))))))));
	TREE tnt_842 = (1,(20,(23,(((((((43,(48,(2,15))),(32,(11,41))),(6,9)),((8,(((5,(44,(38,(37,(13,51))))),((18,24),(46,(42,50)))),((12,22),((49,(27,47)),(34,(31,33)))))),(25,45))),((7,(28,30)),(10,53))),(3,(19,(36,(29,(35,40)))))),(21,((54,(16,(17,(4,26)))),(39,(14,52))))))));
	TREE tnt_843 = (1,(20,(23,((((((43,(48,(2,15))),(32,(11,41))),((((8,((5,(44,(38,(37,(13,51))))),((12,22),((49,(27,47)),(34,(31,33)))))),((18,24),(46,(42,50)))),(25,45)),((7,(28,30)),(10,53)))),(6,9)),(3,(19,(36,(29,(35,40)))))),((54,(21,(17,(4,26)))),(16,(39,(14,52))))))));
	TREE tnt_844 = (1,(20,(((32,((((2,15),(43,48)),((7,(28,30)),(11,41))),(((((5,(44,(38,(13,(37,51))))),(8,(((12,22),((47,(27,49)),(34,(31,33)))),((18,24),(46,(42,50)))))),(25,45)),(6,9)),(10,53)))),(3,(19,(36,(29,(35,40)))))),(23,(((17,(4,26)),(54,(16,21))),(39,(14,52)))))));
	TREE tnt_845 = (1,(20,(23,((((((((43,(48,(2,15))),(32,(11,41))),(7,(28,30))),(6,9)),(10,53)),((((5,(44,(38,(37,(13,51))))),(8,((18,24),(46,(42,50))))),((12,22),((49,(27,47)),(34,(31,33))))),(25,45))),(3,(19,(36,(29,(35,40)))))),(21,(16,((54,(17,(4,26))),(39,(14,52)))))))));
	TREE tnt_846 = (1,(20,(((32,((((48,(43,(2,15))),(11,41)),(28,30)),(((((8,(5,(44,(38,(37,(13,51)))))),(((12,22),((47,(27,49)),(34,(31,33)))),((18,24),(46,(42,50))))),(25,45)),(6,9)),(7,(10,53))))),(3,(19,(36,(29,(35,40)))))),(23,(16,(((17,(4,26)),(21,54)),(39,(14,52))))))));
	TREE tnt_847 = (1,(20,((((((11,(41,(48,(43,(2,15))))),(32,(7,(28,30)))),(((((5,(44,(38,(13,(37,51))))),(8,((18,24),(46,(42,50))))),((12,22),((47,(27,49)),(34,(31,33))))),(25,45)),(6,9))),(10,53)),(3,(19,(36,(29,(35,40)))))),(23,(((54,(17,(4,26))),(39,(14,52))),(16,21))))));
	TREE tnt_848 = (1,(20,(((32,((((((48,(43,(2,15))),(11,41)),(7,(28,30))),(6,9)),(((8,(5,(44,(38,(13,(37,51)))))),(((12,22),((47,(27,49)),(34,(31,33)))),((18,24),(46,(42,50))))),(25,45))),(10,53))),(3,(19,(36,(29,(35,40)))))),(23,((21,(54,(16,(17,(4,26))))),(39,(14,52)))))));
	TREE tnt_849 = (1,(20,(23,(((((((43,(48,(2,15))),((7,(28,30)),(32,(11,41)))),(((8,((5,(44,(38,(37,(13,51))))),((18,24),(46,(42,50))))),((12,22),((49,(27,47)),(34,(31,33))))),(25,45))),(10,53)),(6,9)),(3,(19,(36,(29,(35,40)))))),((54,(16,(17,(4,26)))),(21,(39,(14,52))))))));
	TREE tnt_850 = (1,(20,(((32,((((48,(43,(2,15))),(11,41)),((((5,(44,(38,(37,(13,51))))),(8,((12,22),((27,(47,49)),(34,(31,33)))))),((18,24),(46,(42,50)))),(25,45))),((6,9),((7,(28,30)),(10,53))))),(3,(19,(36,(29,(35,40)))))),(23,(16,((54,(17,(4,26))),(21,(39,(14,52)))))))));
	TREE tnt_851 = (1,(20,(23,((((32,((11,(41,((2,15),(43,48)))),((7,(28,30)),(10,53)))),(((((5,(44,(38,(37,(13,51))))),(8,((12,22),((27,(47,49)),(34,(31,33)))))),((18,24),(46,(42,50)))),(25,45)),(6,9))),(3,(19,(36,(29,(35,40)))))),(((17,(4,26)),(54,(16,21))),(39,(14,52)))))));
	TREE tnt_852 = (1,(20,(23,((((((41,(11,((2,15),(43,48)))),(32,((7,(28,30)),(10,53)))),(6,9)),((8,((5,(44,(38,(37,(13,51))))),(((12,22),((49,(27,47)),(34,(31,33)))),((18,24),(46,(42,50)))))),(25,45))),(3,(19,(36,(29,(35,40)))))),((54,((17,(4,26)),(16,21))),(39,(14,52)))))));
	TREE tnt_853 = (1,(20,(23,((((32,(((11,(41,((2,15),(43,48)))),(7,(28,30))),(10,53))),(((((5,(44,(38,(37,(13,51))))),(8,((12,22),((27,(47,49)),(34,(31,33)))))),((18,24),(46,(42,50)))),(25,45)),(6,9))),(3,(19,(36,(29,(35,40)))))),(((17,(4,26)),(16,(21,54))),(39,(14,52)))))));
	TREE tnt_854 = (1,(20,((23,((((((43,(48,(2,15))),(11,(32,41))),(6,9)),(28,30)),(((8,((5,(44,(38,(37,(13,51))))),(((12,22),((49,(27,47)),(34,(31,33)))),((18,24),(46,(42,50)))))),(25,45)),(7,(10,53)))),(3,(19,(36,(29,(35,40))))))),(16,((54,(21,(17,(4,26)))),(39,(14,52)))))));
	TREE tnt_855 = (1,(20,((23,((32,((((43,(48,(2,15))),(11,41)),(28,30)),((((8,(((5,(44,(38,(51,(13,37))))),((12,22),((27,(47,49)),(34,(31,33))))),((18,24),(46,(42,50))))),(25,45)),(6,9)),(7,(10,53))))),(3,(19,(36,(29,(35,40))))))),(((17,(4,26)),(54,(16,21))),(39,(14,52))))));
	TREE tnt_856 = (1,(20,((23,((((((32,(11,((43,(2,15)),(41,48)))),(7,(28,30))),(6,9)),(10,53)),((((8,(5,(44,(38,(51,(13,37)))))),((18,24),(46,(42,50)))),((12,22),((27,(47,49)),(34,(31,33))))),(25,45))),(3,(19,(36,(29,(35,40))))))),((16,(21,(54,(17,(4,26))))),(39,(14,52))))));
	TREE tnt_857 = (1,(20,((23,(((((32,((11,(41,(48,(43,(2,15))))),(28,30))),(7,(10,53))),((8,(((5,(44,(38,(37,(13,51))))),((12,22),((27,(47,49)),(34,(31,33))))),((18,24),(46,(42,50))))),(25,45))),(6,9)),(3,(19,(36,(29,(35,40))))))),(16,((21,(54,(17,(4,26)))),(39,(14,52)))))));
	TREE tnt_858 = (1,(20,(23,(((((32,(((11,(41,((2,15),(43,48)))),(28,30)),(7,(10,53)))),(((5,(44,(38,(37,(13,51))))),((8,((12,22),((49,(27,47)),(34,(31,33))))),((18,24),(46,(42,50))))),(25,45))),(6,9)),(3,(19,(36,(29,(35,40)))))),(16,(21,((54,(17,(4,26))),(39,(14,52)))))))));
	TREE tnt_859 = (1,(20,((23,(((((32,(41,(11,(48,(43,(2,15)))))),((7,(28,30)),(10,53))),(6,9)),((8,(((5,(44,(38,(51,(13,37))))),((12,22),((27,(47,49)),(34,(31,33))))),((18,24),(46,(42,50))))),(25,45))),(3,(19,(36,(29,(35,40))))))),((17,((4,26),(54,(16,21)))),(39,(14,52))))));
	TREE tnt_860 = (1,(20,((23,((((((11,(32,(41,(48,(43,(2,15)))))),(28,30)),(7,(10,53))),(6,9)),((((8,(5,(44,(38,(51,(13,37)))))),((18,24),(46,(42,50)))),((12,22),((27,(47,49)),(34,(31,33))))),(25,45))),(3,(19,(36,(29,(35,40))))))),(((4,26),(17,(21,(16,54)))),(39,(14,52))))));
	TREE tnt_861 = (1,(20,((23,((((32,((11,((43,(2,15)),(41,48))),((7,(28,30)),(10,53)))),(6,9)),((((8,(5,(44,(38,(13,(37,51)))))),((18,24),(46,(42,50)))),((12,22),((27,(47,49)),(34,(31,33))))),(25,45))),(3,(19,(36,(29,(35,40))))))),(((4,26),(17,(21,(16,54)))),(39,(14,52))))));
	TREE tnt_862 = (1,(20,((23,(((((32,((11,(41,(43,(48,(2,15))))),(28,30))),(7,(10,53))),((8,(((5,(44,(38,(51,(13,37))))),((12,22),((27,(47,49)),(34,(31,33))))),((18,24),(46,(42,50))))),(25,45))),(6,9)),(3,(19,(36,(29,(35,40))))))),((21,((17,(4,26)),(16,54))),(39,(14,52))))));
	TREE tnt_863 = (1,(20,((23,((32,(((((48,(43,(2,15))),(7,(11,41))),((6,9),(28,30))),(((5,(44,(38,(37,(13,51))))),(8,(((12,22),((27,(47,49)),(34,(31,33)))),((18,24),(46,(42,50)))))),(25,45))),(10,53))),(3,(19,(36,(29,(35,40))))))),(21,((16,(54,(17,(4,26)))),(39,(14,52)))))));
	TREE tnt_864 = (1,(20,((23,(((((((2,15),(43,48)),(41,(11,32))),((6,9),(7,(28,30)))),((8,(((5,(44,(38,(37,(13,51))))),((12,22),((27,(47,49)),(34,(31,33))))),((18,24),(46,(42,50))))),(25,45))),(10,53)),(3,(19,(36,(29,(35,40))))))),(21,(16,((54,(17,(4,26))),(39,(14,52))))))));
	TREE tnt_865 = (1,(20,((23,(((((((2,15),(43,48)),(32,(7,(11,41)))),((6,9),(28,30))),(10,53)),(((5,(44,(38,(37,(13,51))))),(8,(((12,22),((27,(47,49)),(34,(31,33)))),((18,24),(46,(42,50)))))),(25,45))),(3,(19,(36,(29,(35,40))))))),(((17,(4,26)),(16,54)),(21,(39,(14,52)))))));
	TREE tnt_866 = (1,(20,(23,(((((32,(11,(48,(41,(43,(2,15)))))),(7,(28,30))),((((8,(((5,(44,(38,(13,(37,51))))),((12,22),((49,(27,47)),(34,(31,33))))),((18,24),(46,(42,50))))),(25,45)),(10,53)),(6,9))),(3,(19,(36,(29,(35,40)))))),(((54,(17,(4,26))),(39,(14,52))),(16,21))))));
	TREE tnt_867 = (1,(20,(23,(((((((41,(11,(32,((2,15),(43,48))))),(28,30)),(7,(10,53))),(6,9)),(((5,(44,(38,(13,(37,51))))),(8,(((12,22),((49,(27,47)),(34,(31,33)))),((18,24),(46,(42,50)))))),(25,45))),(3,(19,(36,(29,(35,40)))))),(((17,(4,26)),(21,(16,54))),(39,(14,52)))))));
	TREE tnt_868 = (1,(20,((23,((32,((11,(48,(41,(43,(2,15))))),(((((5,(44,(38,(13,(37,51))))),((8,((18,24),(46,(42,50)))),((12,22),((47,(27,49)),(34,(31,33)))))),(25,45)),(6,9)),((7,(28,30)),(10,53))))),(3,(19,(36,(29,(35,40))))))),((17,((4,26),(21,(16,54)))),(39,(14,52))))));
	TREE tnt_869 = (1,(20,(23,(((32,((((((48,(43,(2,15))),(11,41)),(6,9)),(28,30)),(((8,(5,(44,(38,(13,(37,51)))))),(((12,22),((49,(27,47)),(34,(31,33)))),((18,24),(46,(42,50))))),(25,45))),(7,(10,53)))),(3,(19,(36,(29,(35,40)))))),((54,(21,(16,(17,(4,26))))),(39,(14,52)))))));
	TREE tnt_870 = (1,(20,(23,(((32,(((((43,(48,(2,15))),(41,(7,11))),(28,30)),((6,9),(10,53))),(((5,(44,(38,(37,(13,51))))),((8,((18,24),(46,(42,50)))),((12,22),((49,(27,47)),(34,(31,33)))))),(25,45)))),(3,(19,(36,(29,(35,40)))))),((54,(16,(21,(17,(4,26))))),(39,(14,52)))))));
	TREE tnt_871 = (1,(20,((((((((48,(43,(2,15))),(11,41)),(7,(28,30))),(32,(10,53))),(((8,((5,(44,(38,(51,(13,37))))),((12,22),((27,(47,49)),(34,(31,33)))))),((18,24),(46,(42,50)))),(25,45))),(6,9)),(3,(19,(36,(29,(35,40)))))),(23,((54,(17,(4,26))),((39,(14,52)),(16,21)))))));
	TREE tnt_872 = (1,(20,((23,(((((((48,(43,(2,15))),(11,41)),(28,30)),(32,(7,(10,53)))),(6,9)),((((8,(5,(44,(38,(37,(13,51)))))),((18,24),(46,(42,50)))),((12,22),((49,(27,47)),(34,(31,33))))),(25,45))),(3,(19,(36,(29,(35,40))))))),(21,((54,(16,(17,(4,26)))),(39,(14,52)))))));
	TREE tnt_873 = (1,(20,(23,(((((((((2,15),(43,48)),(11,41)),(28,30)),(6,9)),(((5,(44,(38,(37,(13,51))))),(8,(((12,22),((49,(27,47)),(34,(31,33)))),((18,24),(46,(42,50)))))),(25,45))),(32,(7,(10,53)))),(3,(19,(36,(29,(35,40)))))),(16,((21,(54,(17,(4,26)))),(39,(14,52))))))));
	TREE tnt_874 = (1,(20,(23,(((((((43,(48,(2,15))),(11,41)),((6,9),(28,30))),((((5,(44,(38,(37,(13,51))))),((12,22),((47,(27,49)),(34,(31,33))))),(8,((18,24),(46,(42,50))))),(25,45))),(32,(7,(10,53)))),(3,(19,(36,(29,(35,40)))))),(16,(((17,(4,26)),(21,54)),(39,(14,52))))))));
	TREE tnt_875 = (1,((((32,(((((((2,15),(43,48)),(11,41)),(7,(28,30))),(6,9)),((((8,(5,(44,(38,(51,(13,37)))))),((12,22),((49,(27,47)),(34,(31,33))))),((18,24),(46,(42,50)))),(25,45))),(10,53))),(3,(19,(36,(29,(35,40)))))),((54,(17,(4,26))),((39,(14,52)),(16,21)))),(20,23)));
	TREE tnt_876 = (1,(20,((23,(((((((2,15),(43,48)),(11,41)),(9,(6,(28,30)))),((((8,(5,(44,(38,(51,(13,37)))))),((12,22),((49,(27,47)),(34,(31,33))))),((18,24),(46,(42,50)))),(25,45))),(32,(7,(10,53)))),(3,(19,(36,(29,(35,40))))))),((54,(21,(16,(17,(4,26))))),(39,(14,52))))));
	TREE tnt_877 = (1,(20,((23,((32,(((((48,(43,(2,15))),(11,41)),(7,(28,30))),(6,9)),((((8,(5,(44,(38,(37,(13,51)))))),(((12,22),((47,(27,49)),(34,(31,33)))),((18,24),(46,(42,50))))),(25,45)),(10,53)))),(3,(19,(36,(29,(35,40))))))),(16,((54,(21,(17,(4,26)))),(39,(14,52)))))));
	TREE tnt_878 = (1,((((((((48,(43,(2,15))),(11,41)),(6,9)),(32,((7,(28,30)),(10,53)))),(((8,(5,(44,(38,(37,(13,51)))))),(((12,22),((27,(47,49)),(34,(31,33)))),((18,24),(46,(42,50))))),(25,45))),(3,(19,(36,(29,(35,40)))))),(16,((21,(54,(17,(4,26)))),(39,(14,52))))),(20,23)));
	TREE tnt_879 = (1,(((((((11,(41,(43,(48,(2,15))))),(32,(28,30))),(7,(10,53))),(((((8,(5,(44,(38,(37,(13,51)))))),((12,22),((49,(27,47)),(34,(31,33))))),((18,24),(46,(42,50)))),(25,45)),(6,9))),(3,(19,(36,(29,(35,40)))))),((21,(54,(16,(17,(4,26))))),(39,(14,52)))),(20,23)));
	TREE tnt_880 = (1,(20,((((((11,(41,(43,(48,(2,15))))),(28,30)),(32,(7,(10,53)))),(((((8,(5,(44,(38,(37,(13,51)))))),((12,22),((49,(27,47)),(34,(31,33))))),((18,24),(46,(42,50)))),(25,45)),(6,9))),(3,(19,(36,(29,(35,40)))))),(23,(21,(16,((54,(17,(4,26))),(39,(14,52)))))))));
	TREE tnt_881 = (1,(20,(23,(((32,(((((11,(43,(48,(2,15)))),(6,9)),(41,(7,(28,30)))),(10,53)),(((8,(5,(44,(38,(51,(13,37)))))),(((12,22),((27,(47,49)),(34,(31,33)))),((18,24),(46,(42,50))))),(25,45)))),(3,(19,(36,(29,(35,40)))))),(((54,(17,(4,26))),(39,(14,52))),(16,21))))));
	TREE tnt_882 = (1,(20,((23,((((((43,(48,(2,15))),(11,32)),(6,9)),(41,((7,(28,30)),(10,53)))),((((8,(5,(44,(38,(51,(13,37)))))),((12,22),((27,(47,49)),(34,(31,33))))),((18,24),(46,(42,50)))),(25,45))),(3,(19,(36,(29,(35,40))))))),(((17,(4,26)),(16,(21,54))),(39,(14,52))))));
	TREE tnt_883 = (1,(20,((23,(((((((43,(48,(2,15))),(11,41)),(7,(28,30))),(32,(10,53))),(((8,(5,(44,(38,(51,(13,37)))))),(((12,22),((27,(47,49)),(34,(31,33)))),((18,24),(46,(42,50))))),(25,45))),(6,9)),(3,(19,(36,(29,(35,40))))))),(((17,(4,26)),(54,(16,21))),(39,(14,52))))));
	TREE tnt_884 = (1,((((32,(((((11,(48,(41,(43,(2,15))))),(7,(28,30))),(6,9)),((8,(((5,(44,(38,(13,(37,51))))),((12,22),((47,(27,49)),(34,(31,33))))),((18,24),(46,(42,50))))),(25,45))),(10,53))),(3,(19,(36,(29,(35,40)))))),(((54,(17,(4,26))),(39,(14,52))),(16,21))),(20,23)));
	TREE tnt_885 = (1,(((((((48,(43,(2,15))),(11,41)),(28,30)),(((((5,(44,(38,(13,(37,51))))),((8,((18,24),(46,(42,50)))),((12,22),((47,(27,49)),(34,(31,33)))))),(25,45)),(6,9)),(32,(7,(10,53))))),(3,(19,(36,(29,(35,40)))))),(16,(((17,(4,26)),(21,54)),(39,(14,52))))),(20,23)));
	TREE tnt_886 = (1,((((32,(((((48,(43,(2,15))),(11,41)),((8,((5,(44,(38,(13,(37,51))))),(((12,22),((47,(27,49)),(34,(31,33)))),((18,24),(46,(42,50)))))),(25,45))),(6,9)),((7,(28,30)),(10,53)))),(3,(19,(36,(29,(35,40)))))),(16,(21,((54,(17,(4,26))),(39,(14,52)))))),(20,23)));
	TREE tnt_887 = (1,((((32,(((43,(48,(2,15))),(11,(41,(7,(28,30))))),(((((8,((5,(44,(38,(13,(37,51))))),((18,24),(46,(42,50))))),((12,22),((47,(27,49)),(34,(31,33))))),(25,45)),(6,9)),(10,53)))),(3,(19,(36,(29,(35,40)))))),(((17,(4,26)),(21,(16,54))),(39,(14,52)))),(20,23)));
	TREE tnt_888 = (1,((((32,((((((48,(43,(2,15))),(11,41)),(28,30)),(6,9)),((((5,(44,(38,(13,(37,51))))),(8,((12,22),((49,(27,47)),(34,(31,33)))))),((18,24),(46,(42,50)))),(25,45))),(7,(10,53)))),(3,(19,(36,(29,(35,40)))))),(16,((21,(54,(17,(4,26)))),(39,(14,52))))),(20,23)));
	TREE tnt_889 = (1,((((32,((41,(11,(48,(43,(2,15))))),((((((5,(44,(38,(13,(37,51))))),((12,22),((27,(47,49)),(34,(31,33))))),(8,((18,24),(46,(42,50))))),(25,45)),(6,9)),((7,(28,30)),(10,53))))),(3,(19,(36,(29,(35,40)))))),((54,(17,(4,26))),(21,(16,(39,(14,52)))))),(20,23)));
	TREE tnt_890 = (1,((((32,(((11,(48,(41,(43,(2,15))))),(7,(28,30))),(((((8,((5,(44,(38,(13,(37,51))))),((12,22),((47,(27,49)),(34,(31,33)))))),((18,24),(46,(42,50)))),(25,45)),(6,9)),(10,53)))),(3,(19,(36,(29,(35,40)))))),((16,((17,(4,26)),(21,54))),(39,(14,52)))),(20,23)));
	TREE tnt_891 = (1,((((((41,(11,(48,(43,(2,15))))),(32,((7,(28,30)),(10,53)))),(((8,(((5,(44,(38,(13,(37,51))))),((18,24),(46,(42,50)))),((12,22),((47,(27,49)),(34,(31,33)))))),(25,45)),(6,9))),(3,(19,(36,(29,(35,40)))))),(16,((21,(54,(17,(4,26)))),(39,(14,52))))),(20,23)));
	TREE tnt_892 = (1,(20,(23,(((((((32,(41,(11,((2,15),(43,48))))),(7,(28,30))),((8,(((5,(44,(38,(37,(13,51))))),((12,22),((49,(27,47)),(34,(31,33))))),((18,24),(46,(42,50))))),(25,45))),(10,53)),(6,9)),(3,(19,(36,(29,(35,40)))))),((17,((4,26),(21,(16,54)))),(39,(14,52)))))));
	TREE tnt_893 = (1,(20,(23,(((((((11,((43,(48,(2,15))),(32,41))),(28,30)),(7,(10,53))),(6,9)),((8,(((5,(44,(38,(37,(13,51))))),((12,22),((49,(27,47)),(34,(31,33))))),((18,24),(46,(42,50))))),(25,45))),(3,(19,(36,(29,(35,40)))))),((54,((17,(4,26)),(16,21))),(39,(14,52)))))));
	TREE tnt_894 = (1,(20,((23,((32,((((11,(41,(43,(48,(2,15))))),(28,30)),((((5,(44,(38,(13,(37,51))))),((8,((18,24),(46,(42,50)))),((12,22),((47,(27,49)),(34,(31,33)))))),(25,45)),(6,9))),(7,(10,53)))),(3,(19,(36,(29,(35,40))))))),(((17,(4,26)),(54,(16,21))),(39,(14,52))))));
	TREE tnt_895 = (1,(20,(23,(((((((2,15),(43,48)),(11,41)),((6,9),(32,((7,(28,30)),(10,53))))),((8,((5,(44,(38,(37,(13,51))))),(((12,22),((49,(27,47)),(34,(31,33)))),((18,24),(46,(42,50)))))),(25,45))),(3,(19,(36,(29,(35,40)))))),((54,(21,(16,(17,(4,26))))),(39,(14,52)))))));
	TREE tnt_896 = (1,(20,(23,(((((32,(((11,(41,(43,(48,(2,15))))),(7,(28,30))),(10,53))),((((5,(44,(38,(37,(13,51))))),(8,((12,22),((49,(27,47)),(34,(31,33)))))),((18,24),(46,(42,50)))),(25,45))),(6,9)),(3,(19,(36,(29,(35,40)))))),((54,((17,(4,26)),(16,21))),(39,(14,52)))))));
	TREE tnt_897 = (1,(20,((23,((32,((((11,(48,(41,(43,(2,15))))),(7,(28,30))),(((((5,(44,(38,(13,(37,51))))),(8,((12,22),((47,(27,49)),(34,(31,33)))))),((18,24),(46,(42,50)))),(25,45)),(6,9))),(10,53))),(3,(19,(36,(29,(35,40))))))),(((17,(4,26)),(54,(16,21))),(39,(14,52))))));
	TREE tnt_898 = (1,(20,((23,((32,(((((11,(43,(48,(2,15)))),(6,9)),(41,(7,(28,30)))),((((5,(44,(38,(13,(37,51))))),(8,((12,22),((47,(27,49)),(34,(31,33)))))),((18,24),(46,(42,50)))),(25,45))),(10,53))),(3,(19,(36,(29,(35,40))))))),(((17,(4,26)),(54,(16,21))),(39,(14,52))))));
	TREE tnt_899 = (1,(20,((23,((32,(((((11,(43,(41,(48,(2,15))))),(6,9)),(7,(28,30))),(10,53)),((8,(((5,(44,(38,(13,(37,51))))),((12,22),((49,(27,47)),(34,(31,33))))),((18,24),(46,(42,50))))),(25,45)))),(3,(19,(36,(29,(35,40))))))),(((4,26),(17,(54,(16,21)))),(39,(14,52))))));
	TREE tnt_900 = (1,(20,((23,(((((((43,((2,15),(7,(41,48)))),(11,32)),(6,9)),(28,30)),(10,53)),((8,(((5,(44,(38,(13,(37,51))))),((12,22),((27,(47,49)),(34,(31,33))))),((18,24),(46,(42,50))))),(25,45))),(3,(19,(36,(29,(35,40))))))),((54,(17,(4,26))),((39,(14,52)),(16,21))))));
	TREE tnt_901 = (1,(20,((23,((32,(((((11,(43,((2,15),(41,(7,48))))),(6,9)),(28,30)),(10,53)),((8,(((5,(44,(38,(13,(37,51))))),((12,22),((27,(47,49)),(34,(31,33))))),((18,24),(46,(42,50))))),(25,45)))),(3,(19,(36,(29,(35,40))))))),(21,(16,((54,(17,(4,26))),(39,(14,52))))))));
	TREE tnt_902 = (1,(20,(23,((((((((43,((2,15),(41,(7,48)))),(11,32)),(6,9)),(28,30)),(10,53)),((8,(((5,(44,(38,(13,(37,51))))),((18,24),(46,(42,50)))),((12,22),((27,(47,49)),(34,(31,33)))))),(25,45))),(3,(19,(36,(29,(35,40)))))),(((4,26),(17,(21,(16,54)))),(39,(14,52)))))));
	TREE tnt_903 = (1,(20,((23,((32,(((((11,(43,((2,15),(41,(7,48))))),(6,9)),(28,30)),(10,53)),((8,(((5,(44,(38,(13,(37,51))))),((12,22),((27,(47,49)),(34,(31,33))))),((18,24),(46,(42,50))))),(25,45)))),(3,(19,(36,(29,(35,40))))))),(21,((16,(54,(17,(4,26)))),(39,(14,52)))))));
	TREE tnt_904 = (1,(23,(20,((((((((43,((2,15),(41,(7,48)))),(11,32)),(6,9)),(28,30)),(10,53)),(((8,((5,(44,(38,(13,(37,51))))),((12,22),((27,(47,49)),(34,(31,33)))))),((18,24),(46,(42,50)))),(25,45))),(3,(19,(36,(29,(35,40)))))),((54,(17,(4,26))),((39,(14,52)),(16,21)))))));
	TREE tnt_905 = (1,(23,(20,(((32,(((((11,(43,((2,15),(41,(7,48))))),(6,9)),(28,30)),(10,53)),(((8,((5,(44,(38,(13,(37,51))))),((12,22),((27,(47,49)),(34,(31,33)))))),((18,24),(46,(42,50)))),(25,45)))),(3,(19,(36,(29,(35,40)))))),((54,(17,(4,26))),((39,(14,52)),(16,21)))))));
	TREE tnt_906 = (1,(20,((23,(((((((43,((2,15),(41,48))),(11,32)),(6,9)),(7,(28,30))),(10,53)),((8,(((5,(44,(38,(13,(37,51))))),((12,22),((27,(47,49)),(34,(31,33))))),((18,24),(46,(42,50))))),(25,45))),(3,(19,(36,(29,(35,40))))))),((54,(17,(4,26))),((39,(14,52)),(16,21))))));
	TREE tnt_907 = (1,(20,((23,((((((11,(43,((2,15),(41,48)))),(6,9)),(28,30)),(32,(7,(10,53)))),((8,(((5,(44,(38,(13,(37,51))))),((12,22),((49,(27,47)),(34,(31,33))))),((18,24),(46,(42,50))))),(25,45))),(3,(19,(36,(29,(35,40))))))),(((17,(4,26)),(21,(16,54))),(39,(14,52))))));
	TREE tnt_908 = (1,(20,((23,((((((43,((2,15),(41,48))),(11,32)),(6,9)),((8,(((5,(44,(38,(13,(37,51))))),((12,22),((27,(47,49)),(34,(31,33))))),((18,24),(46,(42,50))))),(25,45))),((7,(28,30)),(10,53))),(3,(19,(36,(29,(35,40))))))),((54,(17,(4,26))),((39,(14,52)),(16,21))))));
	TREE tnt_909 = (1,((((((((11,(32,((43,(2,15)),(41,48)))),(28,30)),(7,(10,53))),(6,9)),((8,(((5,(44,(38,(13,(37,51))))),((12,22),((49,(27,47)),(34,(31,33))))),((18,24),(46,(42,50))))),(25,45))),(3,(19,(36,(29,(35,40)))))),((54,(16,(17,(4,26)))),(21,(39,(14,52))))),(20,23)));
	TREE tnt_910 = (1,(23,(20,(((((((43,(48,(2,15))),(11,41)),(28,30)),((6,9),(32,(7,(10,53))))),(((8,(5,(44,(38,(37,(13,51)))))),(((12,22),((49,(27,47)),(34,(31,33)))),((18,24),(46,(42,50))))),(25,45))),(3,(19,(36,(29,(35,40)))))),((54,(16,(17,(4,26)))),(21,(39,(14,52))))))));
	TREE tnt_911 = (1,(20,(23,((((((((2,15),(43,48)),(11,41)),(32,((7,(28,30)),(10,53)))),((8,(((5,(44,(38,(37,(13,51))))),((18,24),(46,(42,50)))),((12,22),((49,(27,47)),(34,(31,33)))))),(25,45))),(6,9)),(3,(19,(36,(29,(35,40)))))),((54,(16,(17,(4,26)))),(21,(39,(14,52))))))));
	TREE tnt_912 = (1,((((((((32,(41,(11,((2,15),(43,48))))),(28,30)),(7,(10,53))),((((5,(44,(38,(37,(13,51))))),(8,((18,24),(46,(42,50))))),((12,22),((49,(27,47)),(34,(31,33))))),(25,45))),(6,9)),(3,(19,(36,(29,(35,40)))))),((54,(17,(4,26))),(21,(16,(39,(14,52)))))),(20,23)));
	TREE tnt_913 = (1,(20,((23,((32,(((11,(48,(41,(43,(2,15))))),((7,(28,30)),(10,53))),(((((5,(44,(38,(13,(37,51))))),(8,((12,22),((47,(27,49)),(34,(31,33)))))),((18,24),(46,(42,50)))),(25,45)),(6,9)))),(3,(19,(36,(29,(35,40))))))),(16,((21,(54,(17,(4,26)))),(39,(14,52)))))));
	TREE tnt_914 = (1,(20,(23,(((((43,(48,(2,15))),(11,(32,41))),(((8,((5,(44,(38,(37,(13,51))))),(((12,22),((49,(27,47)),(34,(31,33)))),((18,24),(46,(42,50)))))),(25,45)),((6,9),((7,(28,30)),(10,53))))),(3,(19,(36,(29,(35,40)))))),(21,((16,(54,(17,(4,26)))),(39,(14,52))))))));
	TREE tnt_915 = (1,((((32,(((((48,(43,(2,15))),(7,(11,41))),(6,9)),(28,30)),((((5,(44,(38,(37,(13,51))))),((8,((12,22),((47,(27,49)),(34,(31,33))))),((18,24),(46,(42,50))))),(25,45)),(10,53)))),(3,(19,(36,(29,(35,40)))))),(((16,(17,(4,26))),(21,54)),(39,(14,52)))),(20,23)));
	TREE tnt_916 = (1,((((32,((((((48,(43,(2,15))),(7,(11,41))),(28,30)),(10,53)),(((5,(44,(38,(37,(13,51))))),((8,((12,22),((47,(27,49)),(34,(31,33))))),((18,24),(46,(42,50))))),(25,45))),(6,9))),(3,(19,(36,(29,(35,40)))))),(((16,(17,(4,26))),(21,54)),(39,(14,52)))),(20,23)));
	TREE tnt_917 = (1,(20,((((((((43,(48,(2,15))),(11,32)),(6,9)),(28,30)),(41,(7,(10,53)))),((((5,(44,(38,(37,(13,51))))),((12,22),((27,(47,49)),(34,(31,33))))),(8,((18,24),(46,(42,50))))),(25,45))),(3,(19,(36,(29,(35,40)))))),(23,((54,((17,(4,26)),(16,21))),(39,(14,52)))))));
	TREE tnt_918 = (1,(20,(23,((((((43,(48,(2,15))),(11,41)),(32,((7,(28,30)),(10,53)))),((((5,(44,(38,(37,(13,51))))),((8,((18,24),(46,(42,50)))),((12,22),((49,(27,47)),(34,(31,33)))))),(25,45)),(6,9))),(3,(19,(36,(29,(35,40)))))),((54,((17,(4,26)),(16,21))),(39,(14,52)))))));
	TREE tnt_919 = (1,(20,(23,((((((43,(48,(2,15))),(11,(32,41))),(((5,(44,(38,(37,(13,51))))),((8,((18,24),(46,(42,50)))),((12,22),((49,(27,47)),(34,(31,33)))))),(25,45))),((6,9),((7,(28,30)),(10,53)))),(3,(19,(36,(29,(35,40)))))),((54,((17,(4,26)),(16,21))),(39,(14,52)))))));
	TREE tnt_920 = (1,(20,((23,((32,(((((((2,15),(43,48)),(11,41)),(6,9)),(28,30)),(7,(10,53))),((((5,(44,(38,(37,(13,51))))),((12,22),((27,(47,49)),(34,(31,33))))),(8,((18,24),(46,(42,50))))),(25,45)))),(3,(19,(36,(29,(35,40))))))),(16,((21,(54,(17,(4,26)))),(39,(14,52)))))));
	TREE tnt_921 = (1,((((32,((((((2,15),(43,48)),(11,(41,(7,(28,30))))),(25,(45,(((5,(44,(38,(37,(13,51))))),((12,22),((47,(27,49)),(34,(31,33))))),(8,((18,24),(46,(42,50)))))))),(6,9)),(10,53))),(3,(19,(36,(29,(35,40)))))),(16,((54,(17,(4,26))),(21,(39,(14,52)))))),(20,23)));
	TREE tnt_922 = (1,((((32,((((((2,15),(43,48)),((7,(28,30)),(11,41))),(25,(45,(((5,(44,(38,(37,(13,51))))),((12,22),((27,(47,49)),(34,(31,33))))),(8,((18,24),(46,(42,50)))))))),(6,9)),(10,53))),(3,(19,(36,(29,(35,40)))))),(((17,(4,26)),(16,54)),(21,(39,(14,52))))),(20,23)));
	TREE tnt_923 = (1,((((32,((((((2,15),(43,48)),(11,41)),((6,9),(7,(28,30)))),((((5,(44,(38,(37,(13,51))))),((12,22),((47,(27,49)),(34,(31,33))))),(8,((18,24),(46,(42,50))))),(25,45))),(10,53))),(3,(19,(36,(29,(35,40)))))),((16,(54,(17,(4,26)))),(21,(39,(14,52))))),(20,23)));
	TREE tnt_924 = (1,((((32,((((((2,15),(43,48)),(11,(41,(7,(28,30))))),(25,(45,(((5,(44,(38,(37,(13,51))))),((12,22),((47,(27,49)),(34,(31,33))))),(8,((18,24),(46,(42,50)))))))),(6,9)),(10,53))),(3,(19,(36,(29,(35,40)))))),((16,(54,(17,(4,26)))),(21,(39,(14,52))))),(20,23)));
	TREE tnt_925 = (1,((((32,((((((2,15),(43,48)),(11,41)),(6,9)),(28,30)),(((((5,(44,(38,(37,(13,51))))),((12,22),((27,(47,49)),(34,(31,33))))),(8,((18,24),(46,(42,50))))),(25,45)),(7,(10,53))))),(3,(19,(36,(29,(35,40)))))),(16,((54,(17,(4,26))),(21,(39,(14,52)))))),(20,23)));
	TREE tnt_926 = (1,(20,(23,((((((((43,(48,(2,15))),(41,(32,(7,11)))),(6,9)),(28,30)),(10,53)),(((5,(44,(38,(37,(13,51))))),(8,(((12,22),((49,(27,47)),(34,(31,33)))),((18,24),(46,(42,50)))))),(25,45))),(3,(19,(36,(29,(35,40)))))),(16,((54,(17,(4,26))),(21,(39,(14,52)))))))));
	TREE tnt_927 = (1,(20,((23,((((((48,(43,(2,15))),(11,41)),((((5,(44,(38,(37,(13,51))))),(8,((12,22),((49,(27,47)),(34,(31,33)))))),((18,24),(46,(42,50)))),(25,45))),(32,((7,(28,30)),(10,53)))),(6,9)),(3,(19,(36,(29,(35,40))))))),((21,((17,(4,26)),(16,54))),(39,(14,52))))));
	TREE tnt_928 = (1,((((((32,((11,((43,(2,15)),(41,48))),(7,(28,30)))),(((((5,(44,(38,(37,(13,51))))),(8,((12,22),((47,(27,49)),(34,(31,33)))))),((18,24),(46,(42,50)))),(25,45)),(10,53))),(6,9)),(3,(19,(36,(29,(35,40)))))),(((4,26),(17,(16,(21,54)))),(39,(14,52)))),(20,23)));
	TREE tnt_929 = (1,(20,(23,((((((32,((11,(41,(43,(48,(2,15))))),(7,(28,30)))),(6,9)),((((5,(44,(38,(37,(13,51))))),((18,24),(46,(42,50)))),(8,((12,22),((27,(47,49)),(34,(31,33)))))),(25,45))),(10,53)),(3,(19,(36,(29,(35,40)))))),((54,(16,(17,(4,26)))),(21,(39,(14,52))))))));
	TREE tnt_930 = (1,((((32,(((((41,(11,(48,(43,(2,15))))),(7,(28,30))),((((5,(44,(38,(37,(13,51))))),((18,24),(46,(42,50)))),(8,((12,22),((47,(27,49)),(34,(31,33)))))),(25,45))),(10,53)),(6,9))),(3,(19,(36,(29,(35,40)))))),((17,((4,26),(16,(21,54)))),(39,(14,52)))),(20,23)));
	TREE tnt_931 = (1,(20,((23,((32,(((((48,(43,(2,15))),(11,41)),((((5,(44,(38,(37,(13,51))))),(8,((12,22),((47,(27,49)),(34,(31,33)))))),((18,24),(46,(42,50)))),(25,45))),(6,9)),((7,(28,30)),(10,53)))),(3,(19,(36,(29,(35,40))))))),(16,((21,(54,(17,(4,26)))),(39,(14,52)))))));
	TREE tnt_932 = (1,(20,(23,((((((((2,15),(43,48)),(41,(11,32))),(6,9)),(7,(28,30))),(((((5,(44,(38,(37,(13,51))))),((18,24),(46,(42,50)))),(8,((12,22),((49,(27,47)),(34,(31,33)))))),(25,45)),(10,53))),(3,(19,(36,(29,(35,40)))))),(16,((54,(17,(4,26))),(21,(39,(14,52)))))))));
	TREE tnt_933 = (1,(20,((23,((32,((((48,(43,(2,15))),(11,41)),((((5,(44,(38,(37,(13,51))))),((8,((18,24),(46,(42,50)))),((12,22),((47,(27,49)),(34,(31,33)))))),(25,45)),(6,9))),((7,(28,30)),(10,53)))),(3,(19,(36,(29,(35,40))))))),(((4,26),(17,(21,(16,54)))),(39,(14,52))))));
	TREE tnt_934 = (1,(20,(23,(((((32,((11,(48,(41,(43,(2,15))))),(7,(28,30)))),(((((5,(44,(38,(37,(13,51))))),((12,22),((47,(27,49)),(34,(31,33))))),(8,((18,24),(46,(42,50))))),(25,45)),(6,9))),(10,53)),(3,(19,(36,(29,(35,40)))))),(16,(((17,(4,26)),(21,54)),(39,(14,52))))))));
	TREE tnt_935 = (1,(20,(((((((43,(41,(48,(2,15)))),(11,32)),(6,9)),(7,(28,30))),(((((5,(44,(38,(37,(13,51))))),(8,((18,24),(46,(42,50))))),((12,22),((27,(47,49)),(34,(31,33))))),(25,45)),(10,53))),(3,(19,(36,(29,(35,40)))))),(23,((54,((17,(4,26)),(16,21))),(39,(14,52)))))));
	TREE tnt_936 = (1,(20,((23,(((((11,(43,(41,(48,(2,15))))),(6,9)),(32,((7,(28,30)),(10,53)))),((((8,(5,(44,(38,(37,(13,51)))))),((18,24),(46,(42,50)))),((12,22),((27,(47,49)),(34,(31,33))))),(25,45))),(3,(19,(36,(29,(35,40))))))),((21,(54,(16,(17,(4,26))))),(39,(14,52))))));
	TREE tnt_937 = (1,(20,(23,((((((43,(41,(48,(2,15)))),(11,32)),(6,9)),((((8,((5,(44,(38,(37,(13,51))))),((18,24),(46,(42,50))))),((12,22),((27,(47,49)),(34,(31,33))))),(25,45)),((7,(28,30)),(10,53)))),(3,(19,(36,(29,(35,40)))))),(21,(((17,(4,26)),(16,54)),(39,(14,52))))))));
	TREE tnt_938 = (1,(20,((23,((((((11,(43,(41,(48,(2,15))))),(6,9)),(32,(7,(28,30)))),((((8,(5,(44,(38,(13,(37,51)))))),((18,24),(46,(42,50)))),((12,22),((49,(27,47)),(34,(31,33))))),(25,45))),(10,53)),(3,(19,(36,(29,(35,40))))))),((21,((17,(4,26)),(16,54))),(39,(14,52))))));
	TREE tnt_939 = (1,(20,(23,((((((11,(43,(48,(41,(2,15))))),(6,9)),(28,30)),((((8,(5,(44,(38,(13,(37,51)))))),(((12,22),((49,(27,47)),(34,(31,33)))),((18,24),(46,(42,50))))),(25,45)),(32,(7,(10,53))))),(3,(19,(36,(29,(35,40)))))),((16,(54,(17,(4,26)))),(21,(39,(14,52))))))));
	TREE tnt_940 = (1,(20,((23,((((((43,(41,(48,(2,15)))),(11,32)),(6,9)),(28,30)),(((8,(((5,(44,(38,(37,(13,51))))),((18,24),(46,(42,50)))),((12,22),((27,(47,49)),(34,(31,33)))))),(25,45)),(7,(10,53)))),(3,(19,(36,(29,(35,40))))))),((54,((17,(4,26)),(16,21))),(39,(14,52))))));
	TREE tnt_941 = (1,(20,((23,((((((43,(41,(48,(2,15)))),(11,32)),(6,9)),(((5,(44,(38,(37,(13,51))))),(8,(((12,22),((49,(27,47)),(34,(31,33)))),((18,24),(46,(42,50)))))),(25,45))),((7,(28,30)),(10,53))),(3,(19,(36,(29,(35,40))))))),((54,(21,(16,(17,(4,26))))),(39,(14,52))))));
	TREE tnt_942 = (1,(20,(23,(((32,(((((11,(43,((2,15),(41,48)))),(6,9)),(7,(28,30))),(((8,(5,(44,(38,(37,(13,51)))))),(((12,22),((47,(27,49)),(34,(31,33)))),((18,24),(46,(42,50))))),(25,45))),(10,53))),(3,(19,(36,(29,(35,40)))))),(((17,(4,26)),(54,(16,21))),(39,(14,52)))))));
	TREE tnt_943 = (1,(20,(23,(((32,(((((11,(43,(48,(41,(2,15))))),(6,9)),(28,30)),(7,(10,53))),(((8,(5,(44,(38,(37,(13,51)))))),(((12,22),((49,(27,47)),(34,(31,33)))),((18,24),(46,(42,50))))),(25,45)))),(3,(19,(36,(29,(35,40)))))),(((17,(4,26)),(54,(16,21))),(39,(14,52)))))));
	TREE tnt_944 = (1,(20,(23,(((32,(((((11,(43,(48,(41,(2,15))))),(6,9)),(28,30)),(7,(10,53))),(((8,(5,(44,(38,(37,(13,51)))))),(((12,22),((49,(27,47)),(34,(31,33)))),((18,24),(46,(42,50))))),(25,45)))),(3,(19,(36,(29,(35,40)))))),(16,(((17,(4,26)),(21,54)),(39,(14,52))))))));
	TREE tnt_945 = (1,(20,((23,((32,(((((11,(43,(48,((2,15),(7,41))))),(6,9)),(28,30)),((8,((5,(44,(38,(13,(37,51))))),(((12,22),((49,(27,47)),(34,(31,33)))),((18,24),(46,(42,50)))))),(25,45))),(10,53))),(3,(19,(36,(29,(35,40))))))),((21,(16,(54,(17,(4,26))))),(39,(14,52))))));
	TREE tnt_946 = (1,(20,(23,(((((((43,((2,15),(41,48))),(11,32)),(6,9)),((8,((5,(44,(38,(13,(37,51))))),(((12,22),((27,(47,49)),(34,(31,33)))),((18,24),(46,(42,50)))))),(25,45))),((7,(28,30)),(10,53))),(3,(19,(36,(29,(35,40)))))),(((17,(4,26)),(54,(16,21))),(39,(14,52)))))));
	TREE tnt_947 = (1,(20,(23,(((32,(((((11,(43,((2,15),(41,(7,48))))),(6,9)),(28,30)),(10,53)),((8,((5,(44,(38,(13,(37,51))))),(((12,22),((49,(27,47)),(34,(31,33)))),((18,24),(46,(42,50)))))),(25,45)))),(3,(19,(36,(29,(35,40)))))),(21,((54,(16,(17,(4,26)))),(39,(14,52))))))));
	TREE tnt_948 = (1,(20,((((((((43,(41,(48,(2,15)))),(11,32)),(6,9)),(7,(28,30))),(10,53)),((8,((5,(44,(38,(13,(37,51))))),(((12,22),((49,(27,47)),(34,(31,33)))),((18,24),(46,(42,50)))))),(25,45))),(3,(19,(36,(29,(35,40)))))),(23,((17,((4,26),(54,(16,21)))),(39,(14,52)))))));
	TREE tnt_949 = (1,(20,((((((11,(43,(41,(48,(2,15))))),(6,9)),((8,((5,(44,(38,(13,(37,51))))),(((12,22),((49,(27,47)),(34,(31,33)))),((18,24),(46,(42,50)))))),(25,45))),(32,((7,(28,30)),(10,53)))),(3,(19,(36,(29,(35,40)))))),(23,(((17,(4,26)),(54,(16,21))),(39,(14,52)))))));
	TREE tnt_950 = (1,(20,(23,((((((((43,(41,(48,(2,15)))),(11,32)),(6,9)),(7,(28,30))),(10,53)),((8,((5,(44,(38,(13,(37,51))))),(((12,22),((27,(47,49)),(34,(31,33)))),((18,24),(46,(42,50)))))),(25,45))),(3,(19,(36,(29,(35,40)))))),((54,(16,(17,(4,26)))),(21,(39,(14,52))))))));
	TREE tnt_951 = (1,(20,(23,((((((((43,(41,(48,(2,15)))),(11,32)),(6,9)),(7,(28,30))),((8,((5,(44,(38,(13,(37,51))))),(((12,22),((49,(27,47)),(34,(31,33)))),((18,24),(46,(42,50)))))),(25,45))),(10,53)),(3,(19,(36,(29,(35,40)))))),((21,(16,(54,(17,(4,26))))),(39,(14,52)))))));
	TREE tnt_952 = (1,(20,(23,(((32,(((((11,(43,((2,15),(7,(41,48))))),(6,9)),(28,30)),((8,((5,(44,(38,(13,(37,51))))),(((12,22),((49,(27,47)),(34,(31,33)))),((18,24),(46,(42,50)))))),(25,45))),(10,53))),(3,(19,(36,(29,(35,40)))))),(((17,(4,26)),(16,(21,54))),(39,(14,52)))))));
	TREE tnt_953 = (1,(20,(23,((((((((43,((2,15),(7,(41,48)))),(11,32)),(6,9)),(28,30)),((8,((5,(44,(38,(13,(37,51))))),(((12,22),((49,(27,47)),(34,(31,33)))),((18,24),(46,(42,50)))))),(25,45))),(10,53)),(3,(19,(36,(29,(35,40)))))),((21,(16,(54,(17,(4,26))))),(39,(14,52)))))));
	TREE tnt_954 = (1,(23,(20,((((((43,(41,(48,(2,15)))),(11,32)),(6,9)),(((8,((5,(44,(38,(13,(37,51))))),(((12,22),((27,(47,49)),(34,(31,33)))),((18,24),(46,(42,50)))))),(25,45)),((7,(28,30)),(10,53)))),(3,(19,(36,(29,(35,40)))))),(((17,(4,26)),(16,(21,54))),(39,(14,52)))))));
	TREE tnt_955 = (1,(20,(23,(((32,(((((11,(43,(48,(2,15)))),(6,9)),(28,30)),(41,(7,(10,53)))),((8,(((5,(44,(38,(37,(13,51))))),((12,22),((49,(27,47)),(34,(31,33))))),((18,24),(46,(42,50))))),(25,45)))),(3,(19,(36,(29,(35,40)))))),(((17,(4,26)),(54,(16,21))),(39,(14,52)))))));
	TREE tnt_956 = (1,(20,(23,(((32,((((11,(43,(48,(2,15)))),(6,9)),(41,((7,(28,30)),(10,53)))),((8,(((5,(44,(38,(37,(13,51))))),((12,22),((27,(47,49)),(34,(31,33))))),((18,24),(46,(42,50))))),(25,45)))),(3,(19,(36,(29,(35,40)))))),((21,(54,(16,(17,(4,26))))),(39,(14,52)))))));
	TREE tnt_957 = (1,(20,((23,((((11,(43,(48,(2,15)))),(6,9)),(((8,(((5,(44,(38,(37,(13,51))))),((12,22),((27,(47,49)),(34,(31,33))))),((18,24),(46,(42,50))))),(25,45)),(41,(32,((7,(28,30)),(10,53)))))),(3,(19,(36,(29,(35,40))))))),((54,((17,(4,26)),(16,21))),(39,(14,52))))));
	TREE tnt_958 = (1,(20,(23,((((((11,(43,(48,(2,15)))),(6,9)),(32,(41,((7,(28,30)),(10,53))))),((8,(((5,(44,(38,(37,(13,51))))),((12,22),((49,(27,47)),(34,(31,33))))),((18,24),(46,(42,50))))),(25,45))),(3,(19,(36,(29,(35,40)))))),((54,((17,(4,26)),(16,21))),(39,(14,52)))))));
	TREE tnt_959 = (1,(20,(23,((((((43,(48,(2,15))),(11,32)),(6,9)),(((8,(((5,(44,(38,(37,(13,51))))),((12,22),((49,(27,47)),(34,(31,33))))),((18,24),(46,(42,50))))),(25,45)),(41,((7,(28,30)),(10,53))))),(3,(19,(36,(29,(35,40)))))),((21,((17,(4,26)),(16,54))),(39,(14,52)))))));
	TREE tnt_960 = (1,(20,((23,(((((43,(48,(2,15))),(11,32)),(6,9)),(((8,(((5,(44,(38,(37,(13,51))))),((12,22),((49,(27,47)),(34,(31,33))))),((18,24),(46,(42,50))))),(25,45)),(41,((7,(28,30)),(10,53))))),(3,(19,(36,(29,(35,40))))))),(21,((54,(16,(17,(4,26)))),(39,(14,52)))))));
	TREE tnt_961 = (1,(23,(20,((((((11,(43,(48,(2,15)))),(6,9)),(32,(41,((7,(28,30)),(10,53))))),((8,(((5,(44,(38,(37,(13,51))))),((12,22),((49,(27,47)),(34,(31,33))))),((18,24),(46,(42,50))))),(25,45))),(3,(19,(36,(29,(35,40)))))),(((4,26),(17,(54,(16,21)))),(39,(14,52)))))));
	TREE tnt_962 = (1,(20,(23,(((((11,(43,(48,(2,15)))),(6,9)),(((8,(((5,(44,(38,(37,(13,51))))),((12,22),((27,(47,49)),(34,(31,33))))),((18,24),(46,(42,50))))),(25,45)),(41,(32,((7,(28,30)),(10,53)))))),(3,(19,(36,(29,(35,40)))))),(((17,(4,26)),(54,(16,21))),(39,(14,52)))))));
	TREE tnt_963 = (1,(20,(23,((((((11,(41,(43,(48,(2,15))))),(32,(7,(28,30)))),((6,9),(10,53))),(((5,(44,(38,(37,(13,51))))),(8,(((12,22),((47,(27,49)),(34,(31,33)))),((18,24),(46,(42,50)))))),(25,45))),(3,(19,(36,(29,(35,40)))))),(((17,(4,26)),(16,(21,54))),(39,(14,52)))))));
	TREE tnt_964 = (1,(20,((23,(((((32,((11,(48,(41,(43,(2,15))))),(7,(28,30)))),((8,(((5,(44,(38,(37,(13,51))))),((18,24),(46,(42,50)))),((12,22),((49,(27,47)),(34,(31,33)))))),(25,45))),(10,53)),(6,9)),(3,(19,(36,(29,(35,40))))))),((17,((4,26),(16,(21,54)))),(39,(14,52))))));
	TREE tnt_965 = (1,(20,(23,(((32,(((41,(11,(48,(43,(2,15))))),(28,30)),((((8,(((5,(44,(38,(37,(13,51))))),((12,22),((27,(47,49)),(34,(31,33))))),((18,24),(46,(42,50))))),(25,45)),(6,9)),(7,(10,53))))),(3,(19,(36,(29,(35,40)))))),(((17,(4,26)),(16,(21,54))),(39,(14,52)))))));
	TREE tnt_966 = (1,(20,((23,((((((11,(41,(43,(48,(2,15))))),(7,(28,30))),(32,(10,53))),(6,9)),(((8,((5,(44,(38,(37,(13,51))))),((18,24),(46,(42,50))))),((12,22),((49,(27,47)),(34,(31,33))))),(25,45))),(3,(19,(36,(29,(35,40))))))),(21,((54,(16,(17,(4,26)))),(39,(14,52)))))));
	TREE tnt_967 = (1,(20,((((((32,((41,(11,(43,(48,(2,15))))),(28,30))),(7,(10,53))),(((8,(5,(44,(38,(37,(13,51)))))),(((12,22),((49,(27,47)),(34,(31,33)))),((18,24),(46,(42,50))))),(25,45))),(6,9)),(3,(19,(36,(29,(35,40)))))),(23,(21,((54,(16,(17,(4,26)))),(39,(14,52))))))));
	TREE tnt_968 = (1,(20,((23,(((((11,(41,(43,(48,(2,15))))),(32,(28,30))),(7,(10,53))),(((8,((5,(44,(38,(37,(13,51))))),(((12,22),((27,(47,49)),(34,(31,33)))),((18,24),(46,(42,50)))))),(25,45)),(6,9))),(3,(19,(36,(29,(35,40))))))),(21,((54,(16,(17,(4,26)))),(39,(14,52)))))));
	TREE tnt_969 = (1,((((32,(((((41,(11,(48,(43,(2,15))))),(7,(28,30))),(6,9)),((((5,(44,(38,(37,(13,51))))),((12,22),((49,(27,47)),(34,(31,33))))),(8,((18,24),(46,(42,50))))),(25,45))),(10,53))),(3,(19,(36,(29,(35,40)))))),(16,(21,((54,(17,(4,26))),(39,(14,52)))))),(20,23)));
	TREE tnt_970 = (1,(20,((23,((((32,(((41,(11,((2,15),(43,48)))),(28,30)),(7,(10,53)))),(6,9)),((8,((5,(44,(38,(37,(13,51))))),(((12,22),((27,(47,49)),(34,(31,33)))),((18,24),(46,(42,50)))))),(25,45))),(3,(19,(36,(29,(35,40))))))),(21,((54,(16,(17,(4,26)))),(39,(14,52)))))));
	TREE tnt_971 = (1,((((32,((((((48,(43,(2,15))),(11,41)),(28,30)),(6,9)),(7,(10,53))),((((8,(5,(44,(38,(37,(13,51)))))),((18,24),(46,(42,50)))),((12,22),((49,(27,47)),(34,(31,33))))),(25,45)))),(3,(19,(36,(29,(35,40)))))),(16,(21,((54,(17,(4,26))),(39,(14,52)))))),(20,23)));
	TREE tnt_972 = (1,(20,((23,((32,((((((2,15),(43,48)),(41,(11,(7,(28,30))))),(6,9)),(((8,(5,(44,(38,(37,(13,51)))))),(((12,22),((49,(27,47)),(34,(31,33)))),((18,24),(46,(42,50))))),(25,45))),(10,53))),(3,(19,(36,(29,(35,40))))))),(21,((54,(16,(17,(4,26)))),(39,(14,52)))))));
	TREE tnt_973 = (1,((((((((2,15),(43,48)),(41,(32,(11,(7,(28,30)))))),(((((5,(44,(38,(37,(13,51))))),(8,((12,22),((27,(47,49)),(34,(31,33)))))),((18,24),(46,(42,50)))),(25,45)),(10,53))),(6,9)),(3,(19,(36,(29,(35,40)))))),((54,((17,(4,26)),(16,21))),(39,(14,52)))),(20,23)));
	TREE tnt_974 = (1,(((((((43,(48,(2,15))),(41,(32,(11,(7,(28,30)))))),((((5,(44,(38,(37,(13,51))))),((8,((12,22),((27,(47,49)),(34,(31,33))))),((18,24),(46,(42,50))))),(25,45)),(10,53))),(6,9)),(3,(19,(36,(29,(35,40)))))),(((17,(4,26)),(54,(16,21))),(39,(14,52)))),(20,23)));
	TREE tnt_975 = (1,(((((((((2,15),(43,48)),(41,(11,32))),((7,(28,30)),(10,53))),(((5,(44,(38,(37,(13,51))))),((8,((12,22),((27,(47,49)),(34,(31,33))))),((18,24),(46,(42,50))))),(25,45))),(6,9)),(3,(19,(36,(29,(35,40)))))),((54,((17,(4,26)),(16,21))),(39,(14,52)))),(20,23)));
	TREE tnt_976 = (1,(((((((43,(48,(2,15))),(41,(11,32))),(((((5,(44,(38,(37,(13,51))))),(8,((12,22),((27,(47,49)),(34,(31,33)))))),((18,24),(46,(42,50)))),(25,45)),((7,(28,30)),(10,53)))),(6,9)),(3,(19,(36,(29,(35,40)))))),((21,(16,(54,(17,(4,26))))),(39,(14,52)))),(20,23)));
	TREE tnt_977 = (1,(((((((((2,15),(43,48)),((7,(28,30)),(41,(11,32)))),((((5,(44,(38,(13,(37,51))))),((18,24),(46,(42,50)))),(8,((12,22),((27,(47,49)),(34,(31,33)))))),(25,45))),(10,53)),(6,9)),(3,(19,(36,(29,(35,40)))))),((21,(54,(16,(17,(4,26))))),(39,(14,52)))),(20,23)));
	TREE tnt_978 = (1,(20,((23,((32,(((((48,(43,(2,15))),((7,(28,30)),(11,41))),(10,53)),((((5,(44,(38,(13,(37,51))))),((18,24),(46,(42,50)))),(8,((12,22),((49,(27,47)),(34,(31,33)))))),(25,45))),(6,9))),(3,(19,(36,(29,(35,40))))))),((17,((4,26),(16,(21,54)))),(39,(14,52))))));
	TREE tnt_979 = (1,((((((((43,(48,(2,15))),(11,41)),(25,(45,((8,((5,(44,(38,(37,(13,51))))),((12,22),((49,(27,47)),(34,(31,33)))))),((18,24),(46,(42,50))))))),(32,((7,(28,30)),(10,53)))),(6,9)),(3,(19,(36,(29,(35,40)))))),((54,(17,(4,26))),((39,(14,52)),(16,21)))),(20,23)));
	TREE tnt_980 = (1,(20,((23,((32,((((48,(43,(2,15))),(11,41)),(((((5,(44,(38,(37,(13,51))))),(8,((12,22),((47,(27,49)),(34,(31,33)))))),((18,24),(46,(42,50)))),(25,45)),(6,9))),((7,(28,30)),(10,53)))),(3,(19,(36,(29,(35,40))))))),(16,((21,(54,(17,(4,26)))),(39,(14,52)))))));
	TREE tnt_981 = (1,(((((((43,(48,(2,15))),(32,(11,41))),(25,(45,((8,((5,(44,(38,(37,(13,51))))),((12,22),((27,(47,49)),(34,(31,33)))))),((18,24),(46,(42,50))))))),((6,9),((7,(28,30)),(10,53)))),(3,(19,(36,(29,(35,40)))))),((21,(54,(16,(17,(4,26))))),(39,(14,52)))),(20,23)));
	TREE tnt_982 = (1,(((((((43,(48,(2,15))),(41,(32,(7,11)))),((6,9),(28,30))),(((((5,(44,(38,(37,(13,51))))),(8,((12,22),((27,(47,49)),(34,(31,33)))))),((18,24),(46,(42,50)))),(25,45)),(10,53))),(3,(19,(36,(29,(35,40)))))),(21,((54,(16,(17,(4,26)))),(39,(14,52))))),(20,23)));
	TREE tnt_983 = (1,(20,((23,((((11,(32,(41,(48,(43,(2,15)))))),(7,(28,30))),(((((8,((5,(44,(38,(37,(13,51))))),((18,24),(46,(42,50))))),((12,22),((27,(47,49)),(34,(31,33))))),(25,45)),(10,53)),(6,9))),(3,(19,(36,(29,(35,40))))))),((17,((4,26),(16,(21,54)))),(39,(14,52))))));
	TREE tnt_984 = (1,(20,((23,(((((((43,(48,(2,15))),(11,41)),(28,30)),(32,(7,(10,53)))),(6,9)),((((5,(44,(38,(37,(13,51))))),((12,22),((27,(47,49)),(34,(31,33))))),(8,((18,24),(46,(42,50))))),(25,45))),(3,(19,(36,(29,(35,40))))))),((16,(54,(21,(17,(4,26))))),(39,(14,52))))));
	TREE tnt_985 = (1,(20,(23,((((((11,(48,(41,(43,(2,15))))),(28,30)),(32,(7,(10,53)))),((((5,(44,(38,(37,(13,51))))),((8,((18,24),(46,(42,50)))),((12,22),((47,(27,49)),(34,(31,33)))))),(25,45)),(6,9))),(3,(19,(36,(29,(35,40)))))),((17,((4,26),(54,(16,21)))),(39,(14,52)))))));
	TREE tnt_986 = (1,(20,(23,(((32,(((((2,15),(43,48)),(11,41)),((6,9),(7,(28,30)))),((((5,(44,(38,(37,(13,51))))),(8,(((12,22),((47,(27,49)),(34,(31,33)))),((18,24),(46,(42,50)))))),(25,45)),(10,53)))),(3,(19,(36,(29,(35,40)))))),(((16,(17,(4,26))),(21,54)),(39,(14,52)))))));
	TREE tnt_987 = (1,(20,(23,(((32,((((43,(48,(2,15))),(11,41)),((((5,(44,(38,(37,(13,51))))),(8,(((12,22),((49,(27,47)),(34,(31,33)))),((18,24),(46,(42,50)))))),(25,45)),(6,9))),((7,(28,30)),(10,53)))),(3,(19,(36,(29,(35,40)))))),(((17,(4,26)),(16,54)),(21,(39,(14,52))))))));
	TREE tnt_988 = (1,(20,(23,((((((((43,(48,(2,15))),(41,(32,(7,11)))),(28,30)),(6,9)),((8,(((5,(44,(38,(37,(13,51))))),((12,22),((49,(27,47)),(34,(31,33))))),((18,24),(46,(42,50))))),(25,45))),(10,53)),(3,(19,(36,(29,(35,40)))))),(16,((21,(54,(17,(4,26)))),(39,(14,52))))))));
	TREE tnt_989 = (1,(20,(23,(((((((48,(43,(2,15))),(41,(11,32))),((6,9),(28,30))),((8,(((5,(44,(38,(37,(13,51))))),((12,22),((49,(27,47)),(34,(31,33))))),((18,24),(46,(42,50))))),(25,45))),(7,(10,53))),(3,(19,(36,(29,(35,40)))))),(16,((54,(21,(17,(4,26)))),(39,(14,52))))))));
	TREE tnt_990 = (1,(20,(23,(((((((43,(48,(2,15))),(41,(11,32))),(28,30)),(((8,(((5,(44,(38,(37,(13,51))))),((12,22),((49,(27,47)),(34,(31,33))))),((18,24),(46,(42,50))))),(25,45)),(7,(10,53)))),(6,9)),(3,(19,(36,(29,(35,40)))))),(16,((54,(21,(17,(4,26)))),(39,(14,52))))))));
	TREE tnt_991 = (1,(20,(23,(((32,(((((48,(43,(2,15))),(11,(7,41))),(28,30)),(6,9)),((((5,(44,(38,(37,(13,51))))),((8,((18,24),(46,(42,50)))),((12,22),((27,(47,49)),(34,(31,33)))))),(25,45)),(10,53)))),(3,(19,(36,(29,(35,40)))))),(((16,(17,(4,26))),(21,54)),(39,(14,52)))))));
	TREE tnt_992 = (1,(20,(23,(((32,(((((48,(43,(2,15))),(11,(7,41))),(28,30)),(6,9)),((((5,(44,(38,(37,(13,51))))),((8,((12,22),((27,(47,49)),(34,(31,33))))),((18,24),(46,(42,50))))),(25,45)),(10,53)))),(3,(19,(36,(29,(35,40)))))),((21,(54,(17,(4,26)))),(16,(39,(14,52))))))));
	TREE tnt_993 = (1,(20,((((((2,15),(43,48)),(32,(11,41))),(((((8,((5,(44,(38,(51,(13,37))))),((12,22),((27,(47,49)),(34,(31,33)))))),((18,24),(46,(42,50)))),(25,45)),(6,9)),((7,(28,30)),(10,53)))),(3,(19,(36,(29,(35,40)))))),(23,(((17,(4,26)),(21,(16,54))),(39,(14,52)))))));
	TREE tnt_994 = (1,(20,(((32,(((((43,(48,(2,15))),(11,41)),((8,((5,(44,(38,(51,(13,37))))),(((12,22),((27,(47,49)),(34,(31,33)))),((18,24),(46,(42,50)))))),(25,45))),(6,9)),((7,(28,30)),(10,53)))),(3,(19,(36,(29,(35,40)))))),(23,(((17,(4,26)),(16,54)),(21,(39,(14,52))))))));
	TREE tnt_995 = (1,(20,(((32,(((((43,(48,(2,15))),(11,41)),(9,(6,(28,30)))),((8,((5,(44,(38,(51,(13,37))))),(((12,22),((27,(47,49)),(34,(31,33)))),((18,24),(46,(42,50)))))),(25,45))),(7,(10,53)))),(3,(19,(36,(29,(35,40)))))),(23,(((17,(4,26)),(16,54)),(21,(39,(14,52))))))));
	TREE tnt_996 = (1,(20,((23,((32,((((((2,15),(43,48)),(11,41)),(6,9)),(((8,((5,(44,(38,(37,(13,51))))),((18,24),(46,(42,50))))),((12,22),((47,(27,49)),(34,(31,33))))),(25,45))),((7,(28,30)),(10,53)))),(3,(19,(36,(29,(35,40))))))),(((21,(17,(4,26))),(16,54)),(39,(14,52))))));
	TREE tnt_997 = (1,(20,(23,(((((32,(11,(41,(43,(48,(2,15)))))),(7,(28,30))),(((((8,((5,(44,(38,(37,(13,51))))),((18,24),(46,(42,50))))),((12,22),((49,(27,47)),(34,(31,33))))),(25,45)),(10,53)),(6,9))),(3,(19,(36,(29,(35,40)))))),(21,((54,(17,(4,26))),(16,(39,(14,52)))))))));
	TREE tnt_998 = (1,(20,((23,((32,((((11,(48,(41,(43,(2,15))))),(28,30)),(7,(10,53))),((((8,((5,(44,(38,(37,(13,51))))),((18,24),(46,(42,50))))),((12,22),((27,(47,49)),(34,(31,33))))),(25,45)),(6,9)))),(3,(19,(36,(29,(35,40))))))),(16,(21,((54,(17,(4,26))),(39,(14,52))))))));
	TREE tnt_999 = (1,(20,(23,(((((((48,(43,(2,15))),(11,(32,41))),(45,(25,((8,((5,(44,(38,(37,(13,51))))),((18,24),(46,(42,50))))),((12,22),((27,(47,49)),(34,(31,33)))))))),(6,9)),((7,(28,30)),(10,53))),(3,(19,(36,(29,(35,40)))))),(16,(((17,(4,26)),(21,54)),(39,(14,52))))))));
	TREE tnt_1000 = (1,(20,(((((((((2,15),(43,48)),(11,(32,41))),(7,(28,30))),(6,9)),(10,53)),((8,((5,(44,(38,(37,(13,51))))),(((12,22),((27,(47,49)),(34,(31,33)))),((18,24),(46,(42,50)))))),(25,45))),(3,(19,(36,(29,(35,40)))))),(23,((21,(54,(16,(17,(4,26))))),(39,(14,52)))))));
	TREE tnt_1001 = (1,((((32,(((((48,(43,(2,15))),(11,(7,41))),(6,9)),(28,30)),((((5,(44,(38,(37,(13,51))))),(8,(((12,22),((49,(27,47)),(34,(31,33)))),((18,24),(46,(42,50)))))),(25,45)),(10,53)))),(3,(19,(36,(29,(35,40)))))),(16,(((17,(4,26)),(21,54)),(39,(14,52))))),(20,23)));
	TREE tnt_1002 = (1,(20,(((32,((((((48,(43,(2,15))),(11,(7,41))),(6,9)),(28,30)),(10,53)),(((8,(5,(44,(38,(13,(37,51)))))),(((12,22),((47,(27,49)),(34,(31,33)))),((18,24),(46,(42,50))))),(25,45)))),(3,(19,(36,(29,(35,40)))))),(23,(16,(((17,(4,26)),(21,54)),(39,(14,52))))))));
	TREE tnt_1003 = (1,((((32,(((((48,(43,(2,15))),(11,(7,41))),(28,30)),(10,53)),((((5,(44,(38,(37,(13,51))))),(8,(((12,22),((49,(27,47)),(34,(31,33)))),((18,24),(46,(42,50)))))),(25,45)),(6,9)))),(3,(19,(36,(29,(35,40)))))),(16,(((17,(4,26)),(21,54)),(39,(14,52))))),(20,23)));
	TREE tnt_1004 = (1,(20,(((32,(((((48,(43,(2,15))),(11,(7,41))),(28,30)),(10,53)),(((((5,(44,(38,(13,(37,51))))),(8,((18,24),(46,(42,50))))),((12,22),((47,(27,49)),(34,(31,33))))),(25,45)),(6,9)))),(3,(19,(36,(29,(35,40)))))),(23,(16,(((17,(4,26)),(21,54)),(39,(14,52))))))));
	TREE tnt_1005 = (1,(20,(23,(((32,((((11,(43,((2,15),(48,(7,41))))),(6,9)),(28,30)),(((((8,(5,(44,(38,(37,(13,51)))))),((18,24),(46,(42,50)))),((12,22),((47,(27,49)),(34,(31,33))))),(25,45)),(10,53)))),(3,(19,(36,(29,(35,40)))))),(16,((21,(54,(17,(4,26)))),(39,(14,52))))))));
	TREE tnt_1006 = (1,(20,(23,(((((((43,((2,15),(41,(7,48)))),(11,32)),(6,9)),(28,30)),((((8,(5,(44,(38,(37,(13,51)))))),(((12,22),((49,(27,47)),(34,(31,33)))),((18,24),(46,(42,50))))),(25,45)),(10,53))),(3,(19,(36,(29,(35,40)))))),((54,((17,(4,26)),(16,21))),(39,(14,52)))))));
	TREE tnt_1007 = (1,(20,((23,((32,(((((11,(43,(48,(41,(2,15))))),(6,9)),(7,(28,30))),(10,53)),((((8,(5,(44,(38,(37,(13,51)))))),((18,24),(46,(42,50)))),((12,22),((47,(27,49)),(34,(31,33))))),(25,45)))),(3,(19,(36,(29,(35,40))))))),(16,((54,(21,(17,(4,26)))),(39,(14,52)))))));
	TREE tnt_1008 = (1,(20,(23,((((((((43,(41,(48,(2,15)))),(11,32)),(6,9)),(28,30)),(7,(10,53))),(((8,(5,(44,(38,(37,(13,51)))))),(((12,22),((27,(47,49)),(34,(31,33)))),((18,24),(46,(42,50))))),(25,45))),(3,(19,(36,(29,(35,40)))))),((54,((17,(4,26)),(16,21))),(39,(14,52)))))));
	TREE tnt_1009 = (1,(20,(23,(((32,((((11,(43,((2,15),(41,48)))),(6,9)),((((8,(5,(44,(38,(37,(13,51)))))),((18,24),(46,(42,50)))),((12,22),((49,(27,47)),(34,(31,33))))),(25,45))),((7,(28,30)),(10,53)))),(3,(19,(36,(29,(35,40)))))),(16,((54,(21,(17,(4,26)))),(39,(14,52))))))));
	TREE tnt_1010 = (1,((((((((43,((2,15),(41,(7,48)))),(11,32)),(6,9)),(28,30)),((((8,(5,(44,(38,(37,(13,51)))))),(((12,22),((49,(27,47)),(34,(31,33)))),((18,24),(46,(42,50))))),(25,45)),(10,53))),(3,(19,(36,(29,(35,40)))))),(((17,(4,26)),(54,(16,21))),(39,(14,52)))),(20,23)));
	TREE tnt_1011 = (1,(20,((23,(((((11,(43,(48,(41,(2,15))))),(6,9)),((((8,(5,(44,(38,(37,(13,51)))))),((18,24),(46,(42,50)))),((12,22),((47,(27,49)),(34,(31,33))))),(25,45))),(32,((7,(28,30)),(10,53)))),(3,(19,(36,(29,(35,40))))))),(16,(((17,(4,26)),(21,54)),(39,(14,52)))))));
	TREE tnt_1012 = (1,(20,(23,(((((((43,(41,(48,(2,15)))),(11,32)),(6,9)),(28,30)),((((8,(5,(44,(38,(37,(13,51)))))),(((12,22),((27,(47,49)),(34,(31,33)))),((18,24),(46,(42,50))))),(25,45)),(7,(10,53)))),(3,(19,(36,(29,(35,40)))))),(((17,(4,26)),(54,(16,21))),(39,(14,52)))))));
	TREE tnt_1013 = (1,(((((((((43,((2,15),(41,(7,48)))),(11,32)),(6,9)),(28,30)),(((8,(5,(44,(38,(37,(13,51)))))),(((12,22),((49,(27,47)),(34,(31,33)))),((18,24),(46,(42,50))))),(25,45))),(10,53)),(3,(19,(36,(29,(35,40)))))),((54,((17,(4,26)),(16,21))),(39,(14,52)))),(20,23)));
	TREE tnt_1014 = (1,(20,(23,((((((11,(43,((2,15),(41,48)))),(6,9)),((((8,(5,(44,(38,(37,(13,51)))))),((18,24),(46,(42,50)))),((12,22),((27,(47,49)),(34,(31,33))))),(25,45))),(32,((7,(28,30)),(10,53)))),(3,(19,(36,(29,(35,40)))))),(16,((54,(21,(17,(4,26)))),(39,(14,52))))))));
	TREE tnt_1015 = (1,(20,(23,((((((11,(43,((2,15),(41,48)))),(6,9)),((8,(((5,(44,(38,(37,(13,51))))),((12,22),((27,(47,49)),(34,(31,33))))),((18,24),(46,(42,50))))),(25,45))),(32,((7,(28,30)),(10,53)))),(3,(19,(36,(29,(35,40)))))),(21,((54,(16,(17,(4,26)))),(39,(14,52))))))));
	TREE tnt_1016 = (1,(20,(23,((((((((43,(41,(48,(2,15)))),(11,32)),(6,9)),(7,(28,30))),((8,(((5,(44,(38,(37,(13,51))))),((12,22),((27,(47,49)),(34,(31,33))))),((18,24),(46,(42,50))))),(25,45))),(10,53)),(3,(19,(36,(29,(35,40)))))),((54,(17,(4,26))),((39,(14,52)),(16,21)))))));
	TREE tnt_1017 = (1,(20,((23,((32,(((((11,(43,(48,((2,15),(7,41))))),(6,9)),(28,30)),((8,(((5,(44,(38,(37,(13,51))))),((12,22),((27,(47,49)),(34,(31,33))))),((18,24),(46,(42,50))))),(25,45))),(10,53))),(3,(19,(36,(29,(35,40))))))),(21,((54,(16,(17,(4,26)))),(39,(14,52)))))));
	TREE tnt_1018 = (1,(20,(23,(((((((43,(41,(48,(2,15)))),(11,32)),(6,9)),((8,(((5,(44,(38,(37,(13,51))))),((12,22),((27,(47,49)),(34,(31,33))))),((18,24),(46,(42,50))))),(25,45))),((7,(28,30)),(10,53))),(3,(19,(36,(29,(35,40)))))),((16,(54,(17,(4,26)))),(21,(39,(14,52))))))));
	TREE tnt_1019 = (1,(20,(23,(((((((11,(43,((2,15),(41,48)))),(6,9)),(32,(7,(28,30)))),((8,(((5,(44,(38,(37,(13,51))))),((12,22),((27,(47,49)),(34,(31,33))))),((18,24),(46,(42,50))))),(25,45))),(10,53)),(3,(19,(36,(29,(35,40)))))),(21,((54,(16,(17,(4,26)))),(39,(14,52))))))));
	TREE tnt_1020 = (1,(20,(23,(((((((43,(41,(48,(2,15)))),(11,32)),(6,9)),((8,(((5,(44,(38,(37,(13,51))))),((12,22),((27,(47,49)),(34,(31,33))))),((18,24),(46,(42,50))))),(25,45))),((7,(28,30)),(10,53))),(3,(19,(36,(29,(35,40)))))),((54,(17,(4,26))),((39,(14,52)),(16,21)))))));
	TREE tnt_1021 = (1,(20,(23,((((((11,(43,(48,(41,(2,15))))),(6,9)),(28,30)),((((8,(5,(44,(38,(13,(37,51)))))),(((12,22),((49,(27,47)),(34,(31,33)))),((18,24),(46,(42,50))))),(25,45)),(32,(7,(10,53))))),(3,(19,(36,(29,(35,40)))))),(((17,(4,26)),(16,(21,54))),(39,(14,52)))))));
	TREE tnt_1022 = (1,(20,(23,((((((((43,(41,(48,(2,15)))),(11,32)),(6,9)),(28,30)),((8,((5,(44,(38,(37,(13,51))))),(((12,22),((27,(47,49)),(34,(31,33)))),((18,24),(46,(42,50)))))),(25,45))),(7,(10,53))),(3,(19,(36,(29,(35,40)))))),((21,(54,(16,(17,(4,26))))),(39,(14,52)))))));
	TREE tnt_1023 = (1,(20,(23,(((32,(((11,(43,(48,(41,(2,15))))),(6,9)),(((((5,(44,(38,(37,(13,51))))),(8,((12,22),((49,(27,47)),(34,(31,33)))))),((18,24),(46,(42,50)))),(25,45)),((7,(28,30)),(10,53))))),(3,(19,(36,(29,(35,40)))))),(((17,(4,26)),(16,54)),(21,(39,(14,52))))))));
	TREE tnt_1024 = (1,(20,(23,(((((11,(43,(48,(41,(2,15))))),(6,9)),(((((8,(5,(44,(38,(37,(13,51)))))),((18,24),(46,(42,50)))),((12,22),((27,(47,49)),(34,(31,33))))),(25,45)),(32,((7,(28,30)),(10,53))))),(3,(19,(36,(29,(35,40)))))),((21,((17,(4,26)),(16,54))),(39,(14,52)))))));
	TREE tnt_1025 = (1,(20,(((((((((2,15),(43,48)),(41,(11,32))),(6,9)),(28,30)),(7,(10,53))),((((8,(5,(44,(38,(37,(13,51)))))),((18,24),(46,(42,50)))),((12,22),((49,(27,47)),(34,(31,33))))),(25,45))),(3,(19,(36,(29,(35,40)))))),(23,((54,((17,(4,26)),(16,21))),(39,(14,52)))))));
	TREE tnt_1026 = (1,(20,(23,((((((((2,15),(43,48)),(41,(11,32))),(28,30)),(7,(10,53))),(((((8,(5,(44,(38,(37,(13,51)))))),((18,24),(46,(42,50)))),((12,22),((49,(27,47)),(34,(31,33))))),(25,45)),(6,9))),(3,(19,(36,(29,(35,40)))))),((54,((17,(4,26)),(16,21))),(39,(14,52)))))));
	TREE tnt_1027 = (1,(20,((23,((32,(((((48,(43,(2,15))),(11,41)),(6,9)),(7,(28,30))),((((8,(5,(44,(38,(13,(37,51)))))),(((12,22),((27,(47,49)),(34,(31,33)))),((18,24),(46,(42,50))))),(25,45)),(10,53)))),(3,(19,(36,(29,(35,40))))))),((17,((4,26),(16,(21,54)))),(39,(14,52))))));
	TREE tnt_1028 = (1,(20,(23,(((32,(((48,(43,(2,15))),(41,(11,(7,(28,30))))),((((((8,(5,(44,(38,(13,(37,51)))))),((18,24),(46,(42,50)))),((12,22),((27,(47,49)),(34,(31,33))))),(25,45)),(6,9)),(10,53)))),(3,(19,(36,(29,(35,40)))))),(((4,26),(17,(54,(16,21)))),(39,(14,52)))))));
	TREE tnt_1029 = (1,((((((((32,(41,(11,(43,(48,(2,15)))))),(7,(28,30))),(6,9)),(10,53)),((8,(((5,(44,(38,(51,(13,37))))),((12,22),((49,(27,47)),(34,(31,33))))),((18,24),(46,(42,50))))),(25,45))),(3,(19,(36,(29,(35,40)))))),((21,(54,(16,(17,(4,26))))),(39,(14,52)))),(20,23)));
	TREE tnt_1030 = (1,((((((((32,(41,(11,(43,(48,(2,15)))))),(7,(28,30))),(6,9)),(10,53)),((8,(((5,(44,(38,(51,(13,37))))),((12,22),((49,(27,47)),(34,(31,33))))),((18,24),(46,(42,50))))),(25,45))),(3,(19,(36,(29,(35,40)))))),(21,((54,(16,(17,(4,26)))),(39,(14,52))))),(20,23)));
	TREE tnt_1031 = (1,(((((((((43,(48,(2,15))),(41,(32,(7,11)))),(28,30)),(6,9)),(10,53)),((8,(((5,(44,(38,(51,(13,37))))),((12,22),((49,(27,47)),(34,(31,33))))),((18,24),(46,(42,50))))),(25,45))),(3,(19,(36,(29,(35,40)))))),(21,((54,(16,(17,(4,26)))),(39,(14,52))))),(20,23)));
	TREE tnt_1032 = (1,(((((((32,(41,(11,(43,(48,(2,15)))))),((7,(28,30)),(10,53))),((((5,(44,(38,(51,(13,37))))),((12,22),((49,(27,47)),(34,(31,33))))),(8,((18,24),(46,(42,50))))),(25,45))),(6,9)),(3,(19,(36,(29,(35,40)))))),(21,((54,(16,(17,(4,26)))),(39,(14,52))))),(20,23)));
	TREE tnt_1033 = (1,(20,(((32,((((11,(48,(41,(43,(2,15))))),((7,(28,30)),(10,53))),(6,9)),(((5,(44,(38,(13,(37,51))))),((8,((12,22),((47,(27,49)),(34,(31,33))))),((18,24),(46,(42,50))))),(25,45)))),(3,(19,(36,(29,(35,40)))))),(23,((16,(54,(17,(4,26)))),(21,(39,(14,52))))))));
	TREE tnt_1034 = (1,(((((((((2,15),(43,48)),(11,(32,41))),(6,9)),((7,(28,30)),(10,53))),((8,(((5,(44,(38,(37,(13,51))))),((12,22),((49,(27,47)),(34,(31,33))))),((18,24),(46,(42,50))))),(25,45))),(3,(19,(36,(29,(35,40)))))),(21,((54,(16,(17,(4,26)))),(39,(14,52))))),(20,23)));
	TREE tnt_1035 = (1,((((((((((2,15),(43,48)),(32,(11,41))),(6,9)),(28,30)),(7,(10,53))),((((5,(44,(38,(37,(13,51))))),((18,24),(46,(42,50)))),(8,((12,22),((27,(47,49)),(34,(31,33)))))),(25,45))),(3,(19,(36,(29,(35,40)))))),(21,((54,(16,(17,(4,26)))),(39,(14,52))))),(20,23)));
	TREE tnt_1036 = (1,(20,(((32,(((((48,(43,(2,15))),(11,41)),((7,(28,30)),(10,53))),(((5,(44,(38,(13,(37,51))))),((8,((12,22),((47,(27,49)),(34,(31,33))))),((18,24),(46,(42,50))))),(25,45))),(6,9))),(3,(19,(36,(29,(35,40)))))),(23,(16,((54,(17,(4,26))),(21,(39,(14,52)))))))));
	TREE tnt_1037 = (1,(((((((2,15),(43,48)),(11,41)),((((((5,(44,(38,(37,(13,51))))),((12,22),((27,(47,49)),(34,(31,33))))),(8,((18,24),(46,(42,50))))),(25,45)),(32,((7,(28,30)),(10,53)))),(6,9))),(3,(19,(36,(29,(35,40)))))),(21,((54,(16,(17,(4,26)))),(39,(14,52))))),(20,23)));
	TREE tnt_1038 = (1,((((32,((((((2,15),(43,48)),(11,41)),((6,9),(28,30))),(7,(10,53))),((((5,(44,(38,(37,(13,51))))),((12,22),((49,(27,47)),(34,(31,33))))),(8,((18,24),(46,(42,50))))),(25,45)))),(3,(19,(36,(29,(35,40)))))),(21,((54,(16,(17,(4,26)))),(39,(14,52))))),(20,23)));
	TREE tnt_1039 = (1,(20,((23,((32,((((((43,(48,(2,15))),(11,(7,41))),(6,9)),(28,30)),(10,53)),((8,((5,(44,(38,(37,(13,51))))),(((12,22),((49,(27,47)),(34,(31,33)))),((18,24),(46,(42,50)))))),(25,45)))),(3,(19,(36,(29,(35,40))))))),(21,(((17,(4,26)),(16,54)),(39,(14,52)))))));
	TREE tnt_1040 = (1,(20,(23,((((((((43,(48,(2,15))),(41,(32,(7,11)))),(28,30)),(6,9)),((8,(((5,(44,(38,(37,(13,51))))),((12,22),((49,(27,47)),(34,(31,33))))),((18,24),(46,(42,50))))),(25,45))),(10,53)),(3,(19,(36,(29,(35,40)))))),(21,((54,(17,(4,26))),(16,(39,(14,52)))))))));
	TREE tnt_1041 = (1,(20,((((((32,((11,(41,((2,15),(43,48)))),(7,(28,30)))),(10,53)),(6,9)),((8,(((5,(44,(38,(37,(13,51))))),((12,22),((49,(27,47)),(34,(31,33))))),((18,24),(46,(42,50))))),(25,45))),(3,(19,(36,(29,(35,40)))))),(23,((17,((4,26),(16,(21,54)))),(39,(14,52)))))));
	TREE tnt_1042 = (1,(20,((23,((32,(((((43,(48,(2,15))),(41,(7,11))),(28,30)),(6,9)),((((5,(44,(38,(37,(13,51))))),(8,(((12,22),((27,(47,49)),(34,(31,33)))),((18,24),(46,(42,50)))))),(25,45)),(10,53)))),(3,(19,(36,(29,(35,40))))))),((16,((17,(4,26)),(21,54))),(39,(14,52))))));
	TREE tnt_1043 = (1,(20,(23,(((32,((((((2,15),(43,48)),(41,(7,11))),(28,30)),(6,9)),((((5,(44,(38,(37,(13,51))))),(8,(((12,22),((27,(47,49)),(34,(31,33)))),((18,24),(46,(42,50)))))),(25,45)),(10,53)))),(3,(19,(36,(29,(35,40)))))),(((17,(4,26)),(21,54)),(16,(39,(14,52))))))));
	TREE tnt_1044 = (1,(20,((23,((((((43,(48,(2,15))),(41,(11,(32,(7,(28,30)))))),((8,((5,(44,(38,(37,(13,51))))),(((12,22),((49,(27,47)),(34,(31,33)))),((18,24),(46,(42,50)))))),(25,45))),(6,9)),(10,53)),(3,(19,(36,(29,(35,40))))))),((54,(21,(17,(4,26)))),(16,(39,(14,52)))))));
	TREE tnt_1045 = (1,(20,((23,((32,((41,(((11,(43,(48,(2,15)))),(6,9)),(25,(45,(8,(((5,(44,(38,(13,(37,51))))),((12,22),((49,(27,47)),(34,(31,33))))),((18,24),(46,(42,50))))))))),((7,(28,30)),(10,53)))),(3,(19,(36,(29,(35,40))))))),(16,((54,(17,(4,26))),(21,(39,(14,52))))))));
	TREE tnt_1046 = (1,(20,(23,(((32,((41,(((11,(43,(48,(2,15)))),(6,9)),(45,(25,(((5,(44,(38,(13,(37,51))))),((12,22),((27,(47,49)),(34,(31,33))))),(8,((18,24),(46,(42,50))))))))),((7,(28,30)),(10,53)))),(3,(19,(36,(29,(35,40)))))),(((4,26),(17,(54,(16,21)))),(39,(14,52)))))));
	TREE tnt_1047 = (1,(20,(23,((((((11,(43,(48,(2,15)))),(6,9)),(((8,((5,(44,(38,(37,(13,51))))),((18,24),(46,(42,50))))),((12,22),((27,(47,49)),(34,(31,33))))),(25,45))),(((7,(28,30)),(10,53)),(32,41))),(3,(19,(36,(29,(35,40)))))),((54,(16,(17,(4,26)))),(21,(39,(14,52))))))));
	TREE tnt_1048 = (1,(20,((23,((((((43,(48,(2,15))),(11,32)),(6,9)),(((8,((5,(44,(38,(37,(13,51))))),((18,24),(46,(42,50))))),((12,22),((49,(27,47)),(34,(31,33))))),(25,45))),(41,((7,(28,30)),(10,53)))),(3,(19,(36,(29,(35,40))))))),((21,(16,(54,(17,(4,26))))),(39,(14,52))))));
	TREE tnt_1049 = (1,(20,(23,(((((((43,(48,(2,15))),(11,32)),(6,9)),((((5,(44,(38,(37,(13,51))))),((12,22),((49,(27,47)),(34,(31,33))))),(8,((18,24),(46,(42,50))))),(25,45))),(41,((7,(28,30)),(10,53)))),(3,(19,(36,(29,(35,40)))))),((54,(16,(21,(17,(4,26))))),(39,(14,52)))))));
	TREE tnt_1050 = (1,(20,(23,(((((((43,(48,(2,15))),(11,32)),(6,9)),(((8,((5,(44,(38,(37,(13,51))))),((12,22),((49,(27,47)),(34,(31,33)))))),((18,24),(46,(42,50)))),(25,45))),(41,((7,(28,30)),(10,53)))),(3,(19,(36,(29,(35,40)))))),(16,(21,((54,(17,(4,26))),(39,(14,52)))))))));
	TREE tnt_1051 = (1,(20,(23,(((((11,(43,(48,(2,15)))),(6,9)),(((((5,(44,(38,(37,(13,51))))),((12,22),((27,(47,49)),(34,(31,33))))),(8,((18,24),(46,(42,50))))),(25,45)),(((7,(28,30)),(10,53)),(32,41)))),(3,(19,(36,(29,(35,40)))))),((21,(16,(54,(17,(4,26))))),(39,(14,52)))))));
	TREE tnt_1052 = (1,(20,(23,(((((((43,(48,(2,15))),(11,32)),(6,9)),((((5,(44,(38,(37,(13,51))))),((18,24),(46,(42,50)))),(8,((12,22),((27,(47,49)),(34,(31,33)))))),(25,45))),(41,((7,(28,30)),(10,53)))),(3,(19,(36,(29,(35,40)))))),(((17,(4,26)),(16,(21,54))),(39,(14,52)))))));
	TREE tnt_1053 = (1,(20,(23,(((32,((((11,(43,(48,(2,15)))),(6,9)),(41,((7,(28,30)),(10,53)))),(((8,(5,(44,(38,(13,(37,51)))))),(((12,22),((27,(47,49)),(34,(31,33)))),((18,24),(46,(42,50))))),(25,45)))),(3,(19,(36,(29,(35,40)))))),(((17,(4,26)),(21,54)),(16,(39,(14,52))))))));
	TREE tnt_1054 = (1,(20,(23,(((32,(((11,(43,(48,(2,15)))),(6,9)),((((5,(44,(38,(37,(13,51))))),(8,(((12,22),((27,(47,49)),(34,(31,33)))),((18,24),(46,(42,50)))))),(25,45)),(41,((7,(28,30)),(10,53)))))),(3,(19,(36,(29,(35,40)))))),((54,(16,(21,(17,(4,26))))),(39,(14,52)))))));
	TREE tnt_1055 = (1,(23,(20,(((((((48,(43,(2,15))),(41,(11,(32,(7,(28,30)))))),((((5,(44,(38,(37,(13,51))))),(8,((18,24),(46,(42,50))))),((12,22),((47,(27,49)),(34,(31,33))))),(25,45))),(10,53)),(6,9)),(3,(19,(36,(29,(35,40)))))),(21,((54,(17,(4,26))),(16,(39,(14,52)))))))));
	TREE tnt_1056 = (1,((((((((48,(43,(2,15))),(11,41)),(6,(9,(28,30)))),((((5,(44,(38,(51,(13,37))))),(8,((12,22),((47,(27,49)),(34,(31,33)))))),((18,24),(46,(42,50)))),(25,45))),(32,(7,(10,53)))),(3,(19,(36,(29,(35,40)))))),(((16,(17,(4,26))),(21,54)),(39,(14,52)))),(20,23)));
	TREE tnt_1057 = (1,((((32,(((((43,(48,(2,15))),(11,(7,41))),(9,(6,(28,30)))),(((5,(44,(38,(13,(37,51))))),(8,(((12,22),((27,(47,49)),(34,(31,33)))),((18,24),(46,(42,50)))))),(25,45))),(10,53))),(3,(19,(36,(29,(35,40)))))),(16,(21,((54,(17,(4,26))),(39,(14,52)))))),(20,23)));
	TREE tnt_1058 = (1,(20,(23,(((32,(((((48,(43,(2,15))),(11,41)),(9,(6,(28,30)))),(7,(10,53))),(((8,((5,(44,(38,(37,(13,51))))),((12,22),((47,(27,49)),(34,(31,33)))))),((18,24),(46,(42,50)))),(25,45)))),(3,(19,(36,(29,(35,40)))))),((54,(21,(16,(17,(4,26))))),(39,(14,52)))))));
	TREE tnt_1059 = (1,(23,(20,(((((((48,(43,(2,15))),(11,41)),(6,(9,(28,30)))),((((5,(44,(38,(51,(13,37))))),((18,24),(46,(42,50)))),(8,((12,22),((47,(27,49)),(34,(31,33)))))),(25,45))),(32,(7,(10,53)))),(3,(19,(36,(29,(35,40)))))),(16,(((17,(4,26)),(21,54)),(39,(14,52))))))));
	TREE tnt_1060 = (1,(20,(23,(((((((((2,15),(43,48)),(11,41)),(32,(7,(28,30)))),(6,9)),(((8,((5,(44,(38,(37,(13,51))))),((18,24),(46,(42,50))))),((12,22),((27,(47,49)),(34,(31,33))))),(25,45))),(10,53)),(3,(19,(36,(29,(35,40)))))),((21,((17,(4,26)),(16,54))),(39,(14,52)))))));
	TREE tnt_1061 = (1,((((32,(((41,(11,(43,(48,(2,15))))),((7,(28,30)),(10,53))),(((((5,(44,(38,(51,(13,37))))),((12,22),((47,(27,49)),(34,(31,33))))),(8,((18,24),(46,(42,50))))),(25,45)),(6,9)))),(3,(19,(36,(29,(35,40)))))),((21,(54,(16,(17,(4,26))))),(39,(14,52)))),(20,23)));
	TREE tnt_1062 = (1,((((32,((11,(48,(41,(43,(2,15))))),((((((5,(44,(38,(51,(13,37))))),((12,22),((47,(27,49)),(34,(31,33))))),(8,((18,24),(46,(42,50))))),(25,45)),(6,9)),((7,(28,30)),(10,53))))),(3,(19,(36,(29,(35,40)))))),((54,(16,(17,(4,26)))),(21,(39,(14,52))))),(20,23)));
	TREE tnt_1063 = (1,(20,(23,((((32,((41,(11,((2,15),(43,48)))),((7,(28,30)),(10,53)))),((((8,(5,(44,(38,(13,(37,51)))))),(((12,22),((47,(27,49)),(34,(31,33)))),((18,24),(46,(42,50))))),(25,45)),(6,9))),(3,(19,(36,(29,(35,40)))))),(21,(((17,(4,26)),(16,54)),(39,(14,52))))))));
	TREE tnt_1064 = (1,(23,(20,(((32,(((11,(48,(41,(43,(2,15))))),((7,(28,30)),(10,53))),((((8,(5,(44,(38,(37,(13,51)))))),(((12,22),((47,(27,49)),(34,(31,33)))),((18,24),(46,(42,50))))),(25,45)),(6,9)))),(3,(19,(36,(29,(35,40)))))),(((54,(17,(4,26))),(16,21)),(39,(14,52)))))));
	TREE tnt_1065 = (1,((((((((((2,15),(43,48)),(7,(32,(11,41)))),(28,30)),((8,(((5,(44,(38,(13,(37,51))))),((12,22),((49,(27,47)),(34,(31,33))))),((18,24),(46,(42,50))))),(25,45))),(6,9)),(10,53)),(3,(19,(36,(29,(35,40)))))),(((17,(4,26)),(21,54)),(16,(39,(14,52))))),(20,23)));
	TREE tnt_1066 = (1,((((((((2,15),(43,48)),(32,(11,41))),(((8,(((5,(44,(38,(13,(37,51))))),((12,22),((49,(27,47)),(34,(31,33))))),((18,24),(46,(42,50))))),(25,45)),((7,(28,30)),(10,53)))),(6,9)),(3,(19,(36,(29,(35,40)))))),(16,((54,(17,(4,26))),(21,(39,(14,52)))))),(20,23)));
	TREE tnt_1067 = (1,((((((((48,(43,(2,15))),(32,(11,41))),(45,(25,(((5,(44,(38,(51,(13,37))))),(8,((12,22),((49,(27,47)),(34,(31,33)))))),((18,24),(46,(42,50))))))),(6,9)),((7,(28,30)),(10,53))),(3,(19,(36,(29,(35,40)))))),((54,(17,(4,26))),(16,(21,(39,(14,52)))))),(20,23)));
	TREE tnt_1068 = (1,(20,(23,(((32,((((41,(11,(48,(43,(2,15))))),((7,(28,30)),(10,53))),(6,9)),((((5,(44,(38,(37,(13,51))))),((18,24),(46,(42,50)))),(8,((12,22),((47,(27,49)),(34,(31,33)))))),(25,45)))),(3,(19,(36,(29,(35,40)))))),((54,(17,(4,26))),((39,(14,52)),(16,21)))))));
	TREE tnt_1069 = (1,(20,(((32,((((((2,15),(43,48)),(11,41)),(6,(9,(7,(28,30))))),(10,53)),((((5,(44,(38,(13,(37,51))))),((18,24),(46,(42,50)))),(8,((12,22),((27,(47,49)),(34,(31,33)))))),(25,45)))),(3,(19,(36,(29,(35,40)))))),(23,(16,(((17,(4,26)),(21,54)),(39,(14,52))))))));
	TREE tnt_1070 = (1,(20,(23,((((32,(((11,(48,(41,(43,(2,15))))),(28,30)),(7,(10,53)))),(((((8,(5,(44,(38,(13,(37,51)))))),((18,24),(46,(42,50)))),((12,22),((47,(27,49)),(34,(31,33))))),(25,45)),(6,9))),(3,(19,(36,(29,(35,40)))))),((16,(54,(17,(4,26)))),(21,(39,(14,52))))))));
	TREE tnt_1071 = (1,(20,(23,(((32,(((((((2,15),(43,48)),(11,(7,41))),(6,9)),(28,30)),((((8,(5,(44,(38,(37,(13,51)))))),((12,22),((47,(27,49)),(34,(31,33))))),((18,24),(46,(42,50)))),(25,45))),(10,53))),(3,(19,(36,(29,(35,40)))))),((16,(54,(17,(4,26)))),(21,(39,(14,52))))))));
	TREE tnt_1072 = (1,(20,(23,(((32,(((((48,(43,(2,15))),(7,(11,41))),((6,9),(28,30))),(10,53)),((((5,(44,(38,(37,(13,51))))),((18,24),(46,(42,50)))),(8,((12,22),((47,(27,49)),(34,(31,33)))))),(25,45)))),(3,(19,(36,(29,(35,40)))))),(16,((54,(17,(4,26))),(21,(39,(14,52)))))))));
	TREE tnt_1073 = (1,(20,((23,((((((11,(32,(41,(43,(48,(2,15)))))),(7,(28,30))),(6,9)),(10,53)),(((8,((5,(44,(38,(37,(13,51))))),((18,24),(46,(42,50))))),((12,22),((49,(27,47)),(34,(31,33))))),(25,45))),(3,(19,(36,(29,(35,40))))))),(16,((54,(21,(17,(4,26)))),(39,(14,52)))))));
	TREE tnt_1074 = (1,(20,(23,(((32,(((((48,(43,(2,15))),(11,(7,41))),(9,(6,(28,30)))),(10,53)),(((8,(5,(44,(38,(37,(13,51)))))),(((12,22),((47,(27,49)),(34,(31,33)))),((18,24),(46,(42,50))))),(25,45)))),(3,(19,(36,(29,(35,40)))))),(16,((21,(54,(17,(4,26)))),(39,(14,52))))))));
	TREE tnt_1075 = (1,(20,(23,(((32,((((11,(41,((2,15),(43,48)))),((7,(28,30)),(10,53))),((((5,(44,(38,(51,(13,37))))),((18,24),(46,(42,50)))),(8,((12,22),((49,(27,47)),(34,(31,33)))))),(25,45))),(6,9))),(3,(19,(36,(29,(35,40)))))),((54,(16,(21,(17,(4,26))))),(39,(14,52)))))));
	TREE tnt_1076 = (1,(20,(23,(((32,((11,(41,(43,(48,(2,15))))),((((((5,(44,(38,(13,(37,51))))),(8,((18,24),(46,(42,50))))),((12,22),((47,(27,49)),(34,(31,33))))),(25,45)),(6,9)),((7,(28,30)),(10,53))))),(3,(19,(36,(29,(35,40)))))),((54,(17,(4,26))),((39,(14,52)),(16,21)))))));
	TREE tnt_1077 = (1,(20,(23,((((((((2,15),(43,48)),(32,(41,(7,11)))),((6,9),(28,30))),(10,53)),((((5,(44,(38,(37,(13,51))))),(8,((18,24),(46,(42,50))))),((12,22),((49,(27,47)),(34,(31,33))))),(25,45))),(3,(19,(36,(29,(35,40)))))),((16,(54,(21,(17,(4,26))))),(39,(14,52)))))));
	TREE tnt_1078 = (1,(20,((23,((((((48,(43,(2,15))),(11,41)),((6,9),(28,30))),(32,(7,(10,53)))),(((8,((5,(44,(38,(37,(13,51))))),((12,22),((47,(27,49)),(34,(31,33)))))),((18,24),(46,(42,50)))),(25,45))),(3,(19,(36,(29,(35,40))))))),((16,(21,(54,(17,(4,26))))),(39,(14,52))))));
	TREE tnt_1079 = (1,(20,(((((((43,(48,(2,15))),(7,(11,(32,41)))),(6,(9,(28,30)))),(((5,(44,(38,(51,(13,37))))),((8,((18,24),(46,(42,50)))),((12,22),((49,(27,47)),(34,(31,33)))))),(25,45))),(10,53)),(3,(19,(36,(29,(35,40)))))),(23,(16,(((17,(4,26)),(21,54)),(39,(14,52))))))));
	TREE tnt_1080 = (1,(20,(23,(((32,((((48,(43,(2,15))),(11,41)),((6,9),(28,30))),((((8,(5,(44,(38,(13,(37,51)))))),(((12,22),((27,(47,49)),(34,(31,33)))),((18,24),(46,(42,50))))),(25,45)),(7,(10,53))))),(3,(19,(36,(29,(35,40)))))),(((4,26),(17,(54,(16,21)))),(39,(14,52)))))));
	TREE tnt_1081 = (1,(((((((((2,15),(43,48)),(41,(32,(7,11)))),(6,(9,(28,30)))),(10,53)),(((8,((5,(44,(38,(51,(13,37))))),((18,24),(46,(42,50))))),((12,22),((49,(27,47)),(34,(31,33))))),(25,45))),(3,(19,(36,(29,(35,40)))))),((16,(21,(54,(17,(4,26))))),(39,(14,52)))),(20,23)));
	TREE tnt_1082 = (1,(((((((48,(43,(2,15))),(32,(11,41))),(6,(9,(7,(28,30))))),((((8,((5,(44,(38,(51,(13,37))))),((18,24),(46,(42,50))))),((12,22),((49,(27,47)),(34,(31,33))))),(25,45)),(10,53))),(3,(19,(36,(29,(35,40)))))),(16,(((17,(4,26)),(21,54)),(39,(14,52))))),(20,23)));
	TREE tnt_1083 = (1,(20,(23,(((((((48,(43,(2,15))),(11,41)),(((5,(44,(38,(37,(13,51))))),((8,((18,24),(46,(42,50)))),((12,22),((47,(27,49)),(34,(31,33)))))),(25,45))),(32,((7,(28,30)),(10,53)))),(6,9)),(3,(19,(36,(29,(35,40)))))),(16,((21,(54,(17,(4,26)))),(39,(14,52))))))));
	TREE tnt_1084 = (1,(20,(23,(((32,(((((11,(48,(41,(43,(2,15))))),(7,(28,30))),(10,53)),(6,9)),(((5,(44,(38,(37,(13,51))))),((8,((18,24),(46,(42,50)))),((12,22),((47,(27,49)),(34,(31,33)))))),(25,45)))),(3,(19,(36,(29,(35,40)))))),(21,(((17,(4,26)),(16,54)),(39,(14,52))))))));
	TREE tnt_1085 = (1,(20,(23,(((((((43,(48,(2,15))),(32,(11,41))),((7,(28,30)),(10,53))),((8,(((5,(44,(38,(37,(13,51))))),((18,24),(46,(42,50)))),((12,22),((49,(27,47)),(34,(31,33)))))),(25,45))),(6,9)),(3,(19,(36,(29,(35,40)))))),((16,(21,(54,(17,(4,26))))),(39,(14,52)))))));
	TREE tnt_1086 = (1,(20,(23,(((((41,((43,(48,(2,15))),(11,32))),((7,(28,30)),(10,53))),(((8,((5,(44,(38,(37,(13,51))))),(((12,22),((49,(27,47)),(34,(31,33)))),((18,24),(46,(42,50)))))),(25,45)),(6,9))),(3,(19,(36,(29,(35,40)))))),((21,(54,(16,(17,(4,26))))),(39,(14,52)))))));
	TREE tnt_1087 = (1,(20,(23,((((((41,((43,(48,(2,15))),(11,32))),((7,(28,30)),(10,53))),((8,((5,(44,(38,(37,(13,51))))),(((12,22),((49,(27,47)),(34,(31,33)))),((18,24),(46,(42,50)))))),(25,45))),(6,9)),(3,(19,(36,(29,(35,40)))))),(((17,(4,26)),(21,(16,54))),(39,(14,52)))))));
	TREE tnt_1088 = (1,(20,(23,(((((((43,(48,(2,15))),(11,41)),(25,(45,(8,((5,(44,(38,(37,(13,51))))),(((12,22),((49,(27,47)),(34,(31,33)))),((18,24),(46,(42,50))))))))),(6,9)),(32,((7,(28,30)),(10,53)))),(3,(19,(36,(29,(35,40)))))),((16,(21,(54,(17,(4,26))))),(39,(14,52)))))));
	TREE tnt_1089 = (1,(20,((((((((2,15),(43,48)),(11,41)),(25,(45,(8,((5,(44,(38,(37,(13,51))))),(((12,22),((49,(27,47)),(34,(31,33)))),((18,24),(46,(42,50))))))))),(6,9)),(32,((7,(28,30)),(10,53)))),(3,(19,(36,(29,(35,40)))))),(23,(((17,(4,26)),(54,(16,21))),(39,(14,52)))))));
	TREE tnt_1090 = (1,(20,(((32,(((((((2,15),(43,48)),(11,41)),(28,30)),(6,9)),(7,(10,53))),(((5,(44,(38,(37,(13,51))))),((8,((12,22),((47,(27,49)),(34,(31,33))))),((18,24),(46,(42,50))))),(25,45)))),(3,(19,(36,(29,(35,40)))))),(23,((21,(54,(17,(4,26)))),(16,(39,(14,52))))))));
	TREE tnt_1091 = (1,(20,(((32,((((((48,(43,(2,15))),(11,41)),(28,30)),(6,9)),(7,(10,53))),((((5,(44,(38,(13,(37,51))))),(8,((18,24),(46,(42,50))))),((12,22),((47,(27,49)),(34,(31,33))))),(25,45)))),(3,(19,(36,(29,(35,40)))))),(23,(((17,(4,26)),(21,54)),(16,(39,(14,52))))))));
	TREE tnt_1092 = (1,(20,(((32,((((((48,(43,(2,15))),(11,41)),(28,30)),(6,9)),(7,(10,53))),(((5,(44,(38,(13,(37,51))))),((8,((12,22),((47,(27,49)),(34,(31,33))))),((18,24),(46,(42,50))))),(25,45)))),(3,(19,(36,(29,(35,40)))))),(23,((54,((17,(4,26)),(16,21))),(39,(14,52)))))));
	TREE tnt_1093 = (1,(20,(23,(((((((32,(11,((43,(2,15)),(41,48)))),(7,(28,30))),(6,9)),(10,53)),((((8,(5,(44,(38,(37,(13,51)))))),((18,24),(46,(42,50)))),((12,22),((47,(27,49)),(34,(31,33))))),(25,45))),(3,(19,(36,(29,(35,40)))))),(16,(((17,(4,26)),(21,54)),(39,(14,52))))))));
	TREE tnt_1094 = (1,(20,(23,((((((((48,(43,(2,15))),(11,41)),(6,9)),(28,30)),(32,(7,(10,53)))),((((8,(5,(44,(38,(37,(13,51)))))),((12,22),((49,(27,47)),(34,(31,33))))),((18,24),(46,(42,50)))),(25,45))),(3,(19,(36,(29,(35,40)))))),(16,(((17,(4,26)),(21,54)),(39,(14,52))))))));
	TREE tnt_1095 = (1,((((((41,(32,(11,((2,15),(43,48))))),((7,(28,30)),(10,53))),(((8,(((5,(44,(38,(37,(13,51))))),((12,22),((49,(27,47)),(34,(31,33))))),((18,24),(46,(42,50))))),(25,45)),(6,9))),(3,(19,(36,(29,(35,40)))))),(16,((54,(17,(4,26))),(21,(39,(14,52)))))),(20,23)));
	TREE tnt_1096 = (1,(20,(23,(((32,(((((41,(11,(48,(43,(2,15))))),(28,30)),(7,(10,53))),(6,9)),(((5,(44,(38,(13,(37,51))))),((8,((18,24),(46,(42,50)))),((12,22),((49,(27,47)),(34,(31,33)))))),(25,45)))),(3,(19,(36,(29,(35,40)))))),((54,(21,(16,(17,(4,26))))),(39,(14,52)))))));
	TREE tnt_1097 = (1,(20,(23,(((((((43,(48,(2,15))),(11,(32,41))),((((5,(44,(38,(51,(13,37))))),(8,((12,22),((49,(27,47)),(34,(31,33)))))),((18,24),(46,(42,50)))),(25,45))),(6,9)),((7,(28,30)),(10,53))),(3,(19,(36,(29,(35,40)))))),((54,(17,(4,26))),(21,(16,(39,(14,52)))))))));
	TREE tnt_1098 = (1,(20,((((((((48,(43,(2,15))),(11,41)),(28,30)),(6,9)),(((5,(44,(38,(13,(37,51))))),((8,((18,24),(46,(42,50)))),((12,22),((27,(47,49)),(34,(31,33)))))),(25,45))),(32,(7,(10,53)))),(3,(19,(36,(29,(35,40)))))),(23,(((17,(4,26)),(54,(16,21))),(39,(14,52)))))));
	TREE tnt_1099 = (1,(20,(((32,(((((11,((43,(2,15)),(41,48))),(28,30)),(7,(10,53))),(((5,(44,(38,(13,(37,51))))),((8,((18,24),(46,(42,50)))),((12,22),((49,(27,47)),(34,(31,33)))))),(25,45))),(6,9))),(3,(19,(36,(29,(35,40)))))),(23,(16,(((17,(4,26)),(21,54)),(39,(14,52))))))));
	TREE tnt_1100 = (1,(20,(((32,(((((2,15),(43,48)),((7,(28,30)),(11,41))),(((5,(44,(38,(13,(37,51))))),((8,((18,24),(46,(42,50)))),((12,22),((27,(47,49)),(34,(31,33)))))),(25,45))),((6,9),(10,53)))),(3,(19,(36,(29,(35,40)))))),(23,(((17,(4,26)),(54,(16,21))),(39,(14,52)))))));
	TREE tnt_1101 = (1,(20,(23,(((((((32,(41,(11,(48,(43,(2,15)))))),(28,30)),(7,(10,53))),(6,9)),((((5,(44,(38,(37,(13,51))))),(8,((12,22),((27,(47,49)),(34,(31,33)))))),((18,24),(46,(42,50)))),(25,45))),(3,(19,(36,(29,(35,40)))))),((54,((17,(4,26)),(16,21))),(39,(14,52)))))));
	TREE tnt_1102 = (1,(20,(((32,(((11,(41,(48,(43,(2,15))))),(7,(28,30))),(((((5,(44,(38,(13,(37,51))))),((8,((18,24),(46,(42,50)))),((12,22),((27,(47,49)),(34,(31,33)))))),(25,45)),(6,9)),(10,53)))),(3,(19,(36,(29,(35,40)))))),(23,(((17,(4,26)),(54,(16,21))),(39,(14,52)))))));
	TREE tnt_1103 = (1,(23,(20,(((((((((2,15),(43,48)),(11,41)),(28,30)),(6,9)),(((5,(44,(38,(13,(37,51))))),((8,((18,24),(46,(42,50)))),((12,22),((27,(47,49)),(34,(31,33)))))),(25,45))),(32,(7,(10,53)))),(3,(19,(36,(29,(35,40)))))),(16,(((17,(4,26)),(21,54)),(39,(14,52))))))));
	TREE tnt_1104 = (1,(20,(23,(((32,((((11,(41,(48,(43,(2,15))))),((7,(28,30)),(10,53))),(6,9)),((((5,(44,(38,(51,(13,37))))),((12,22),((47,(27,49)),(34,(31,33))))),(8,((18,24),(46,(42,50))))),(25,45)))),(3,(19,(36,(29,(35,40)))))),(16,(((17,(4,26)),(21,54)),(39,(14,52))))))));
	TREE tnt_1105 = (1,((((32,(((43,(48,(2,15))),(11,(41,(7,(28,30))))),((((((5,(44,(38,(51,(13,37))))),((12,22),((49,(27,47)),(34,(31,33))))),(8,((18,24),(46,(42,50))))),(25,45)),(6,9)),(10,53)))),(3,(19,(36,(29,(35,40)))))),(((4,26),(17,(54,(16,21)))),(39,(14,52)))),(20,23)));
	TREE tnt_1106 = (1,(20,(23,(((32,((((((48,(43,(2,15))),(11,41)),(28,30)),(6,9)),((((5,(44,(38,(13,(37,51))))),((12,22),((27,(47,49)),(34,(31,33))))),(8,((18,24),(46,(42,50))))),(25,45))),(7,(10,53)))),(3,(19,(36,(29,(35,40)))))),(16,(((17,(4,26)),(21,54)),(39,(14,52))))))));
	TREE tnt_1107 = (1,(20,(23,(((32,((((11,((43,(2,15)),(41,48))),((7,(28,30)),(10,53))),(6,9)),((((8,(5,(44,(38,(13,(37,51)))))),((12,22),((27,(47,49)),(34,(31,33))))),((18,24),(46,(42,50)))),(25,45)))),(3,(19,(36,(29,(35,40)))))),(16,(((17,(4,26)),(21,54)),(39,(14,52))))))));
	TREE tnt_1108 = (1,(20,(23,(((((((48,(43,(2,15))),(41,(11,32))),((7,(28,30)),(10,53))),(6,9)),((((5,(44,(38,(51,(13,37))))),((18,24),(46,(42,50)))),(8,((12,22),((47,(27,49)),(34,(31,33)))))),(25,45))),(3,(19,(36,(29,(35,40)))))),(16,(((17,(4,26)),(21,54)),(39,(14,52))))))));
	TREE tnt_1109 = (1,(20,(23,(((32,((((((48,(43,(2,15))),(11,41)),(7,(28,30))),(6,9)),(10,53)),(((8,((5,(44,(38,(13,(37,51))))),((18,24),(46,(42,50))))),((12,22),((27,(47,49)),(34,(31,33))))),(25,45)))),(3,(19,(36,(29,(35,40)))))),(16,(((17,(4,26)),(21,54)),(39,(14,52))))))));
	TREE tnt_1110 = (1,(20,(23,(((32,((((11,(41,(48,(43,(2,15))))),(28,30)),(((8,(((5,(44,(38,(51,(13,37))))),((12,22),((47,(27,49)),(34,(31,33))))),((18,24),(46,(42,50))))),(25,45)),(6,9))),(7,(10,53)))),(3,(19,(36,(29,(35,40)))))),(16,(((17,(4,26)),(21,54)),(39,(14,52))))))));
	TREE tnt_1111 = (1,(20,((23,((((((11,(43,(48,(41,(2,15))))),(6,9)),(32,(7,(28,30)))),((((5,(44,(38,(37,(13,51))))),(8,((18,24),(46,(42,50))))),((12,22),((49,(27,47)),(34,(31,33))))),(25,45))),(10,53)),(3,(19,(36,(29,(35,40))))))),(((4,26),(17,(54,(16,21)))),(39,(14,52))))));
	TREE tnt_1112 = (1,(20,((23,(((((((43,((2,15),(41,48))),(11,32)),(6,9)),(7,(28,30))),(((8,((5,(44,(38,(13,(37,51))))),((18,24),(46,(42,50))))),((12,22),((27,(47,49)),(34,(31,33))))),(25,45))),(10,53)),(3,(19,(36,(29,(35,40))))))),((16,(21,(54,(17,(4,26))))),(39,(14,52))))));
	TREE tnt_1113 = (1,(20,(23,(((32,(((((11,(43,((2,15),(7,(41,48))))),(6,9)),(28,30)),((((5,(44,(38,(13,(37,51))))),((12,22),((49,(27,47)),(34,(31,33))))),(8,((18,24),(46,(42,50))))),(25,45))),(10,53))),(3,(19,(36,(29,(35,40)))))),((54,((17,(4,26)),(16,21))),(39,(14,52)))))));
	TREE tnt_1114 = (1,(20,(((((((11,(43,((2,15),(41,48)))),(6,9)),(32,(7,(28,30)))),((8,(((5,(44,(38,(13,(37,51))))),((18,24),(46,(42,50)))),((12,22),((27,(47,49)),(34,(31,33)))))),(25,45))),(10,53)),(3,(19,(36,(29,(35,40)))))),(23,((54,((17,(4,26)),(16,21))),(39,(14,52)))))));
	TREE tnt_1115 = (1,(20,(((((((11,(43,(48,(41,(2,15))))),(6,9)),(28,30)),((8,(((5,(44,(38,(37,(13,51))))),((18,24),(46,(42,50)))),((12,22),((27,(47,49)),(34,(31,33)))))),(25,45))),(32,(7,(10,53)))),(3,(19,(36,(29,(35,40)))))),(23,((54,((17,(4,26)),(16,21))),(39,(14,52)))))));
	TREE tnt_1116 = (1,((((32,(((11,(43,(48,(41,(2,15))))),(6,9)),((((8,((5,(44,(38,(51,(13,37))))),((12,22),((49,(27,47)),(34,(31,33)))))),((18,24),(46,(42,50)))),(25,45)),((7,(28,30)),(10,53))))),(3,(19,(36,(29,(35,40)))))),(16,(((17,(4,26)),(21,54)),(39,(14,52))))),(20,23)));
	TREE tnt_1117 = (1,(20,(23,((((((((43,((2,15),(41,48))),(11,32)),(6,9)),(7,(28,30))),((8,((5,(44,(38,(51,(13,37))))),(((12,22),((27,(47,49)),(34,(31,33)))),((18,24),(46,(42,50)))))),(25,45))),(10,53)),(3,(19,(36,(29,(35,40)))))),(((17,(4,26)),(54,(16,21))),(39,(14,52)))))));
	TREE tnt_1118 = (1,(20,((23,((32,(((11,(43,(48,(41,(2,15))))),(6,9)),((((8,((5,(44,(38,(37,(13,51))))),((12,22),((49,(27,47)),(34,(31,33)))))),((18,24),(46,(42,50)))),(25,45)),((7,(28,30)),(10,53))))),(3,(19,(36,(29,(35,40))))))),(16,((54,(17,(4,26))),(21,(39,(14,52))))))));
	TREE tnt_1119 = (1,(20,((23,(((((((43,(48,(41,(2,15)))),(11,32)),(6,9)),(7,(28,30))),((8,((5,(44,(38,(13,(37,51))))),(((12,22),((27,(47,49)),(34,(31,33)))),((18,24),(46,(42,50)))))),(25,45))),(10,53)),(3,(19,(36,(29,(35,40))))))),(((17,(4,26)),(16,(21,54))),(39,(14,52))))));
	TREE tnt_1120 = (1,(20,((23,((32,(((11,(43,(48,(41,(2,15))))),(6,9)),((((8,((5,(44,(38,(13,(37,51))))),((12,22),((49,(27,47)),(34,(31,33)))))),((18,24),(46,(42,50)))),(25,45)),((7,(28,30)),(10,53))))),(3,(19,(36,(29,(35,40))))))),(((4,26),(17,(21,(16,54)))),(39,(14,52))))));
	TREE tnt_1121 = (1,(20,((23,((((((11,(43,(41,(48,(2,15))))),(6,9)),(28,30)),((8,(((5,(44,(38,(13,(37,51))))),((12,22),((49,(27,47)),(34,(31,33))))),((18,24),(46,(42,50))))),(25,45))),(32,(7,(10,53)))),(3,(19,(36,(29,(35,40))))))),((54,(17,(4,26))),((39,(14,52)),(16,21))))));
	TREE tnt_1122 = (1,(20,((23,(((((11,(43,(41,(48,(2,15))))),(6,9)),(32,((7,(28,30)),(10,53)))),((8,(((5,(44,(38,(13,(37,51))))),((12,22),((27,(47,49)),(34,(31,33))))),((18,24),(46,(42,50))))),(25,45))),(3,(19,(36,(29,(35,40))))))),((54,((17,(4,26)),(16,21))),(39,(14,52))))));
	TREE tnt_1123 = (1,((((32,((((11,(43,((2,15),(41,48)))),(6,9)),((7,(28,30)),(10,53))),(((5,(44,(38,(13,(37,51))))),((8,((12,22),((47,(27,49)),(34,(31,33))))),((18,24),(46,(42,50))))),(25,45)))),(3,(19,(36,(29,(35,40)))))),((54,(16,(21,(17,(4,26))))),(39,(14,52)))),(20,23)));
	TREE tnt_1124 = (1,((((32,(((11,(43,(48,(41,(2,15))))),(6,9)),((((5,(44,(38,(13,(37,51))))),((8,((12,22),((47,(27,49)),(34,(31,33))))),((18,24),(46,(42,50))))),(25,45)),((7,(28,30)),(10,53))))),(3,(19,(36,(29,(35,40)))))),(((17,(4,26)),(16,(21,54))),(39,(14,52)))),(20,23)));
	TREE tnt_1125 = (1,((((32,(((((11,(43,((2,15),(41,48)))),(6,9)),(7,(28,30))),(10,53)),(((5,(44,(38,(37,(13,51))))),((8,((12,22),((47,(27,49)),(34,(31,33))))),((18,24),(46,(42,50))))),(25,45)))),(3,(19,(36,(29,(35,40)))))),((54,(17,(4,26))),(21,(16,(39,(14,52)))))),(20,23)));
	TREE tnt_1126 = (1,(20,(((32,((((11,(43,((2,15),(41,48)))),(6,9)),(28,30)),((((5,(44,(38,(51,(13,37))))),((8,((12,22),((47,(27,49)),(34,(31,33))))),((18,24),(46,(42,50))))),(25,45)),(7,(10,53))))),(3,(19,(36,(29,(35,40)))))),(23,(16,((54,(21,(17,(4,26)))),(39,(14,52))))))));
	TREE tnt_1127 = (1,((((32,(((((11,(43,(48,(41,(2,15))))),(6,9)),(28,30)),(7,(10,53))),(((5,(44,(38,(13,(37,51))))),((8,((12,22),((47,(27,49)),(34,(31,33))))),((18,24),(46,(42,50))))),(25,45)))),(3,(19,(36,(29,(35,40)))))),((17,((4,26),(16,(21,54)))),(39,(14,52)))),(20,23)));
	TREE tnt_1128 = (1,((((32,((((11,(43,((2,15),(41,48)))),(6,9)),(28,30)),((((5,(44,(38,(37,(13,51))))),((8,((12,22),((47,(27,49)),(34,(31,33))))),((18,24),(46,(42,50))))),(25,45)),(7,(10,53))))),(3,(19,(36,(29,(35,40)))))),(21,((54,(17,(4,26))),(16,(39,(14,52)))))),(20,23)));
	TREE tnt_1129 = (1,((((((((2,15),(43,48)),(7,(32,(11,41)))),(6,(9,(28,30)))),((((8,(5,(44,(38,(37,(13,51)))))),(((12,22),((49,(27,47)),(34,(31,33)))),((18,24),(46,(42,50))))),(25,45)),(10,53))),(3,(19,(36,(29,(35,40)))))),(((17,(4,26)),(21,(16,54))),(39,(14,52)))),(20,23)));
	TREE tnt_1130 = (1,(20,((23,((32,(((((48,(43,(2,15))),(11,41)),((6,9),(7,(28,30)))),(((8,(5,(44,(38,(13,(37,51)))))),(((12,22),((47,(27,49)),(34,(31,33)))),((18,24),(46,(42,50))))),(25,45))),(10,53))),(3,(19,(36,(29,(35,40))))))),(16,((54,(21,(17,(4,26)))),(39,(14,52)))))));
	TREE tnt_1131 = (1,(((((((((43,(48,(2,15))),(41,(32,(7,11)))),(28,30)),(6,9)),(10,53)),(((8,((5,(44,(38,(37,(13,51))))),((12,22),((49,(27,47)),(34,(31,33)))))),((18,24),(46,(42,50)))),(25,45))),(3,(19,(36,(29,(35,40)))))),((54,((17,(4,26)),(16,21))),(39,(14,52)))),(20,23)));
	TREE tnt_1132 = (1,(((((((((43,(48,(2,15))),(11,41)),(28,30)),(32,(7,(10,53)))),(((8,((5,(44,(38,(37,(13,51))))),((12,22),((49,(27,47)),(34,(31,33)))))),((18,24),(46,(42,50)))),(25,45))),(6,9)),(3,(19,(36,(29,(35,40)))))),((54,(21,(16,(17,(4,26))))),(39,(14,52)))),(20,23)));
	TREE tnt_1133 = (1,(((((((((43,(48,(2,15))),(41,(11,32))),(28,30)),(6,9)),(((8,((5,(44,(38,(37,(13,51))))),((12,22),((49,(27,47)),(34,(31,33)))))),((18,24),(46,(42,50)))),(25,45))),(7,(10,53))),(3,(19,(36,(29,(35,40)))))),((54,((17,(4,26)),(16,21))),(39,(14,52)))),(20,23)));
	TREE tnt_1134 = (1,((((((32,(11,(41,(43,(48,(2,15)))))),(7,(28,30))),(((((5,(44,(38,(37,(13,51))))),(8,((18,24),(46,(42,50))))),((12,22),((49,(27,47)),(34,(31,33))))),(25,45)),((6,9),(10,53)))),(3,(19,(36,(29,(35,40)))))),((54,((17,(4,26)),(16,21))),(39,(14,52)))),(20,23)));
	TREE tnt_1135 = (1,(20,((23,((32,((((((2,15),(43,48)),((7,(28,30)),(11,41))),((((8,(5,(44,(38,(13,(37,51)))))),((18,24),(46,(42,50)))),((12,22),((47,(27,49)),(34,(31,33))))),(25,45))),(6,9)),(10,53))),(3,(19,(36,(29,(35,40))))))),((54,((17,(4,26)),(16,21))),(39,(14,52))))));
	TREE tnt_1136 = (1,(20,((23,((32,(((((11,(48,(41,(43,(2,15))))),(28,30)),(7,(10,53))),(6,9)),((((8,(5,(44,(38,(13,(37,51)))))),((18,24),(46,(42,50)))),((12,22),((47,(27,49)),(34,(31,33))))),(25,45)))),(3,(19,(36,(29,(35,40))))))),((54,((17,(4,26)),(16,21))),(39,(14,52))))));
	TREE tnt_1137 = (1,(((((((11,(41,(43,(48,(2,15))))),(32,((7,(28,30)),(10,53)))),(((5,(44,(38,(37,(13,51))))),(8,(((12,22),((49,(27,47)),(34,(31,33)))),((18,24),(46,(42,50)))))),(25,45))),(6,9)),(3,(19,(36,(29,(35,40)))))),((54,((17,(4,26)),(16,21))),(39,(14,52)))),(20,23)));
	TREE tnt_1138 = (1,((((((43,(48,(2,15))),(41,(11,32))),((((((5,(44,(38,(37,(13,51))))),(8,((12,22),((49,(27,47)),(34,(31,33)))))),((18,24),(46,(42,50)))),(25,45)),(6,9)),((7,(28,30)),(10,53)))),(3,(19,(36,(29,(35,40)))))),((54,(21,(16,(17,(4,26))))),(39,(14,52)))),(20,23)));
	TREE tnt_1139 = (1,(20,((23,((32,(((41,(11,(43,(48,(2,15))))),(28,30)),(((((8,((5,(44,(38,(37,(13,51))))),((18,24),(46,(42,50))))),((12,22),((27,(47,49)),(34,(31,33))))),(25,45)),(6,9)),(7,(10,53))))),(3,(19,(36,(29,(35,40))))))),((21,((17,(4,26)),(16,54))),(39,(14,52))))));
	TREE tnt_1140 = (1,(20,((((((((2,15),(43,48)),(11,41)),(32,((7,(28,30)),(10,53)))),((((8,(5,(44,(38,(13,(37,51)))))),((18,24),(46,(42,50)))),((12,22),((49,(27,47)),(34,(31,33))))),(25,45))),(6,9)),(3,(19,(36,(29,(35,40)))))),(23,(21,(16,((54,(17,(4,26))),(39,(14,52)))))))));
	TREE tnt_1141 = (1,(20,((23,((((((2,15),(43,48)),(11,41)),(((5,(44,(38,(13,(37,51))))),((8,((18,24),(46,(42,50)))),((12,22),((49,(27,47)),(34,(31,33)))))),(25,45))),((6,9),(32,((7,(28,30)),(10,53))))),(3,(19,(36,(29,(35,40))))))),(21,(16,((54,(17,(4,26))),(39,(14,52))))))));
	TREE tnt_1142 = (1,(20,(23,(((((((2,15),(43,48)),((41,(7,(28,30))),(11,32))),((((5,(44,(38,(51,(13,37))))),(8,((12,22),((49,(27,47)),(34,(31,33)))))),((18,24),(46,(42,50)))),(25,45))),((6,9),(10,53))),(3,(19,(36,(29,(35,40)))))),((16,(21,(54,(17,(4,26))))),(39,(14,52)))))));
	TREE tnt_1143 = (1,((((((((48,(43,(2,15))),(11,41)),((6,9),(28,30))),((((5,(44,(38,(13,(37,51))))),((18,24),(46,(42,50)))),(8,((12,22),((27,(47,49)),(34,(31,33)))))),(25,45))),(32,(7,(10,53)))),(3,(19,(36,(29,(35,40)))))),((16,(54,(17,(4,26)))),(21,(39,(14,52))))),(20,23)));
	TREE tnt_1144 = (1,((((32,((((48,(43,(2,15))),(41,(7,11))),((6,9),(28,30))),((((8,(5,(44,(38,(37,(13,51)))))),(((12,22),((27,(47,49)),(34,(31,33)))),((18,24),(46,(42,50))))),(25,45)),(10,53)))),(3,(19,(36,(29,(35,40)))))),(((4,26),(17,(54,(16,21)))),(39,(14,52)))),(20,23)));
	TREE tnt_1145 = (1,((((32,(((((48,(43,(2,15))),(11,41)),((6,9),(28,30))),(7,(10,53))),(((8,((5,(44,(38,(37,(13,51))))),((18,24),(46,(42,50))))),((12,22),((27,(47,49)),(34,(31,33))))),(25,45)))),(3,(19,(36,(29,(35,40)))))),(((17,(4,26)),(54,(16,21))),(39,(14,52)))),(20,23)));
	TREE tnt_1146 = (1,(20,(((((((41,(11,((2,15),(43,48)))),(32,(28,30))),(7,(10,53))),(((8,(5,(44,(38,(37,(13,51)))))),(((12,22),((27,(47,49)),(34,(31,33)))),((18,24),(46,(42,50))))),(25,45))),(6,9)),(3,(19,(36,(29,(35,40)))))),(23,(((17,(4,26)),(54,(16,21))),(39,(14,52)))))));
	TREE tnt_1147 = (1,(20,(23,(((32,(((((11,((43,(2,15)),(41,48))),(28,30)),(7,(10,53))),(((8,((5,(44,(38,(37,(13,51))))),((18,24),(46,(42,50))))),((12,22),((47,(27,49)),(34,(31,33))))),(25,45))),(6,9))),(3,(19,(36,(29,(35,40)))))),(((54,(17,(4,26))),(39,(14,52))),(16,21))))));
	TREE tnt_1148 = (1,(20,(23,(((32,((((11,((43,(2,15)),(41,48))),((7,(28,30)),(10,53))),(6,9)),((((5,(44,(38,(37,(13,51))))),(8,((18,24),(46,(42,50))))),((12,22),((47,(27,49)),(34,(31,33))))),(25,45)))),(3,(19,(36,(29,(35,40)))))),((54,(17,(4,26))),(16,(21,(39,(14,52)))))))));
	TREE tnt_1149 = (1,(20,(23,(((32,((((11,(48,(41,(43,(2,15))))),(28,30)),(7,(10,53))),((((8,((5,(44,(38,(37,(13,51))))),((18,24),(46,(42,50))))),((12,22),((47,(27,49)),(34,(31,33))))),(25,45)),(6,9)))),(3,(19,(36,(29,(35,40)))))),((54,(17,(4,26))),(16,(21,(39,(14,52)))))))));
	TREE tnt_1150 = (1,(20,(23,(((((32,((11,(48,(41,(43,(2,15))))),(28,30))),(7,(10,53))),(((((5,(44,(38,(13,(37,51))))),(8,((18,24),(46,(42,50))))),((12,22),((47,(27,49)),(34,(31,33))))),(25,45)),(6,9))),(3,(19,(36,(29,(35,40)))))),((54,(21,(16,(17,(4,26))))),(39,(14,52)))))));
	TREE tnt_1151 = (1,(20,(23,(((32,(((11,((43,(2,15)),(41,48))),((7,(28,30)),(10,53))),((((8,((5,(44,(38,(13,(37,51))))),((18,24),(46,(42,50))))),((12,22),((47,(27,49)),(34,(31,33))))),(25,45)),(6,9)))),(3,(19,(36,(29,(35,40)))))),((16,(54,(17,(4,26)))),(21,(39,(14,52))))))));
	TREE tnt_1152 = (1,(20,((23,((32,(((((((2,15),(43,48)),(11,41)),(6,9)),(28,30)),(((8,((5,(44,(38,(37,(13,51))))),((12,22),((47,(27,49)),(34,(31,33)))))),((18,24),(46,(42,50)))),(25,45))),(7,(10,53)))),(3,(19,(36,(29,(35,40))))))),(((17,(4,26)),(16,(21,54))),(39,(14,52))))));
	TREE tnt_1153 = (1,(20,(23,(((((((43,(48,(2,15))),(32,(11,41))),(9,(6,(28,30)))),(7,(10,53))),(((8,(5,(44,(38,(37,(13,51)))))),(((12,22),((49,(27,47)),(34,(31,33)))),((18,24),(46,(42,50))))),(25,45))),(3,(19,(36,(29,(35,40)))))),(16,((21,(54,(17,(4,26)))),(39,(14,52))))))));
	TREE tnt_1154 = (1,(20,((23,((32,((((48,(43,(2,15))),(11,41)),(6,(9,(28,30)))),((((8,((5,(44,(38,(37,(13,51))))),((12,22),((47,(27,49)),(34,(31,33)))))),((18,24),(46,(42,50)))),(25,45)),(7,(10,53))))),(3,(19,(36,(29,(35,40))))))),(16,((54,(17,(4,26))),(21,(39,(14,52))))))));
	TREE tnt_1155 = (1,(20,((23,((((((43,(48,(2,15))),(32,(11,41))),(45,(25,((8,((5,(44,(38,(51,(13,37))))),((18,24),(46,(42,50))))),((12,22),((49,(27,47)),(34,(31,33)))))))),(6,9)),((7,(28,30)),(10,53))),(3,(19,(36,(29,(35,40))))))),((54,(21,(17,(4,26)))),(16,(39,(14,52)))))));
	TREE tnt_1156 = (1,(20,((23,(((((((43,(48,(2,15))),(11,32)),(6,9)),(41,(7,(28,30)))),((8,((5,(44,(38,(37,(13,51))))),(((12,22),((27,(47,49)),(34,(31,33)))),((18,24),(46,(42,50)))))),(25,45))),(10,53)),(3,(19,(36,(29,(35,40))))))),((21,((17,(4,26)),(16,54))),(39,(14,52))))));
	TREE tnt_1157 = (1,((((((((43,(48,(2,15))),(11,32)),(6,9)),(41,((7,(28,30)),(10,53)))),((8,((5,(44,(38,(13,(37,51))))),(((12,22),((49,(27,47)),(34,(31,33)))),((18,24),(46,(42,50)))))),(25,45))),(3,(19,(36,(29,(35,40)))))),(21,(((17,(4,26)),(16,54)),(39,(14,52))))),(20,23)));
	TREE tnt_1158 = (1,(20,((23,((32,(((11,(43,(48,(2,15)))),(6,9)),(((((5,(44,(38,(51,(13,37))))),(8,((18,24),(46,(42,50))))),((12,22),((27,(47,49)),(34,(31,33))))),(25,45)),(41,((7,(28,30)),(10,53)))))),(3,(19,(36,(29,(35,40))))))),(16,((54,(17,(4,26))),(21,(39,(14,52))))))));
	TREE tnt_1159 = (1,(20,(((32,(41,((((11,(43,(48,(2,15)))),(6,9)),(((8,(5,(44,(38,(51,(13,37)))))),(((12,22),((27,(47,49)),(34,(31,33)))),((18,24),(46,(42,50))))),(25,45))),((7,(28,30)),(10,53))))),(3,(19,(36,(29,(35,40)))))),(23,(16,((54,(21,(17,(4,26)))),(39,(14,52))))))));
	TREE tnt_1160 = (1,(((((((11,(43,(48,(2,15)))),(6,9)),(32,(41,((7,(28,30)),(10,53))))),((((5,(44,(38,(13,(37,51))))),(8,((18,24),(46,(42,50))))),((12,22),((27,(47,49)),(34,(31,33))))),(25,45))),(3,(19,(36,(29,(35,40)))))),((16,((17,(4,26)),(21,54))),(39,(14,52)))),(20,23)));
	TREE tnt_1161 = (1,((((32,(((((((2,15),(43,48)),(11,41)),(28,30)),((8,((5,(44,(38,(13,(37,51))))),(((12,22),((49,(27,47)),(34,(31,33)))),((18,24),(46,(42,50)))))),(25,45))),(6,9)),(7,(10,53)))),(3,(19,(36,(29,(35,40)))))),(21,((54,(16,(17,(4,26)))),(39,(14,52))))),(20,23)));
	TREE tnt_1162 = (1,(20,(23,((((32,((11,(48,(41,(43,(2,15))))),(7,(28,30)))),(((((5,(44,(38,(13,(37,51))))),(8,((18,24),(46,(42,50))))),((12,22),((47,(27,49)),(34,(31,33))))),(25,45)),((6,9),(10,53)))),(3,(19,(36,(29,(35,40)))))),(16,((54,(17,(4,26))),(21,(39,(14,52)))))))));
	TREE tnt_1163 = (1,((((((((32,(11,(41,(43,(48,(2,15)))))),(28,30)),(7,(10,53))),(((5,(44,(38,(37,(13,51))))),((8,((12,22),((27,(47,49)),(34,(31,33))))),((18,24),(46,(42,50))))),(25,45))),(6,9)),(3,(19,(36,(29,(35,40)))))),(21,(((17,(4,26)),(16,54)),(39,(14,52))))),(20,23)));
	TREE tnt_1164 = (1,(20,(23,((((((((48,(43,(2,15))),(11,41)),(6,9)),(28,30)),(32,(7,(10,53)))),(((8,(5,(44,(38,(13,(37,51)))))),(((12,22),((27,(47,49)),(34,(31,33)))),((18,24),(46,(42,50))))),(25,45))),(3,(19,(36,(29,(35,40)))))),((21,(54,(17,(4,26)))),(16,(39,(14,52))))))));
	TREE tnt_1165 = (1,(((((((48,(43,(2,15))),(11,41)),(25,(45,((5,(44,(38,(37,(13,51))))),(8,(((12,22),((27,(47,49)),(34,(31,33)))),((18,24),(46,(42,50))))))))),((6,9),(32,((7,(28,30)),(10,53))))),(3,(19,(36,(29,(35,40)))))),((54,(16,(17,(4,26)))),(21,(39,(14,52))))),(20,23)));
	TREE tnt_1166 = (1,(23,(20,(((32,((((((2,15),(43,48)),(11,41)),((7,(28,30)),(10,53))),(((8,(5,(44,(38,(13,(37,51)))))),(((12,22),((47,(27,49)),(34,(31,33)))),((18,24),(46,(42,50))))),(25,45))),(6,9))),(3,(19,(36,(29,(35,40)))))),(16,((54,(21,(17,(4,26)))),(39,(14,52))))))));
	TREE tnt_1167 = (1,((((((((43,(48,(2,15))),(32,(11,41))),(28,30)),(((((8,(5,(44,(38,(37,(13,51)))))),((12,22),((49,(27,47)),(34,(31,33))))),((18,24),(46,(42,50)))),(25,45)),(6,9))),(7,(10,53))),(3,(19,(36,(29,(35,40)))))),(21,((54,(16,(17,(4,26)))),(39,(14,52))))),(20,23)));
	TREE tnt_1168 = (1,(20,(23,(((((32,((11,(48,(41,(43,(2,15))))),((7,(28,30)),(10,53)))),(6,9)),(((8,(5,(44,(38,(13,(37,51)))))),(((12,22),((47,(27,49)),(34,(31,33)))),((18,24),(46,(42,50))))),(25,45))),(3,(19,(36,(29,(35,40)))))),(16,((21,(54,(17,(4,26)))),(39,(14,52))))))));
	TREE tnt_1169 = (1,(20,(23,(((((32,((41,(11,(48,(43,(2,15))))),((7,(28,30)),(10,53)))),(6,9)),(((8,(5,(44,(38,(37,(13,51)))))),(((12,22),((47,(27,49)),(34,(31,33)))),((18,24),(46,(42,50))))),(25,45))),(3,(19,(36,(29,(35,40)))))),(((54,(17,(4,26))),(16,21)),(39,(14,52)))))));
	TREE tnt_1170 = (1,(20,(((((((11,(41,(48,(43,(2,15))))),(32,(7,(28,30)))),(((5,(44,(38,(37,(13,51))))),((8,((18,24),(46,(42,50)))),((12,22),((49,(27,47)),(34,(31,33)))))),(25,45))),(10,53)),(6,9)),(3,(19,(36,(29,(35,40)))))),(23,((54,(21,(16,(17,(4,26))))),(39,(14,52)))))));
	TREE tnt_1171 = (1,(20,(23,(((32,(((41,(11,(43,(48,(2,15))))),(((((5,(44,(38,(37,(13,51))))),((12,22),((47,(27,49)),(34,(31,33))))),(8,((18,24),(46,(42,50))))),(25,45)),(6,9))),((7,(28,30)),(10,53)))),(3,(19,(36,(29,(35,40)))))),(16,((54,(21,(17,(4,26)))),(39,(14,52))))))));
	TREE tnt_1172 = (1,(20,(((((((43,(48,(2,15))),(11,41)),((6,9),(32,(7,(28,30))))),((((5,(44,(38,(51,(13,37))))),((12,22),((27,(47,49)),(34,(31,33))))),(8,((18,24),(46,(42,50))))),(25,45))),(10,53)),(3,(19,(36,(29,(35,40)))))),(23,(21,((54,(16,(17,(4,26)))),(39,(14,52))))))));
	TREE tnt_1173 = (1,((((32,(((((11,(48,(41,(43,(2,15))))),(28,30)),(7,(10,53))),(6,9)),(((5,(44,(38,(13,(37,51))))),((8,((12,22),((49,(27,47)),(34,(31,33))))),((18,24),(46,(42,50))))),(25,45)))),(3,(19,(36,(29,(35,40)))))),((54,(17,(4,26))),((39,(14,52)),(16,21)))),(20,23)));
	TREE tnt_1174 = (1,((((32,((((11,(43,(48,(2,15)))),(6,9)),(41,(7,(28,30)))),((((5,(44,(38,(51,(13,37))))),((8,((12,22),((47,(27,49)),(34,(31,33))))),((18,24),(46,(42,50))))),(25,45)),(10,53)))),(3,(19,(36,(29,(35,40)))))),(((54,(17,(4,26))),(39,(14,52))),(16,21))),(20,23)));
	TREE tnt_1175 = (1,((((32,((((11,(43,(48,(2,15)))),(6,9)),(41,(7,(28,30)))),(((((5,(44,(38,(51,(13,37))))),(8,((18,24),(46,(42,50))))),((12,22),((49,(27,47)),(34,(31,33))))),(25,45)),(10,53)))),(3,(19,(36,(29,(35,40)))))),((16,(54,(17,(4,26)))),(21,(39,(14,52))))),(20,23)));
	TREE tnt_1176 = (1,((((32,(((((48,(43,(2,15))),(41,(11,(7,(28,30))))),((((5,(44,(38,(13,(37,51))))),(8,((18,24),(46,(42,50))))),((12,22),((49,(27,47)),(34,(31,33))))),(25,45))),(10,53)),(6,9))),(3,(19,(36,(29,(35,40)))))),((54,(16,(17,(4,26)))),(21,(39,(14,52))))),(20,23)));
	TREE tnt_1177 = (1,((((32,((((43,(48,(2,15))),(11,41)),(28,30)),((((((8,(5,(44,(38,(51,(13,37)))))),((18,24),(46,(42,50)))),((12,22),((49,(27,47)),(34,(31,33))))),(25,45)),(6,9)),(7,(10,53))))),(3,(19,(36,(29,(35,40)))))),((16,(54,(21,(17,(4,26))))),(39,(14,52)))),(20,23)));
	TREE tnt_1178 = (1,(20,(23,(((32,((((((48,(43,(2,15))),(11,(7,41))),(6,9)),(28,30)),((((5,(44,(38,(13,(37,51))))),(8,((18,24),(46,(42,50))))),((12,22),((47,(27,49)),(34,(31,33))))),(25,45))),(10,53))),(3,(19,(36,(29,(35,40)))))),((17,((4,26),(16,(21,54)))),(39,(14,52)))))));
	TREE tnt_1179 = (1,(20,(23,(((32,((((((43,(48,(2,15))),(11,(7,41))),(6,9)),(28,30)),(((5,(44,(38,(13,(37,51))))),((8,((18,24),(46,(42,50)))),((12,22),((47,(27,49)),(34,(31,33)))))),(25,45))),(10,53))),(3,(19,(36,(29,(35,40)))))),((54,(16,(17,(4,26)))),(21,(39,(14,52))))))));
	TREE tnt_1180 = (1,(20,(((32,((((11,(43,(48,(2,15)))),(6,9)),(28,30)),((((5,(44,(38,(37,(13,51))))),(8,(((12,22),((49,(27,47)),(34,(31,33)))),((18,24),(46,(42,50)))))),(25,45)),(41,(7,(10,53)))))),(3,(19,(36,(29,(35,40)))))),(23,((21,(16,(54,(17,(4,26))))),(39,(14,52)))))));
	TREE tnt_1181 = (1,(20,(((((((43,(48,(2,15))),(11,32)),(6,9)),(28,30)),(((8,(((5,(44,(38,(13,(37,51))))),((12,22),((27,(47,49)),(34,(31,33))))),((18,24),(46,(42,50))))),(25,45)),(41,(7,(10,53))))),(3,(19,(36,(29,(35,40)))))),(23,((21,((17,(4,26)),(16,54))),(39,(14,52)))))));
	TREE tnt_1182 = (1,(20,(((((((11,(43,(48,(2,15)))),(6,9)),(28,30)),(41,(32,(7,(10,53))))),((8,(((5,(44,(38,(37,(13,51))))),((12,22),((27,(47,49)),(34,(31,33))))),((18,24),(46,(42,50))))),(25,45))),(3,(19,(36,(29,(35,40)))))),(23,((54,((17,(4,26)),(16,21))),(39,(14,52)))))));
	TREE tnt_1183 = (1,(20,((((((((43,(48,(2,15))),(11,32)),(6,9)),(28,30)),(41,(7,(10,53)))),((8,(((5,(44,(38,(37,(13,51))))),((12,22),((27,(47,49)),(34,(31,33))))),((18,24),(46,(42,50))))),(25,45))),(3,(19,(36,(29,(35,40)))))),(23,(((17,(4,26)),(54,(16,21))),(39,(14,52)))))));
	TREE tnt_1184 = (1,(23,(20,((((((((43,(48,(2,15))),(11,32)),(6,9)),(28,30)),(41,(7,(10,53)))),((8,(((5,(44,(38,(37,(13,51))))),((12,22),((27,(47,49)),(34,(31,33))))),((18,24),(46,(42,50))))),(25,45))),(3,(19,(36,(29,(35,40)))))),((54,((17,(4,26)),(16,21))),(39,(14,52)))))));
	TREE tnt_1185 = (1,(23,(20,(((((((11,(43,(48,(2,15)))),(6,9)),(28,30)),(41,(32,(7,(10,53))))),((8,(((5,(44,(38,(37,(13,51))))),((12,22),((27,(47,49)),(34,(31,33))))),((18,24),(46,(42,50))))),(25,45))),(3,(19,(36,(29,(35,40)))))),((54,((17,(4,26)),(16,21))),(39,(14,52)))))));
	TREE tnt_1186 = (1,(20,(23,(((((((11,(43,(48,(2,15)))),(6,9)),(28,30)),(41,(32,(7,(10,53))))),((8,(((5,(44,(38,(37,(13,51))))),((12,22),((27,(47,49)),(34,(31,33))))),((18,24),(46,(42,50))))),(25,45))),(3,(19,(36,(29,(35,40)))))),((54,((17,(4,26)),(16,21))),(39,(14,52)))))));
	TREE tnt_1187 = (1,(23,(20,(((((11,(43,(48,(2,15)))),(6,9)),(((8,(((5,(44,(38,(37,(13,51))))),((12,22),((27,(47,49)),(34,(31,33))))),((18,24),(46,(42,50))))),(25,45)),(((7,(28,30)),(10,53)),(32,41)))),(3,(19,(36,(29,(35,40)))))),((54,((17,(4,26)),(16,21))),(39,(14,52)))))));
	TREE tnt_1188 = (1,(20,(((((((43,(48,(2,15))),(11,32)),(6,9)),((8,(((5,(44,(38,(13,(37,51))))),((12,22),((49,(27,47)),(34,(31,33))))),((18,24),(46,(42,50))))),(25,45))),(41,((7,(28,30)),(10,53)))),(3,(19,(36,(29,(35,40)))))),(23,((54,((17,(4,26)),(16,21))),(39,(14,52)))))));
	TREE tnt_1189 = (1,(20,(23,(((((((43,(48,(2,15))),(11,(32,41))),(6,9)),((8,(((5,(44,(38,(13,(37,51))))),((12,22),((49,(27,47)),(34,(31,33))))),((18,24),(46,(42,50))))),(25,45))),((7,(28,30)),(10,53))),(3,(19,(36,(29,(35,40)))))),((54,((17,(4,26)),(16,21))),(39,(14,52)))))));
	TREE tnt_1190 = (1,(20,((23,((((32,(11,(48,(41,(43,(2,15)))))),(7,(28,30))),((((5,(44,(38,(13,(37,51))))),(8,(((12,22),((49,(27,47)),(34,(31,33)))),((18,24),(46,(42,50)))))),(25,45)),((6,9),(10,53)))),(3,(19,(36,(29,(35,40))))))),((54,(17,(4,26))),(21,(16,(39,(14,52))))))));
	TREE tnt_1191 = (1,(20,(23,(((32,(((((11,(41,(48,(43,(2,15))))),(7,(28,30))),(((8,((5,(44,(38,(51,(13,37))))),((12,22),((47,(27,49)),(34,(31,33)))))),((18,24),(46,(42,50)))),(25,45))),(6,9)),(10,53))),(3,(19,(36,(29,(35,40)))))),(((54,(17,(4,26))),(16,21)),(39,(14,52)))))));
	TREE tnt_1192 = (1,(20,((23,((32,(((((43,(48,(2,15))),(11,41)),(28,30)),(6,9)),(((8,((5,(44,(38,(51,(13,37))))),(((12,22),((27,(47,49)),(34,(31,33)))),((18,24),(46,(42,50)))))),(25,45)),(7,(10,53))))),(3,(19,(36,(29,(35,40))))))),((54,(17,(4,26))),((39,(14,52)),(16,21))))));
	TREE tnt_1193 = (1,(20,(23,((((((32,((11,(48,(41,(43,(2,15))))),(7,(28,30)))),(((5,(44,(38,(13,(37,51))))),((8,((12,22),((47,(27,49)),(34,(31,33))))),((18,24),(46,(42,50))))),(25,45))),(6,9)),(10,53)),(3,(19,(36,(29,(35,40)))))),(((54,(17,(4,26))),(16,21)),(39,(14,52)))))));
	TREE tnt_1194 = (1,(20,(((32,((((((2,15),(43,48)),(11,41)),(6,9)),(28,30)),(((((5,(44,(38,(37,(13,51))))),((18,24),(46,(42,50)))),(8,((12,22),((49,(27,47)),(34,(31,33)))))),(25,45)),(7,(10,53))))),(3,(19,(36,(29,(35,40)))))),(23,(((4,26),(17,(16,(21,54)))),(39,(14,52)))))));
	TREE tnt_1195 = (1,(20,((23,(((((((48,(43,(2,15))),(11,41)),(6,9)),(32,(7,(28,30)))),(10,53)),((((5,(44,(38,(13,(37,51))))),(8,((12,22),((27,(47,49)),(34,(31,33)))))),((18,24),(46,(42,50)))),(25,45))),(3,(19,(36,(29,(35,40))))))),(((17,(4,26)),(16,(21,54))),(39,(14,52))))));
	TREE tnt_1196 = (1,(20,(((32,((((11,(48,(41,(43,(2,15))))),((7,(28,30)),(10,53))),((((5,(44,(38,(13,(37,51))))),(8,((12,22),((27,(47,49)),(34,(31,33)))))),((18,24),(46,(42,50)))),(25,45))),(6,9))),(3,(19,(36,(29,(35,40)))))),(23,((54,(16,(17,(4,26)))),(21,(39,(14,52))))))));
	TREE tnt_1197 = (1,(20,(23,((((32,(((11,(48,(41,(43,(2,15))))),(7,(28,30))),(10,53))),((((5,(44,(38,(13,(37,51))))),((8,((18,24),(46,(42,50)))),((12,22),((27,(47,49)),(34,(31,33)))))),(25,45)),(6,9))),(3,(19,(36,(29,(35,40)))))),(16,((54,(21,(17,(4,26)))),(39,(14,52))))))));
	TREE tnt_1198 = (1,(20,(23,(((32,((((11,(48,(41,(43,(2,15))))),(28,30)),(7,(10,53))),((((5,(44,(38,(13,(37,51))))),((8,((18,24),(46,(42,50)))),((12,22),((27,(47,49)),(34,(31,33)))))),(25,45)),(6,9)))),(3,(19,(36,(29,(35,40)))))),(16,((54,(21,(17,(4,26)))),(39,(14,52))))))));
	TREE tnt_1199 = (1,((((32,(((11,(48,(41,(43,(2,15))))),((7,(28,30)),(10,53))),(((8,((5,(44,(38,(13,(37,51))))),(((12,22),((27,(47,49)),(34,(31,33)))),((18,24),(46,(42,50)))))),(25,45)),(6,9)))),(3,(19,(36,(29,(35,40)))))),(16,((54,(21,(17,(4,26)))),(39,(14,52))))),(20,23)));
	TREE tnt_1200 = (1,((((32,((41,(11,(48,(43,(2,15))))),(((((5,(44,(38,(13,(37,51))))),(8,(((12,22),((27,(47,49)),(34,(31,33)))),((18,24),(46,(42,50)))))),(25,45)),(6,9)),((7,(28,30)),(10,53))))),(3,(19,(36,(29,(35,40)))))),(16,((54,(21,(17,(4,26)))),(39,(14,52))))),(20,23)));
	TREE tnt_1201 = (1,(20,(23,(((32,((((11,(43,(48,(2,15)))),(6,9)),((8,(((5,(44,(38,(51,(13,37))))),((12,22),((49,(27,47)),(34,(31,33))))),((18,24),(46,(42,50))))),(25,45))),(41,((7,(28,30)),(10,53))))),(3,(19,(36,(29,(35,40)))))),(21,((54,(16,(17,(4,26)))),(39,(14,52))))))));
	TREE tnt_1202 = (1,(23,(20,(((32,((41,((((11,(43,(48,(2,15)))),(6,9)),(28,30)),((8,(((5,(44,(38,(51,(13,37))))),((12,22),((27,(47,49)),(34,(31,33))))),((18,24),(46,(42,50))))),(25,45)))),(7,(10,53)))),(3,(19,(36,(29,(35,40)))))),(((17,(4,26)),(16,54)),(21,(39,(14,52))))))));
	TREE tnt_1203 = (1,(23,(20,(((32,(41,((((11,(43,(48,(2,15)))),(6,9)),((8,(((5,(44,(38,(51,(13,37))))),((12,22),((47,(27,49)),(34,(31,33))))),((18,24),(46,(42,50))))),(25,45))),((7,(28,30)),(10,53))))),(3,(19,(36,(29,(35,40)))))),(21,((54,(17,(4,26))),(16,(39,(14,52)))))))));
	TREE tnt_1204 = (1,(20,(((32,((41,((((11,(43,(48,(2,15)))),(6,9)),(28,30)),((8,(((5,(44,(38,(51,(13,37))))),((12,22),((27,(47,49)),(34,(31,33))))),((18,24),(46,(42,50))))),(25,45)))),(7,(10,53)))),(3,(19,(36,(29,(35,40)))))),(23,(((17,(4,26)),(16,54)),(21,(39,(14,52))))))));
	TREE tnt_1205 = (1,(20,(((32,(41,((((11,(43,(48,(2,15)))),(6,9)),(((8,((5,(44,(38,(51,(13,37))))),((12,22),((27,(47,49)),(34,(31,33)))))),((18,24),(46,(42,50)))),(25,45))),((7,(28,30)),(10,53))))),(3,(19,(36,(29,(35,40)))))),(23,((54,(16,(21,(17,(4,26))))),(39,(14,52)))))));
	TREE tnt_1206 = (1,(20,(((32,((41,((((11,(43,(48,(2,15)))),(6,9)),(28,30)),(((8,((5,(44,(38,(51,(13,37))))),((12,22),((27,(47,49)),(34,(31,33)))))),((18,24),(46,(42,50)))),(25,45)))),(7,(10,53)))),(3,(19,(36,(29,(35,40)))))),(23,(((17,(4,26)),(54,(16,21))),(39,(14,52)))))));
	TREE tnt_1207 = (1,(20,(((32,((41,((((11,(43,(48,(2,15)))),(6,9)),(28,30)),((8,(((5,(44,(38,(13,(37,51))))),((12,22),((27,(47,49)),(34,(31,33))))),((18,24),(46,(42,50))))),(25,45)))),(7,(10,53)))),(3,(19,(36,(29,(35,40)))))),(23,((54,(16,(21,(17,(4,26))))),(39,(14,52)))))));
	TREE tnt_1208 = (1,(20,(((32,(41,((((11,(43,(48,(2,15)))),(6,9)),((8,(((5,(44,(38,(13,(37,51))))),((12,22),((27,(47,49)),(34,(31,33))))),((18,24),(46,(42,50))))),(25,45))),((7,(28,30)),(10,53))))),(3,(19,(36,(29,(35,40)))))),(23,(((17,(4,26)),(16,54)),(21,(39,(14,52))))))));
	TREE tnt_1209 = (1,(20,(((32,(41,((((11,(43,(48,(2,15)))),(6,9)),((8,(((5,(44,(38,(13,(37,51))))),((12,22),((27,(47,49)),(34,(31,33))))),((18,24),(46,(42,50))))),(25,45))),((7,(28,30)),(10,53))))),(3,(19,(36,(29,(35,40)))))),(23,(((17,(4,26)),(54,(16,21))),(39,(14,52)))))));
	TREE tnt_1210 = (1,(23,(20,(((32,((41,((((11,(43,(48,(2,15)))),(6,9)),(28,30)),((8,(((5,(44,(38,(13,(37,51))))),((12,22),((27,(47,49)),(34,(31,33))))),((18,24),(46,(42,50))))),(25,45)))),(7,(10,53)))),(3,(19,(36,(29,(35,40)))))),((54,((17,(4,26)),(16,21))),(39,(14,52)))))));
	TREE tnt_1211 = (1,(20,(23,(((((((48,(43,(2,15))),(11,41)),(32,(28,30))),(7,(10,53))),(((((5,(44,(38,(13,(37,51))))),((12,22),((47,(27,49)),(34,(31,33))))),(8,((18,24),(46,(42,50))))),(25,45)),(6,9))),(3,(19,(36,(29,(35,40)))))),(((54,(17,(4,26))),(16,21)),(39,(14,52)))))));
	TREE tnt_1212 = (1,(23,(20,(((32,((41,(((11,(43,(48,(2,15)))),(6,9)),((8,(((5,(44,(38,(37,(13,51))))),((18,24),(46,(42,50)))),((12,22),((49,(27,47)),(34,(31,33)))))),(25,45)))),((7,(28,30)),(10,53)))),(3,(19,(36,(29,(35,40)))))),((17,((4,26),(54,(16,21)))),(39,(14,52)))))));
	TREE tnt_1213 = (1,(20,((23,(((((11,(41,((2,15),(43,48)))),(32,((7,(28,30)),(10,53)))),((8,(((5,(44,(38,(37,(13,51))))),((18,24),(46,(42,50)))),((12,22),((49,(27,47)),(34,(31,33)))))),(25,45))),(6,9)),(3,(19,(36,(29,(35,40))))))),(((17,(4,26)),(54,(16,21))),(39,(14,52))))));
	TREE tnt_1214 = (1,((((((((43,(48,(2,15))),(7,(41,(11,32)))),(28,30)),(((8,((5,(44,(38,(51,(13,37))))),(((12,22),((27,(47,49)),(34,(31,33)))),((18,24),(46,(42,50)))))),(25,45)),(10,53))),(6,9)),(3,(19,(36,(29,(35,40)))))),(21,((54,(16,(17,(4,26)))),(39,(14,52))))),(20,23)));
	TREE tnt_1215 = (1,((((((((43,(48,(2,15))),(11,41)),(45,(25,(((8,(5,(44,(38,(51,(13,37)))))),((18,24),(46,(42,50)))),((12,22),((27,(47,49)),(34,(31,33)))))))),(32,((7,(28,30)),(10,53)))),(6,9)),(3,(19,(36,(29,(35,40)))))),((21,(16,(54,(17,(4,26))))),(39,(14,52)))),(20,23)));
	TREE tnt_1216 = (1,(20,((((((11,(48,(41,(43,(2,15))))),(7,(28,30))),(32,(10,53))),((((8,((5,(44,(38,(37,(13,51))))),((12,22),((47,(27,49)),(34,(31,33)))))),((18,24),(46,(42,50)))),(25,45)),(6,9))),(3,(19,(36,(29,(35,40)))))),(23,(16,(((17,(4,26)),(21,54)),(39,(14,52))))))));
	TREE tnt_1217 = (1,((((((((32,(11,(41,((2,15),(43,48))))),(28,30)),(7,(10,53))),(6,9)),((((5,(44,(38,(37,(13,51))))),(8,((18,24),(46,(42,50))))),((12,22),((27,(47,49)),(34,(31,33))))),(25,45))),(3,(19,(36,(29,(35,40)))))),((54,(21,(16,(17,(4,26))))),(39,(14,52)))),(20,23)));
	TREE tnt_1218 = (1,((((((((32,(11,(41,((2,15),(43,48))))),(28,30)),(7,(10,53))),(6,9)),((((5,(44,(38,(37,(13,51))))),(8,((18,24),(46,(42,50))))),((12,22),((27,(47,49)),(34,(31,33))))),(25,45))),(3,(19,(36,(29,(35,40)))))),((21,(54,(16,(17,(4,26))))),(39,(14,52)))),(20,23)));
	TREE tnt_1219 = (1,(20,((23,(((((32,(41,(11,(43,(48,(2,15)))))),((7,(28,30)),(10,53))),(6,9)),((((5,(44,(38,(37,(13,51))))),((18,24),(46,(42,50)))),(8,((12,22),((49,(27,47)),(34,(31,33)))))),(25,45))),(3,(19,(36,(29,(35,40))))))),(((17,(4,26)),(54,(16,21))),(39,(14,52))))));
	TREE tnt_1220 = (1,(20,((23,(((((32,(41,(11,(43,(48,(2,15)))))),((7,(28,30)),(10,53))),(6,9)),((8,(((5,(44,(38,(37,(13,51))))),((18,24),(46,(42,50)))),((12,22),((49,(27,47)),(34,(31,33)))))),(25,45))),(3,(19,(36,(29,(35,40))))))),((54,(17,(4,26))),(16,(21,(39,(14,52))))))));
	TREE tnt_1221 = (1,(20,(23,(((((((((2,15),(43,48)),(11,41)),(28,30)),(6,9)),(((5,(44,(38,(37,(13,51))))),((8,((18,24),(46,(42,50)))),((12,22),((47,(27,49)),(34,(31,33)))))),(25,45))),(32,(7,(10,53)))),(3,(19,(36,(29,(35,40)))))),(((54,(17,(4,26))),(39,(14,52))),(16,21))))));
	TREE tnt_1222 = (1,(20,(23,(((32,((41,(11,(48,(43,(2,15))))),(((((5,(44,(38,(13,(37,51))))),(8,(((12,22),((47,(27,49)),(34,(31,33)))),((18,24),(46,(42,50)))))),(25,45)),(6,9)),((7,(28,30)),(10,53))))),(3,(19,(36,(29,(35,40)))))),(21,((54,(16,(17,(4,26)))),(39,(14,52))))))));
	TREE tnt_1223 = (1,(20,((23,((32,((41,(((11,(43,(48,(2,15)))),(6,9)),((8,(((5,(44,(38,(13,(37,51))))),((12,22),((49,(27,47)),(34,(31,33))))),((18,24),(46,(42,50))))),(25,45)))),((7,(28,30)),(10,53)))),(3,(19,(36,(29,(35,40))))))),(21,((54,(16,(17,(4,26)))),(39,(14,52)))))));
	TREE tnt_1224 = (1,(20,((23,((32,((41,(((11,(43,(48,(2,15)))),(6,9)),(45,(25,(8,((5,(44,(38,(13,(37,51))))),(((12,22),((49,(27,47)),(34,(31,33)))),((18,24),(46,(42,50)))))))))),((7,(28,30)),(10,53)))),(3,(19,(36,(29,(35,40))))))),((54,((17,(4,26)),(16,21))),(39,(14,52))))));
	TREE tnt_1225 = (1,(20,((23,((32,((41,(11,(43,(48,(2,15))))),((((8,((5,(44,(38,(13,(37,51))))),(((12,22),((27,(47,49)),(34,(31,33)))),((18,24),(46,(42,50)))))),(25,45)),(6,9)),((7,(28,30)),(10,53))))),(3,(19,(36,(29,(35,40))))))),((54,((17,(4,26)),(16,21))),(39,(14,52))))));
	TREE tnt_1226 = (1,(20,(23,((((((32,(11,(41,(48,(43,(2,15)))))),((7,(28,30)),(10,53))),((((5,(44,(38,(51,(13,37))))),(8,((18,24),(46,(42,50))))),((12,22),((49,(27,47)),(34,(31,33))))),(25,45))),(6,9)),(3,(19,(36,(29,(35,40)))))),(((4,26),(17,(54,(16,21)))),(39,(14,52)))))));
	TREE tnt_1227 = (1,(20,((23,((32,(((((11,(41,(48,(43,(2,15))))),(7,(28,30))),(((5,(44,(38,(37,(13,51))))),((8,((18,24),(46,(42,50)))),((12,22),((27,(47,49)),(34,(31,33)))))),(25,45))),(6,9)),(10,53))),(3,(19,(36,(29,(35,40))))))),(((21,(17,(4,26))),(16,54)),(39,(14,52))))));
	TREE tnt_1228 = (1,(20,(23,(((((32,(11,(41,(43,(48,(2,15)))))),((7,(28,30)),(10,53))),(((((5,(44,(38,(13,(37,51))))),(8,((18,24),(46,(42,50))))),((12,22),((49,(27,47)),(34,(31,33))))),(25,45)),(6,9))),(3,(19,(36,(29,(35,40)))))),((17,((4,26),(54,(16,21)))),(39,(14,52)))))));
	TREE tnt_1229 = (1,(20,((23,((((((11,(43,(48,(2,15)))),(6,9)),(28,30)),((8,((5,(44,(38,(37,(13,51))))),(((12,22),((27,(47,49)),(34,(31,33)))),((18,24),(46,(42,50)))))),(25,45))),((7,(10,53)),(32,41))),(3,(19,(36,(29,(35,40))))))),(21,((54,(16,(17,(4,26)))),(39,(14,52)))))));
	TREE tnt_1230 = (1,(20,(23,((((((11,(48,(41,(43,(2,15))))),(7,(28,30))),(32,(10,53))),(((((8,(5,(44,(38,(37,(13,51)))))),((12,22),((47,(27,49)),(34,(31,33))))),((18,24),(46,(42,50)))),(25,45)),(6,9))),(3,(19,(36,(29,(35,40)))))),((54,(21,(16,(17,(4,26))))),(39,(14,52)))))));
	TREE tnt_1231 = (1,(20,(23,((((32,(((41,(11,(48,(43,(2,15))))),(28,30)),(7,(10,53)))),(((((5,(44,(38,(37,(13,51))))),(8,((18,24),(46,(42,50))))),((12,22),((27,(47,49)),(34,(31,33))))),(25,45)),(6,9))),(3,(19,(36,(29,(35,40)))))),(16,(((17,(4,26)),(21,54)),(39,(14,52))))))));
	TREE tnt_1232 = (1,(20,(23,(((32,((((((2,15),(43,48)),(11,41)),(25,(45,((8,((5,(44,(38,(37,(13,51))))),((18,24),(46,(42,50))))),((12,22),((47,(27,49)),(34,(31,33)))))))),(6,9)),((7,(28,30)),(10,53)))),(3,(19,(36,(29,(35,40)))))),((54,(21,(16,(17,(4,26))))),(39,(14,52)))))));
	TREE tnt_1233 = (1,(((((((11,(43,(48,(2,15)))),(6,9)),(((7,(28,30)),(10,53)),(32,41))),((8,((5,(44,(38,(37,(13,51))))),(((12,22),((27,(47,49)),(34,(31,33)))),((18,24),(46,(42,50)))))),(25,45))),(3,(19,(36,(29,(35,40)))))),(21,((54,(16,(17,(4,26)))),(39,(14,52))))),(20,23)));
	TREE tnt_1234 = (1,(20,(23,(((((((11,(43,(48,(2,15)))),(6,9)),(28,30)),(41,(32,(7,(10,53))))),((8,((5,(44,(38,(37,(13,51))))),(((12,22),((47,(27,49)),(34,(31,33)))),((18,24),(46,(42,50)))))),(25,45))),(3,(19,(36,(29,(35,40)))))),((21,((17,(4,26)),(16,54))),(39,(14,52)))))));
	TREE tnt_1235 = (1,((((32,((41,((((11,(43,(48,(2,15)))),(6,9)),(28,30)),((8,(((5,(44,(38,(37,(13,51))))),((12,22),((27,(47,49)),(34,(31,33))))),((18,24),(46,(42,50))))),(25,45)))),(7,(10,53)))),(3,(19,(36,(29,(35,40)))))),(((17,(4,26)),(54,(16,21))),(39,(14,52)))),(20,23)));
	TREE tnt_1236 = (1,((((32,(41,((((11,(43,(48,(2,15)))),(6,9)),((8,((5,(44,(38,(37,(13,51))))),(((12,22),((47,(27,49)),(34,(31,33)))),((18,24),(46,(42,50)))))),(25,45))),((7,(28,30)),(10,53))))),(3,(19,(36,(29,(35,40)))))),(((17,(4,26)),(54,(16,21))),(39,(14,52)))),(20,23)));
	TREE tnt_1237 = (1,((((((((11,(43,(48,(2,15)))),(6,9)),(28,30)),(32,(41,(7,(10,53))))),((8,((5,(44,(38,(51,(13,37))))),(((12,22),((47,(27,49)),(34,(31,33)))),((18,24),(46,(42,50)))))),(25,45))),(3,(19,(36,(29,(35,40)))))),((21,(54,(16,(17,(4,26))))),(39,(14,52)))),(20,23)));
	TREE tnt_1238 = (1,((((32,((((11,(43,(48,(2,15)))),(6,9)),(28,30)),((((5,(44,(38,(37,(13,51))))),(8,(((12,22),((49,(27,47)),(34,(31,33)))),((18,24),(46,(42,50)))))),(25,45)),(41,(7,(10,53)))))),(3,(19,(36,(29,(35,40)))))),(16,(21,((54,(17,(4,26))),(39,(14,52)))))),(20,23)));
	TREE tnt_1239 = (1,((((32,((((11,(43,(48,(2,15)))),(6,9)),(41,((7,(28,30)),(10,53)))),(((5,(44,(38,(13,(37,51))))),(8,(((12,22),((49,(27,47)),(34,(31,33)))),((18,24),(46,(42,50)))))),(25,45)))),(3,(19,(36,(29,(35,40)))))),(16,(((17,(4,26)),(21,54)),(39,(14,52))))),(20,23)));
	TREE tnt_1240 = (1,((((32,(((((11,(43,(48,(2,15)))),(6,9)),(28,30)),(41,(7,(10,53)))),(((5,(44,(38,(51,(13,37))))),(8,(((12,22),((47,(27,49)),(34,(31,33)))),((18,24),(46,(42,50)))))),(25,45)))),(3,(19,(36,(29,(35,40)))))),(16,((21,(54,(17,(4,26)))),(39,(14,52))))),(20,23)));
	TREE tnt_1241 = (1,((((32,(((((11,(43,(48,(2,15)))),(6,9)),(41,(7,(28,30)))),(10,53)),(((5,(44,(38,(37,(13,51))))),(8,(((12,22),((47,(27,49)),(34,(31,33)))),((18,24),(46,(42,50)))))),(25,45)))),(3,(19,(36,(29,(35,40)))))),(16,((54,(21,(17,(4,26)))),(39,(14,52))))),(20,23)));
	TREE tnt_1242 = (1,(20,((23,(((((((43,(48,(2,15))),(11,32)),(6,9)),(41,(7,(28,30)))),((8,((5,(44,(38,(51,(13,37))))),(((12,22),((47,(27,49)),(34,(31,33)))),((18,24),(46,(42,50)))))),(25,45))),(10,53)),(3,(19,(36,(29,(35,40))))))),(((17,(4,26)),(16,(21,54))),(39,(14,52))))));
	TREE tnt_1243 = (1,(20,(((((((43,(48,(2,15))),(11,(32,41))),(7,(28,30))),(6,9)),((((5,(44,(38,(37,(13,51))))),(8,(((12,22),((27,(47,49)),(34,(31,33)))),((18,24),(46,(42,50)))))),(25,45)),(10,53))),(3,(19,(36,(29,(35,40)))))),(23,(21,((54,(16,(17,(4,26)))),(39,(14,52))))))));
	TREE tnt_1244 = (1,(20,(((((((11,(43,(48,(2,15)))),(6,9)),(41,(32,(7,(28,30))))),((((5,(44,(38,(37,(13,51))))),((12,22),((27,(47,49)),(34,(31,33))))),(8,((18,24),(46,(42,50))))),(25,45))),(10,53)),(3,(19,(36,(29,(35,40)))))),(23,(21,(((17,(4,26)),(16,54)),(39,(14,52))))))));
	TREE tnt_1245 = (1,(20,((((((((43,(48,(2,15))),(41,(11,32))),(6,9)),(7,(28,30))),(((5,(44,(38,(37,(13,51))))),((8,((12,22),((27,(47,49)),(34,(31,33))))),((18,24),(46,(42,50))))),(25,45))),(10,53)),(3,(19,(36,(29,(35,40)))))),(23,(21,(((17,(4,26)),(16,54)),(39,(14,52))))))));
	TREE tnt_1246 = (1,(20,(23,((((((43,(48,(2,15))),(11,41)),((6,9),(32,(7,(28,30))))),(((8,(((5,(44,(38,(37,(13,51))))),((12,22),((27,(47,49)),(34,(31,33))))),((18,24),(46,(42,50))))),(25,45)),(10,53))),(3,(19,(36,(29,(35,40)))))),((21,((17,(4,26)),(16,54))),(39,(14,52)))))));
	TREE tnt_1247 = (1,(20,((23,((32,((((((43,(48,(2,15))),(41,(7,11))),(6,9)),(28,30)),(10,53)),((((5,(44,(38,(13,(37,51))))),((18,24),(46,(42,50)))),(8,((12,22),((49,(27,47)),(34,(31,33)))))),(25,45)))),(3,(19,(36,(29,(35,40))))))),(((17,(4,26)),(54,(16,21))),(39,(14,52))))));
	TREE tnt_1248 = (1,(20,((23,((32,(((11,(41,((2,15),(43,48)))),((7,(28,30)),(10,53))),((((5,(44,(38,(37,(13,51))))),((8,((12,22),((49,(27,47)),(34,(31,33))))),((18,24),(46,(42,50))))),(25,45)),(6,9)))),(3,(19,(36,(29,(35,40))))))),(((17,(4,26)),(54,(16,21))),(39,(14,52))))));
	TREE tnt_1249 = (1,(20,(23,(((((((32,(11,(41,(43,(48,(2,15)))))),(28,30)),(7,(10,53))),((8,((5,(44,(38,(37,(13,51))))),(((12,22),((49,(27,47)),(34,(31,33)))),((18,24),(46,(42,50)))))),(25,45))),(6,9)),(3,(19,(36,(29,(35,40)))))),((54,(16,(17,(4,26)))),(21,(39,(14,52))))))));
	TREE tnt_1250 = (1,(20,((23,((32,(((((11,(48,(41,(43,(2,15))))),(28,30)),(7,(10,53))),(6,9)),((((5,(44,(38,(37,(13,51))))),(8,((18,24),(46,(42,50))))),((12,22),((47,(27,49)),(34,(31,33))))),(25,45)))),(3,(19,(36,(29,(35,40))))))),(((17,(4,26)),(54,(16,21))),(39,(14,52))))));
	TREE tnt_1251 = (1,(20,(((32,((((11,(43,(48,(2,15)))),(6,9)),(28,30)),(((((8,(5,(44,(38,(37,(13,51)))))),((12,22),((47,(27,49)),(34,(31,33))))),((18,24),(46,(42,50)))),(25,45)),(41,(7,(10,53)))))),(3,(19,(36,(29,(35,40)))))),(23,((54,((17,(4,26)),(16,21))),(39,(14,52)))))));
	TREE tnt_1252 = (1,(20,((23,((32,((((11,(43,(48,(2,15)))),(6,9)),((((8,(5,(44,(38,(37,(13,51)))))),((12,22),((49,(27,47)),(34,(31,33))))),((18,24),(46,(42,50)))),(25,45))),(41,((7,(28,30)),(10,53))))),(3,(19,(36,(29,(35,40))))))),((16,(21,(54,(17,(4,26))))),(39,(14,52))))));
	TREE tnt_1253 = (1,(20,(((32,((((11,(43,(48,(2,15)))),(6,9)),(((8,((5,(44,(38,(37,(13,51))))),((12,22),((49,(27,47)),(34,(31,33)))))),((18,24),(46,(42,50)))),(25,45))),(41,((7,(28,30)),(10,53))))),(3,(19,(36,(29,(35,40)))))),(23,((54,((17,(4,26)),(16,21))),(39,(14,52)))))));
	TREE tnt_1254 = (1,(20,(23,(((32,(((((11,(43,(48,(2,15)))),(6,9)),(28,30)),(((8,((5,(44,(38,(37,(13,51))))),((18,24),(46,(42,50))))),((12,22),((49,(27,47)),(34,(31,33))))),(25,45))),(41,(7,(10,53))))),(3,(19,(36,(29,(35,40)))))),((54,((17,(4,26)),(16,21))),(39,(14,52)))))));
	TREE tnt_1255 = (1,(20,(((32,((((11,(41,(43,(48,(2,15))))),(28,30)),(((8,(((5,(44,(38,(37,(13,51))))),((18,24),(46,(42,50)))),((12,22),((27,(47,49)),(34,(31,33)))))),(25,45)),(6,9))),(7,(10,53)))),(3,(19,(36,(29,(35,40)))))),(23,((54,(21,(16,(17,(4,26))))),(39,(14,52)))))));
	TREE tnt_1256 = (1,(20,(23,((((((32,((11,(41,(48,(43,(2,15))))),(7,(28,30)))),(10,53)),((((5,(44,(38,(37,(13,51))))),((12,22),((47,(27,49)),(34,(31,33))))),(8,((18,24),(46,(42,50))))),(25,45))),(6,9)),(3,(19,(36,(29,(35,40)))))),((54,(16,(21,(17,(4,26))))),(39,(14,52)))))));
	TREE tnt_1257 = (1,(20,(23,((((32,((11,(41,(48,(43,(2,15))))),(7,(28,30)))),((((((5,(44,(38,(37,(13,51))))),((12,22),((47,(27,49)),(34,(31,33))))),(8,((18,24),(46,(42,50))))),(25,45)),(6,9)),(10,53))),(3,(19,(36,(29,(35,40)))))),(((21,(17,(4,26))),(16,54)),(39,(14,52)))))));
	TREE tnt_1258 = (1,((((32,((((11,(43,(48,(2,15)))),(6,9)),(28,30)),(((((8,(5,(44,(38,(37,(13,51)))))),((12,22),((27,(47,49)),(34,(31,33))))),((18,24),(46,(42,50)))),(25,45)),(41,(7,(10,53)))))),(3,(19,(36,(29,(35,40)))))),((54,((17,(4,26)),(16,21))),(39,(14,52)))),(20,23)));
	TREE tnt_1259 = (1,(20,((23,((((((((2,15),(43,48)),(32,(11,41))),(6,9)),(7,(28,30))),((8,(((5,(44,(38,(37,(13,51))))),((18,24),(46,(42,50)))),((12,22),((49,(27,47)),(34,(31,33)))))),(25,45))),(10,53)),(3,(19,(36,(29,(35,40))))))),((54,(17,(4,26))),((39,(14,52)),(16,21))))));
	TREE tnt_1260 = (1,(20,(23,((((((((2,15),(43,48)),(11,41)),(28,30)),(6,9)),((((5,(44,(38,(13,(37,51))))),((8,((12,22),((27,(47,49)),(34,(31,33))))),((18,24),(46,(42,50))))),(25,45)),(32,(7,(10,53))))),(3,(19,(36,(29,(35,40)))))),(((21,(17,(4,26))),(16,54)),(39,(14,52)))))));
	TREE tnt_1261 = (1,(20,(23,(((32,((11,((43,(2,15)),(41,48))),(((((8,((5,(44,(38,(37,(13,51))))),((12,22),((47,(27,49)),(34,(31,33)))))),((18,24),(46,(42,50)))),(25,45)),(6,9)),((7,(28,30)),(10,53))))),(3,(19,(36,(29,(35,40)))))),(((17,(4,26)),(16,(21,54))),(39,(14,52)))))));
	TREE tnt_1262 = (1,(20,((23,(((((((43,(48,(2,15))),(11,(32,41))),(28,30)),(7,(10,53))),(6,9)),((8,((5,(44,(38,(37,(13,51))))),(((12,22),((49,(27,47)),(34,(31,33)))),((18,24),(46,(42,50)))))),(25,45))),(3,(19,(36,(29,(35,40))))))),(((4,26),(17,(21,(16,54)))),(39,(14,52))))));
	TREE tnt_1263 = (1,(20,(23,(((32,((((48,(43,(2,15))),(11,41)),((6,9),(7,(28,30)))),(((((5,(44,(38,(37,(13,51))))),(8,((12,22),((47,(27,49)),(34,(31,33)))))),((18,24),(46,(42,50)))),(25,45)),(10,53)))),(3,(19,(36,(29,(35,40)))))),(((17,(4,26)),(21,(16,54))),(39,(14,52)))))));
	TREE tnt_1264 = (1,(20,(23,((((32,((((48,(43,(2,15))),(11,41)),(28,30)),(7,(10,53)))),((((8,((5,(44,(38,(37,(13,51))))),((12,22),((47,(27,49)),(34,(31,33)))))),((18,24),(46,(42,50)))),(25,45)),(6,9))),(3,(19,(36,(29,(35,40)))))),(((17,(4,26)),(16,(21,54))),(39,(14,52)))))));
	TREE tnt_1265 = (1,(20,(23,((((((((2,15),(43,48)),(11,41)),(((5,(44,(38,(37,(13,51))))),((8,((12,22),((47,(27,49)),(34,(31,33))))),((18,24),(46,(42,50))))),(25,45))),(6,9)),(32,((7,(28,30)),(10,53)))),(3,(19,(36,(29,(35,40)))))),(16,(((17,(4,26)),(21,54)),(39,(14,52))))))));
	TREE tnt_1266 = (1,(20,((23,((((((2,15),(43,48)),(32,(11,41))),((6,9),(7,(28,30)))),(((8,((5,(44,(38,(37,(13,51))))),(((12,22),((27,(47,49)),(34,(31,33)))),((18,24),(46,(42,50)))))),(25,45)),(10,53))),(3,(19,(36,(29,(35,40))))))),(((17,(4,26)),(54,(16,21))),(39,(14,52))))));
	TREE tnt_1267 = (1,(20,((23,((((((43,(48,(2,15))),(32,(11,41))),((6,9),(28,30))),((8,((5,(44,(38,(37,(13,51))))),(((12,22),((49,(27,47)),(34,(31,33)))),((18,24),(46,(42,50)))))),(25,45))),(7,(10,53))),(3,(19,(36,(29,(35,40))))))),(((17,(4,26)),(54,(16,21))),(39,(14,52))))));
	TREE tnt_1268 = (1,(20,(23,(((32,(((((48,(43,(2,15))),(11,(7,41))),(28,30)),(6,9)),((((8,((5,(44,(38,(37,(13,51))))),((12,22),((47,(27,49)),(34,(31,33)))))),((18,24),(46,(42,50)))),(25,45)),(10,53)))),(3,(19,(36,(29,(35,40)))))),(((17,(4,26)),(54,(16,21))),(39,(14,52)))))));
	TREE tnt_1269 = (1,((((((((32,(41,(11,(43,(48,(2,15)))))),(7,(28,30))),(6,9)),(10,53)),((8,(((5,(44,(38,(51,(13,37))))),((12,22),((27,(47,49)),(34,(31,33))))),((18,24),(46,(42,50))))),(25,45))),(3,(19,(36,(29,(35,40)))))),((17,((4,26),(21,(16,54)))),(39,(14,52)))),(20,23)));
	TREE tnt_1270 = (1,(23,(20,(((32,(((((11,(41,((2,15),(43,48)))),(7,(28,30))),(6,9)),((8,(((5,(44,(38,(51,(13,37))))),((12,22),((27,(47,49)),(34,(31,33))))),((18,24),(46,(42,50))))),(25,45))),(10,53))),(3,(19,(36,(29,(35,40)))))),((54,((17,(4,26)),(16,21))),(39,(14,52)))))));
	TREE tnt_1271 = (1,(23,(20,(((((((43,(48,(2,15))),(11,(32,41))),(9,(6,(7,(28,30))))),(10,53)),((8,(((5,(44,(38,(51,(13,37))))),((12,22),((27,(47,49)),(34,(31,33))))),((18,24),(46,(42,50))))),(25,45))),(3,(19,(36,(29,(35,40)))))),((54,((17,(4,26)),(16,21))),(39,(14,52)))))));
	TREE tnt_1272 = (1,((((((((43,(48,(2,15))),(32,(11,41))),(9,(6,(7,(28,30))))),(10,53)),((8,(((5,(44,(38,(51,(13,37))))),((12,22),((27,(47,49)),(34,(31,33))))),((18,24),(46,(42,50))))),(25,45))),(3,(19,(36,(29,(35,40)))))),(((17,(4,26)),(54,(16,21))),(39,(14,52)))),(20,23)));
	TREE tnt_1273 = (1,(((((((((2,15),(43,48)),(32,(7,(11,41)))),(9,(6,(28,30)))),(10,53)),((8,(((5,(44,(38,(51,(13,37))))),((12,22),((27,(47,49)),(34,(31,33))))),((18,24),(46,(42,50))))),(25,45))),(3,(19,(36,(29,(35,40)))))),(21,(16,((54,(17,(4,26))),(39,(14,52)))))),(20,23)));
	TREE tnt_1274 = (1,((((32,((((43,(48,(2,15))),(11,41)),(9,(6,(28,30)))),((((5,(44,(38,(13,(37,51))))),(8,(((12,22),((49,(27,47)),(34,(31,33)))),((18,24),(46,(42,50)))))),(25,45)),(7,(10,53))))),(3,(19,(36,(29,(35,40)))))),(16,((54,(21,(17,(4,26)))),(39,(14,52))))),(20,23)));
	TREE tnt_1275 = (1,((((32,(((((48,(43,(2,15))),(11,41)),(9,(6,(28,30)))),(((5,(44,(38,(37,(13,51))))),((8,((18,24),(46,(42,50)))),((12,22),((49,(27,47)),(34,(31,33)))))),(25,45))),(7,(10,53)))),(3,(19,(36,(29,(35,40)))))),((21,(54,(17,(4,26)))),(16,(39,(14,52))))),(20,23)));
	TREE tnt_1276 = (1,((((32,(((((48,(43,(2,15))),(11,41)),(9,(6,(28,30)))),(((5,(44,(38,(37,(13,51))))),((8,((18,24),(46,(42,50)))),((12,22),((49,(27,47)),(34,(31,33)))))),(25,45))),(7,(10,53)))),(3,(19,(36,(29,(35,40)))))),((54,(17,(4,26))),(16,(21,(39,(14,52)))))),(20,23)));
	TREE tnt_1277 = (1,(((((((((2,15),(43,48)),(32,(11,41))),(9,(6,(7,(28,30))))),((8,(((5,(44,(38,(37,(13,51))))),((12,22),((49,(27,47)),(34,(31,33))))),((18,24),(46,(42,50))))),(25,45))),(10,53)),(3,(19,(36,(29,(35,40)))))),(16,(21,((54,(17,(4,26))),(39,(14,52)))))),(20,23)));
	TREE tnt_1278 = (1,(((((((((2,15),(43,48)),(11,(32,41))),((7,(28,30)),(10,53))),(((8,(5,(44,(38,(37,(13,51)))))),(((12,22),((27,(47,49)),(34,(31,33)))),((18,24),(46,(42,50))))),(25,45))),(6,9)),(3,(19,(36,(29,(35,40)))))),((54,(17,(4,26))),(21,(16,(39,(14,52)))))),(20,23)));
	TREE tnt_1279 = (1,(20,((23,(((32,(((11,(48,(41,(43,(2,15))))),(7,(28,30))),(10,53))),((((8,((5,(44,(38,(37,(13,51))))),((12,22),((49,(27,47)),(34,(31,33)))))),((18,24),(46,(42,50)))),(25,45)),(6,9))),(3,(19,(36,(29,(35,40))))))),((17,((4,26),(21,(16,54)))),(39,(14,52))))));
	TREE tnt_1280 = (1,(((((((11,(41,(43,(48,(2,15))))),(32,(28,30))),(7,(10,53))),(((8,((5,(44,(38,(37,(13,51))))),(((12,22),((27,(47,49)),(34,(31,33)))),((18,24),(46,(42,50)))))),(25,45)),(6,9))),(3,(19,(36,(29,(35,40)))))),((54,(21,(16,(17,(4,26))))),(39,(14,52)))),(20,23)));
	TREE tnt_1281 = (1,(20,((((32,((11,(48,(41,(43,(2,15))))),(7,(28,30)))),(((((8,((5,(44,(38,(37,(13,51))))),((12,22),((49,(27,47)),(34,(31,33)))))),((18,24),(46,(42,50)))),(25,45)),(10,53)),(6,9))),(3,(19,(36,(29,(35,40)))))),(23,(16,(((17,(4,26)),(21,54)),(39,(14,52))))))));
	TREE tnt_1282 = (1,(23,(20,(((((((32,(11,(41,(43,(48,(2,15)))))),(7,(28,30))),((8,((5,(44,(38,(37,(13,51))))),(((12,22),((49,(27,47)),(34,(31,33)))),((18,24),(46,(42,50)))))),(25,45))),(6,9)),(10,53)),(3,(19,(36,(29,(35,40)))))),(((17,(4,26)),(54,(16,21))),(39,(14,52)))))));
	TREE tnt_1283 = (1,(((((((((48,(43,(2,15))),(11,41)),(6,9)),(28,30)),(((8,((5,(44,(38,(13,(37,51))))),((12,22),((49,(27,47)),(34,(31,33)))))),((18,24),(46,(42,50)))),(25,45))),(32,(7,(10,53)))),(3,(19,(36,(29,(35,40)))))),(16,(21,((54,(17,(4,26))),(39,(14,52)))))),(20,23)));
	TREE tnt_1284 = (1,((((((((43,(48,(2,15))),(41,(32,(7,11)))),((6,9),(28,30))),(10,53)),((8,((5,(44,(38,(37,(13,51))))),(((12,22),((27,(47,49)),(34,(31,33)))),((18,24),(46,(42,50)))))),(25,45))),(3,(19,(36,(29,(35,40)))))),(((17,(4,26)),(16,(21,54))),(39,(14,52)))),(20,23)));
	TREE tnt_1285 = (1,(20,(23,(((32,(((((11,(48,(41,(43,(2,15))))),(28,30)),(7,(10,53))),(6,9)),(((5,(44,(38,(13,(37,51))))),(8,(((12,22),((49,(27,47)),(34,(31,33)))),((18,24),(46,(42,50)))))),(25,45)))),(3,(19,(36,(29,(35,40)))))),((54,(16,(17,(4,26)))),(21,(39,(14,52))))))));
	TREE tnt_1286 = (1,(20,(23,(((32,((((11,(48,(41,(43,(2,15))))),(28,30)),(7,(10,53))),((((5,(44,(38,(13,(37,51))))),(8,(((12,22),((27,(47,49)),(34,(31,33)))),((18,24),(46,(42,50)))))),(25,45)),(6,9)))),(3,(19,(36,(29,(35,40)))))),((54,(21,(16,(17,(4,26))))),(39,(14,52)))))));
	TREE tnt_1287 = (1,(20,(((32,((41,(11,((2,15),(43,48)))),(((((5,(44,(38,(37,(13,51))))),(8,(((12,22),((49,(27,47)),(34,(31,33)))),((18,24),(46,(42,50)))))),(25,45)),(6,9)),((7,(28,30)),(10,53))))),(3,(19,(36,(29,(35,40)))))),(23,(16,((54,(17,(4,26))),(21,(39,(14,52)))))))));
	TREE tnt_1288 = (1,(20,((23,((((((43,(48,(2,15))),(11,41)),(28,30)),(32,(7,(10,53)))),(((((8,(5,(44,(38,(37,(13,51)))))),((12,22),((49,(27,47)),(34,(31,33))))),((18,24),(46,(42,50)))),(25,45)),(6,9))),(3,(19,(36,(29,(35,40))))))),((54,((17,(4,26)),(16,21))),(39,(14,52))))));
	TREE tnt_1289 = (1,((((32,(((((48,(43,(2,15))),(11,41)),(6,9)),(7,(28,30))),((((8,(5,(44,(38,(13,(37,51)))))),(((12,22),((47,(27,49)),(34,(31,33)))),((18,24),(46,(42,50))))),(25,45)),(10,53)))),(3,(19,(36,(29,(35,40)))))),(16,(((17,(4,26)),(21,54)),(39,(14,52))))),(20,23)));
	TREE tnt_1290 = (1,(((((((41,(11,(43,(48,(2,15))))),(32,(7,(28,30)))),(6,9)),(((((5,(44,(38,(13,(37,51))))),(8,((18,24),(46,(42,50))))),((12,22),((47,(27,49)),(34,(31,33))))),(25,45)),(10,53))),(3,(19,(36,(29,(35,40)))))),(((17,(4,26)),(54,(16,21))),(39,(14,52)))),(20,23)));
	TREE tnt_1291 = (1,((((32,(((41,(11,((2,15),(43,48)))),(((((5,(44,(38,(13,(37,51))))),(8,((18,24),(46,(42,50))))),((12,22),((47,(27,49)),(34,(31,33))))),(25,45)),(6,9))),((7,(28,30)),(10,53)))),(3,(19,(36,(29,(35,40)))))),((54,(21,(16,(17,(4,26))))),(39,(14,52)))),(20,23)));
	TREE tnt_1292 = (1,((((32,(((48,(43,(2,15))),(11,41)),((((((5,(44,(38,(13,(37,51))))),((18,24),(46,(42,50)))),(8,((12,22),((47,(27,49)),(34,(31,33)))))),(25,45)),(6,9)),((7,(28,30)),(10,53))))),(3,(19,(36,(29,(35,40)))))),(16,(21,((54,(17,(4,26))),(39,(14,52)))))),(20,23)));
	TREE tnt_1293 = (1,(((((32,((11,(41,(48,(43,(2,15))))),(7,(28,30)))),(((((5,(44,(38,(13,(37,51))))),(8,((12,22),((47,(27,49)),(34,(31,33)))))),((18,24),(46,(42,50)))),(25,45)),((6,9),(10,53)))),(3,(19,(36,(29,(35,40)))))),(((17,(4,26)),(54,(16,21))),(39,(14,52)))),(20,23)));
	TREE tnt_1294 = (1,((((((11,(48,(41,(43,(2,15))))),(32,(7,(28,30)))),(((((8,(5,(44,(38,(13,(37,51)))))),(((12,22),((47,(27,49)),(34,(31,33)))),((18,24),(46,(42,50))))),(25,45)),(6,9)),(10,53))),(3,(19,(36,(29,(35,40)))))),((21,(54,(17,(4,26)))),(16,(39,(14,52))))),(20,23)));
	TREE tnt_1295 = (1,((((((32,(11,(41,(48,(43,(2,15)))))),((7,(28,30)),(10,53))),(((((5,(44,(38,(13,(37,51))))),(8,((18,24),(46,(42,50))))),((12,22),((47,(27,49)),(34,(31,33))))),(25,45)),(6,9))),(3,(19,(36,(29,(35,40)))))),((21,(54,(17,(4,26)))),(16,(39,(14,52))))),(20,23)));
	TREE tnt_1296 = (1,((((32,((((((2,15),(43,48)),(11,41)),(6,9)),(7,(28,30))),(((8,((5,(44,(38,(13,(37,51))))),(((12,22),((47,(27,49)),(34,(31,33)))),((18,24),(46,(42,50)))))),(25,45)),(10,53)))),(3,(19,(36,(29,(35,40)))))),(16,((21,(54,(17,(4,26)))),(39,(14,52))))),(20,23)));
	TREE tnt_1297 = (1,(20,(23,(((((((48,(43,(2,15))),(11,41)),(9,(6,(28,30)))),((((8,(5,(44,(38,(13,(37,51)))))),((18,24),(46,(42,50)))),((12,22),((47,(27,49)),(34,(31,33))))),(25,45))),(32,(7,(10,53)))),(3,(19,(36,(29,(35,40)))))),(((4,26),(17,(16,(21,54)))),(39,(14,52)))))));
	TREE tnt_1298 = (1,(20,(23,(((((32,(((48,(43,(2,15))),(11,41)),(28,30))),(7,(10,53))),(((((5,(44,(38,(37,(13,51))))),(8,((12,22),((47,(27,49)),(34,(31,33)))))),((18,24),(46,(42,50)))),(25,45)),(6,9))),(3,(19,(36,(29,(35,40)))))),(16,((21,(54,(17,(4,26)))),(39,(14,52))))))));
	TREE tnt_1299 = (1,((((((((41,(11,(32,((2,15),(43,48))))),(28,30)),(7,(10,53))),(((8,((5,(44,(38,(51,(13,37))))),((12,22),((27,(47,49)),(34,(31,33)))))),((18,24),(46,(42,50)))),(25,45))),(6,9)),(3,(19,(36,(29,(35,40)))))),(((17,(4,26)),(21,(16,54))),(39,(14,52)))),(20,23)));
	TREE tnt_1300 = (1,((((((32,(((11,(41,(43,(48,(2,15))))),(7,(28,30))),(10,53))),(((8,((5,(44,(38,(51,(13,37))))),((12,22),((27,(47,49)),(34,(31,33)))))),((18,24),(46,(42,50)))),(25,45))),(6,9)),(3,(19,(36,(29,(35,40)))))),(((17,(4,26)),(54,(16,21))),(39,(14,52)))),(20,23)));
	TREE tnt_1301 = (1,(((((((11,(((2,15),(43,48)),(32,41))),((7,(28,30)),(10,53))),(((8,((5,(44,(38,(51,(13,37))))),((12,22),((27,(47,49)),(34,(31,33)))))),((18,24),(46,(42,50)))),(25,45))),(6,9)),(3,(19,(36,(29,(35,40)))))),(((17,(4,26)),(54,(16,21))),(39,(14,52)))),(20,23)));
	TREE tnt_1302 = (1,((((((((48,(43,(2,15))),(7,(11,(32,41)))),(28,30)),(6,9)),((((8,(5,(44,(38,(51,(13,37)))))),(((12,22),((27,(47,49)),(34,(31,33)))),((18,24),(46,(42,50))))),(25,45)),(10,53))),(3,(19,(36,(29,(35,40)))))),(16,(21,((54,(17,(4,26))),(39,(14,52)))))),(20,23)));
	TREE tnt_1303 = (1,(20,((((32,(((11,(41,(48,(43,(2,15))))),(28,30)),(7,(10,53)))),(((((8,(5,(44,(38,(13,(37,51)))))),((18,24),(46,(42,50)))),((12,22),((47,(27,49)),(34,(31,33))))),(25,45)),(6,9))),(3,(19,(36,(29,(35,40)))))),(23,((16,(54,(17,(4,26)))),(21,(39,(14,52))))))));
	TREE tnt_1304 = (1,(20,(((32,(((11,(41,(48,(43,(2,15))))),(((((5,(44,(38,(13,(37,51))))),(8,((18,24),(46,(42,50))))),((12,22),((49,(27,47)),(34,(31,33))))),(25,45)),(6,9))),((7,(28,30)),(10,53)))),(3,(19,(36,(29,(35,40)))))),(23,(16,((54,(17,(4,26))),(21,(39,(14,52)))))))));
	TREE tnt_1305 = (1,((((32,((((11,(41,(43,(48,(2,15))))),(28,30)),(7,(10,53))),(((8,(((5,(44,(38,(51,(13,37))))),((12,22),((49,(27,47)),(34,(31,33))))),((18,24),(46,(42,50))))),(25,45)),(6,9)))),(3,(19,(36,(29,(35,40)))))),(21,(((17,(4,26)),(16,54)),(39,(14,52))))),(20,23)));
	TREE tnt_1306 = (1,(20,(((32,(((((48,(43,(2,15))),((7,(28,30)),(11,41))),(((8,((5,(44,(38,(13,(37,51))))),((18,24),(46,(42,50))))),((12,22),((47,(27,49)),(34,(31,33))))),(25,45))),(6,9)),(10,53))),(3,(19,(36,(29,(35,40)))))),(23,(((17,(4,26)),(16,54)),(21,(39,(14,52))))))));
	TREE tnt_1307 = (1,(20,(((32,(((((11,(41,(48,(43,(2,15))))),(7,(28,30))),(6,9)),(10,53)),(((8,((5,(44,(38,(13,(37,51))))),((18,24),(46,(42,50))))),((12,22),((47,(27,49)),(34,(31,33))))),(25,45)))),(3,(19,(36,(29,(35,40)))))),(23,(((17,(4,26)),(16,54)),(21,(39,(14,52))))))));
	TREE tnt_1308 = (1,(20,(23,((((((((43,(48,(2,15))),(7,(41,(11,32)))),(28,30)),(6,9)),(10,53)),((8,((5,(44,(38,(13,(37,51))))),(((12,22),((49,(27,47)),(34,(31,33)))),((18,24),(46,(42,50)))))),(25,45))),(3,(19,(36,(29,(35,40)))))),((17,((4,26),(54,(16,21)))),(39,(14,52)))))));
	TREE tnt_1309 = (1,(20,((23,((((32,(((11,(41,(43,(48,(2,15))))),(7,(28,30))),(10,53))),(6,9)),((8,((5,(44,(38,(37,(13,51))))),(((12,22),((49,(27,47)),(34,(31,33)))),((18,24),(46,(42,50)))))),(25,45))),(3,(19,(36,(29,(35,40))))))),((54,(21,(17,(4,26)))),(16,(39,(14,52)))))));
	TREE tnt_1310 = (1,(20,((23,((((((((2,15),(43,48)),(11,41)),(6,9)),(28,30)),(((8,((5,(44,(38,(51,(13,37))))),((18,24),(46,(42,50))))),((12,22),((47,(27,49)),(34,(31,33))))),(25,45))),(32,(7,(10,53)))),(3,(19,(36,(29,(35,40))))))),(((54,(17,(4,26))),(16,21)),(39,(14,52))))));
	TREE tnt_1311 = (1,(20,(23,(((32,(((((48,(43,(2,15))),(11,41)),(9,(6,(28,30)))),((((5,(44,(38,(13,(37,51))))),(8,((18,24),(46,(42,50))))),((12,22),((47,(27,49)),(34,(31,33))))),(25,45))),(7,(10,53)))),(3,(19,(36,(29,(35,40)))))),(16,((54,(17,(4,26))),(21,(39,(14,52)))))))));
	TREE tnt_1312 = (1,(((((32,(((11,(41,((2,15),(43,48)))),(7,(28,30))),(10,53))),(((8,(((5,(44,(38,(37,(13,51))))),((12,22),((49,(27,47)),(34,(31,33))))),((18,24),(46,(42,50))))),(25,45)),(6,9))),(3,(19,(36,(29,(35,40)))))),(((54,(17,(4,26))),(16,21)),(39,(14,52)))),(20,23)));
	TREE tnt_1313 = (1,((((32,(((11,(43,(48,(2,15)))),(6,9)),(((8,(((5,(44,(38,(37,(13,51))))),((12,22),((49,(27,47)),(34,(31,33))))),((18,24),(46,(42,50))))),(25,45)),(41,((7,(28,30)),(10,53)))))),(3,(19,(36,(29,(35,40)))))),((54,((17,(4,26)),(16,21))),(39,(14,52)))),(20,23)));
	TREE tnt_1314 = (1,(((((((((43,(48,(2,15))),(11,(32,41))),(28,30)),((8,(((5,(44,(38,(37,(13,51))))),((12,22),((49,(27,47)),(34,(31,33))))),((18,24),(46,(42,50))))),(25,45))),(7,(10,53))),(6,9)),(3,(19,(36,(29,(35,40)))))),(16,((54,(21,(17,(4,26)))),(39,(14,52))))),(20,23)));
	TREE tnt_1315 = (1,(((((((((2,15),(43,48)),(32,(41,(7,11)))),((6,9),(28,30))),((8,(((5,(44,(38,(37,(13,51))))),((12,22),((49,(27,47)),(34,(31,33))))),((18,24),(46,(42,50))))),(25,45))),(10,53)),(3,(19,(36,(29,(35,40)))))),(21,((54,(17,(4,26))),(16,(39,(14,52)))))),(20,23)));
	TREE tnt_1316 = (1,(((((((((2,15),(43,48)),(32,(11,41))),(9,(6,(28,30)))),((8,(((5,(44,(38,(37,(13,51))))),((12,22),((49,(27,47)),(34,(31,33))))),((18,24),(46,(42,50))))),(25,45))),(7,(10,53))),(3,(19,(36,(29,(35,40)))))),(21,((54,(17,(4,26))),(16,(39,(14,52)))))),(20,23)));
	TREE tnt_1317 = (1,(20,(23,((((32,(((11,(48,(41,(43,(2,15))))),(28,30)),(7,(10,53)))),((((5,(44,(38,(51,(13,37))))),((8,((12,22),((47,(27,49)),(34,(31,33))))),((18,24),(46,(42,50))))),(25,45)),(6,9))),(3,(19,(36,(29,(35,40)))))),(16,(((17,(4,26)),(21,54)),(39,(14,52))))))));
	TREE tnt_1318 = (1,((((((((32,(11,(41,(48,(43,(2,15)))))),(7,(28,30))),((8,(((5,(44,(38,(13,(37,51))))),((12,22),((49,(27,47)),(34,(31,33))))),((18,24),(46,(42,50))))),(25,45))),(6,9)),(10,53)),(3,(19,(36,(29,(35,40)))))),((54,(17,(4,26))),(21,(16,(39,(14,52)))))),(20,23)));
	TREE tnt_1319 = (1,((((((((((2,15),(43,48)),(41,(32,(7,11)))),(28,30)),(6,9)),((((8,(5,(44,(38,(37,(13,51)))))),((18,24),(46,(42,50)))),((12,22),((49,(27,47)),(34,(31,33))))),(25,45))),(10,53)),(3,(19,(36,(29,(35,40)))))),((54,(21,(17,(4,26)))),(16,(39,(14,52))))),(20,23)));
	TREE tnt_1320 = (1,(((((((((43,(48,(2,15))),(32,(11,41))),(28,30)),((((8,(5,(44,(38,(51,(13,37)))))),((18,24),(46,(42,50)))),((12,22),((49,(27,47)),(34,(31,33))))),(25,45))),(7,(10,53))),(6,9)),(3,(19,(36,(29,(35,40)))))),(((17,(4,26)),(16,(21,54))),(39,(14,52)))),(20,23)));
	TREE tnt_1321 = (1,((((((((48,(43,(2,15))),(41,(11,(32,(7,(28,30)))))),(25,(45,(((8,(5,(44,(38,(37,(13,51)))))),((18,24),(46,(42,50)))),((12,22),((49,(27,47)),(34,(31,33)))))))),(10,53)),(6,9)),(3,(19,(36,(29,(35,40)))))),((54,(21,(17,(4,26)))),(16,(39,(14,52))))),(20,23)));
	TREE tnt_1322 = (1,(20,(23,(((32,((((((2,15),(43,48)),(7,(11,41))),(9,(6,(28,30)))),(10,53)),((((8,(5,(44,(38,(51,(13,37)))))),((18,24),(46,(42,50)))),((12,22),((27,(47,49)),(34,(31,33))))),(25,45)))),(3,(19,(36,(29,(35,40)))))),((54,((17,(4,26)),(16,21))),(39,(14,52)))))));
	TREE tnt_1323 = (1,(20,(23,(((32,(((((11,(41,((2,15),(43,48)))),(28,30)),(7,(10,53))),(((5,(44,(38,(37,(13,51))))),((8,((12,22),((49,(27,47)),(34,(31,33))))),((18,24),(46,(42,50))))),(25,45))),(6,9))),(3,(19,(36,(29,(35,40)))))),(((17,(4,26)),(54,(16,21))),(39,(14,52)))))));
	TREE tnt_1324 = (1,(20,((23,((32,(((((11,(43,(48,(2,15)))),(6,9)),(41,(7,(28,30)))),(10,53)),((((5,(44,(38,(13,(37,51))))),((18,24),(46,(42,50)))),(8,((12,22),((27,(47,49)),(34,(31,33)))))),(25,45)))),(3,(19,(36,(29,(35,40))))))),((16,(54,(21,(17,(4,26))))),(39,(14,52))))));
	TREE tnt_1325 = (1,(20,(23,((((((((2,15),(43,48)),(11,(32,41))),(6,(9,(7,(28,30))))),(10,53)),((8,(((5,(44,(38,(37,(13,51))))),((18,24),(46,(42,50)))),((12,22),((49,(27,47)),(34,(31,33)))))),(25,45))),(3,(19,(36,(29,(35,40)))))),(((17,(4,26)),(54,(16,21))),(39,(14,52)))))));
	TREE tnt_1326 = (1,(20,((23,(((((32,((41,(11,((2,15),(43,48)))),(28,30))),(7,(10,53))),((((5,(44,(38,(51,(13,37))))),((18,24),(46,(42,50)))),(8,((12,22),((49,(27,47)),(34,(31,33)))))),(25,45))),(6,9)),(3,(19,(36,(29,(35,40))))))),(((4,26),(17,(21,(16,54)))),(39,(14,52))))));
	TREE tnt_1327 = (1,(20,((23,((32,((((11,(41,(48,(43,(2,15))))),(7,(28,30))),((((8,(5,(44,(38,(37,(13,51)))))),(((12,22),((49,(27,47)),(34,(31,33)))),((18,24),(46,(42,50))))),(25,45)),(10,53))),(6,9))),(3,(19,(36,(29,(35,40))))))),(16,(21,((54,(17,(4,26))),(39,(14,52))))))));
	TREE tnt_1328 = (1,(20,((23,((((((32,(11,((43,(2,15)),(41,48)))),(28,30)),(7,(10,53))),(6,9)),((8,((5,(44,(38,(51,(13,37))))),(((12,22),((49,(27,47)),(34,(31,33)))),((18,24),(46,(42,50)))))),(25,45))),(3,(19,(36,(29,(35,40))))))),(16,(21,((54,(17,(4,26))),(39,(14,52))))))));
	TREE tnt_1329 = (1,(20,(23,(((32,(((11,(41,(48,(43,(2,15))))),((7,(28,30)),(10,53))),(((((5,(44,(38,(13,(37,51))))),(8,((18,24),(46,(42,50))))),((12,22),((47,(27,49)),(34,(31,33))))),(25,45)),(6,9)))),(3,(19,(36,(29,(35,40)))))),(((17,(4,26)),(54,(16,21))),(39,(14,52)))))));
	TREE tnt_1330 = (1,(20,((23,((32,((((11,(41,(43,(48,(2,15))))),((7,(28,30)),(10,53))),(6,9)),((((5,(44,(38,(13,(37,51))))),((12,22),((49,(27,47)),(34,(31,33))))),(8,((18,24),(46,(42,50))))),(25,45)))),(3,(19,(36,(29,(35,40))))))),((54,((17,(4,26)),(16,21))),(39,(14,52))))));
	TREE tnt_1331 = (1,(20,((23,((32,(((((2,15),(43,48)),(11,41)),((6,9),(28,30))),(((((8,(5,(44,(38,(37,(13,51)))))),((18,24),(46,(42,50)))),((12,22),((47,(27,49)),(34,(31,33))))),(25,45)),(7,(10,53))))),(3,(19,(36,(29,(35,40))))))),(((21,(17,(4,26))),(16,54)),(39,(14,52))))));
	TREE tnt_1332 = (1,(20,(23,((((((((43,(48,(2,15))),(32,(11,41))),(6,9)),(28,30)),((8,((5,(44,(38,(37,(13,51))))),(((12,22),((27,(47,49)),(34,(31,33)))),((18,24),(46,(42,50)))))),(25,45))),(7,(10,53))),(3,(19,(36,(29,(35,40)))))),(21,((54,(16,(17,(4,26)))),(39,(14,52))))))));
	TREE tnt_1333 = (1,(20,(23,((((32,((11,(48,(41,(43,(2,15))))),((7,(28,30)),(10,53)))),(((((8,(5,(44,(38,(37,(13,51)))))),((18,24),(46,(42,50)))),((12,22),((47,(27,49)),(34,(31,33))))),(25,45)),(6,9))),(3,(19,(36,(29,(35,40)))))),(16,(21,((54,(17,(4,26))),(39,(14,52)))))))));
	TREE tnt_1334 = (1,(20,(23,(((((32,((41,(11,(48,(43,(2,15))))),(28,30))),(7,(10,53))),(((((5,(44,(38,(37,(13,51))))),(8,((18,24),(46,(42,50))))),((12,22),((47,(27,49)),(34,(31,33))))),(25,45)),(6,9))),(3,(19,(36,(29,(35,40)))))),(16,((54,(21,(17,(4,26)))),(39,(14,52))))))));
	TREE tnt_1335 = (1,(20,(23,(((32,(((((48,(43,(2,15))),(11,41)),(9,(6,(7,(28,30))))),((((5,(44,(38,(13,(37,51))))),((18,24),(46,(42,50)))),(8,((12,22),((27,(47,49)),(34,(31,33)))))),(25,45))),(10,53))),(3,(19,(36,(29,(35,40)))))),(((17,(4,26)),(54,(16,21))),(39,(14,52)))))));
	TREE tnt_1336 = (1,(20,(23,(((((((11,(43,(48,(2,15)))),(6,9)),(28,30)),((((5,(44,(38,(13,(37,51))))),(8,((18,24),(46,(42,50))))),((12,22),((49,(27,47)),(34,(31,33))))),(25,45))),((7,(10,53)),(32,41))),(3,(19,(36,(29,(35,40)))))),(16,(((17,(4,26)),(21,54)),(39,(14,52))))))));
	TREE tnt_1337 = (1,(20,(((((((11,(43,(48,(2,15)))),(6,9)),(41,(32,(7,(28,30))))),(((8,(5,(44,(38,(37,(13,51)))))),(((12,22),((27,(47,49)),(34,(31,33)))),((18,24),(46,(42,50))))),(25,45))),(10,53)),(3,(19,(36,(29,(35,40)))))),(23,(((17,(4,26)),(54,(16,21))),(39,(14,52)))))));
	TREE tnt_1338 = (1,(20,(23,(((((((11,(43,(48,(2,15)))),(6,9)),((7,(28,30)),(32,41))),((8,((5,(44,(38,(37,(13,51))))),(((12,22),((27,(47,49)),(34,(31,33)))),((18,24),(46,(42,50)))))),(25,45))),(10,53)),(3,(19,(36,(29,(35,40)))))),((54,(17,(4,26))),(16,(21,(39,(14,52)))))))));
	TREE tnt_1339 = (1,(20,(23,((((((((43,(48,(2,15))),(11,32)),(6,9)),(41,(7,(28,30)))),((8,((5,(44,(38,(13,(37,51))))),(((12,22),((49,(27,47)),(34,(31,33)))),((18,24),(46,(42,50)))))),(25,45))),(10,53)),(3,(19,(36,(29,(35,40)))))),(16,((54,(17,(4,26))),(21,(39,(14,52)))))))));
	TREE tnt_1340 = (1,(20,(23,((((((((43,(48,(2,15))),(11,32)),(6,9)),(41,(7,(28,30)))),(((8,(5,(44,(38,(51,(13,37)))))),(((12,22),((49,(27,47)),(34,(31,33)))),((18,24),(46,(42,50))))),(25,45))),(10,53)),(3,(19,(36,(29,(35,40)))))),(21,((54,(16,(17,(4,26)))),(39,(14,52))))))));
	TREE tnt_1341 = (1,(20,(((((((43,(48,(2,15))),(11,32)),(6,9)),(41,(7,(28,30)))),((((8,((5,(44,(38,(37,(13,51))))),((18,24),(46,(42,50))))),((12,22),((27,(47,49)),(34,(31,33))))),(25,45)),(10,53))),(3,(19,(36,(29,(35,40)))))),(23,(21,(16,((54,(17,(4,26))),(39,(14,52)))))))));
	TREE tnt_1342 = (1,(20,(23,((((((((43,(48,(2,15))),(11,32)),(6,9)),(41,(7,(28,30)))),((8,((5,(44,(38,(51,(13,37))))),(((12,22),((49,(27,47)),(34,(31,33)))),((18,24),(46,(42,50)))))),(25,45))),(10,53)),(3,(19,(36,(29,(35,40)))))),(21,((16,(54,(17,(4,26)))),(39,(14,52))))))));
	TREE tnt_1343 = (1,(20,((23,((32,(((((11,(43,(48,(2,15)))),(6,9)),(41,(7,(28,30)))),(10,53)),((((5,(44,(38,(37,(13,51))))),(8,((12,22),((49,(27,47)),(34,(31,33)))))),((18,24),(46,(42,50)))),(25,45)))),(3,(19,(36,(29,(35,40))))))),(16,((54,(17,(4,26))),(21,(39,(14,52))))))));
	TREE tnt_1344 = (1,(20,(23,(((32,((((11,(43,(48,(2,15)))),(6,9)),((((5,(44,(38,(37,(13,51))))),(8,((12,22),((27,(47,49)),(34,(31,33)))))),((18,24),(46,(42,50)))),(25,45))),(41,((7,(28,30)),(10,53))))),(3,(19,(36,(29,(35,40)))))),(16,((54,(21,(17,(4,26)))),(39,(14,52))))))));
	TREE tnt_1345 = (1,((((32,((((11,(43,(48,(2,15)))),(6,9)),((((5,(44,(38,(13,(37,51))))),(8,((12,22),((49,(27,47)),(34,(31,33)))))),((18,24),(46,(42,50)))),(25,45))),(41,((7,(28,30)),(10,53))))),(3,(19,(36,(29,(35,40)))))),((54,(21,(17,(4,26)))),(16,(39,(14,52))))),(20,23)));
	TREE tnt_1346 = (1,(20,(23,(((((((43,(48,(2,15))),(11,32)),(6,9)),(41,((7,(28,30)),(10,53)))),(((5,(44,(38,(13,(37,51))))),(8,(((12,22),((49,(27,47)),(34,(31,33)))),((18,24),(46,(42,50)))))),(25,45))),(3,(19,(36,(29,(35,40)))))),(16,(((17,(4,26)),(21,54)),(39,(14,52))))))));
	TREE tnt_1347 = (1,(20,(23,((((32,(((11,(48,(41,(43,(2,15))))),(28,30)),(7,(10,53)))),((((5,(44,(38,(37,(13,51))))),(8,(((12,22),((47,(27,49)),(34,(31,33)))),((18,24),(46,(42,50)))))),(25,45)),(6,9))),(3,(19,(36,(29,(35,40)))))),(((21,(17,(4,26))),(16,54)),(39,(14,52)))))));
	TREE tnt_1348 = (1,(((((((((43,(48,(2,15))),(11,32)),(6,9)),(41,(7,(28,30)))),((((5,(44,(38,(37,(13,51))))),(8,((18,24),(46,(42,50))))),((12,22),((49,(27,47)),(34,(31,33))))),(25,45))),(10,53)),(3,(19,(36,(29,(35,40)))))),(21,((16,(54,(17,(4,26)))),(39,(14,52))))),(20,23)));
	TREE tnt_1349 = (1,(20,((23,((32,(((((48,(43,(2,15))),(11,41)),((6,9),(7,(28,30)))),((((8,(5,(44,(38,(13,(37,51)))))),((12,22),((47,(27,49)),(34,(31,33))))),((18,24),(46,(42,50)))),(25,45))),(10,53))),(3,(19,(36,(29,(35,40))))))),(21,(((17,(4,26)),(16,54)),(39,(14,52)))))));
	TREE tnt_1350 = (1,(20,((23,((32,(((((2,15),(43,48)),(11,41)),((6,9),(7,(28,30)))),(((((5,(44,(38,(13,(37,51))))),(8,((12,22),((47,(27,49)),(34,(31,33)))))),((18,24),(46,(42,50)))),(25,45)),(10,53)))),(3,(19,(36,(29,(35,40))))))),((54,((17,(4,26)),(16,21))),(39,(14,52))))));
	TREE tnt_1351 = (1,(20,((23,(((((11,(41,(48,(43,(2,15))))),(32,((7,(28,30)),(10,53)))),(6,9)),(((8,(5,(44,(38,(37,(13,51)))))),(((12,22),((27,(47,49)),(34,(31,33)))),((18,24),(46,(42,50))))),(25,45))),(3,(19,(36,(29,(35,40))))))),((54,(21,(16,(17,(4,26))))),(39,(14,52))))));
	TREE tnt_1352 = (1,((((32,((((48,(43,(2,15))),(11,41)),((7,(28,30)),(10,53))),((((8,(5,(44,(38,(37,(13,51)))))),(((12,22),((49,(27,47)),(34,(31,33)))),((18,24),(46,(42,50))))),(25,45)),(6,9)))),(3,(19,(36,(29,(35,40)))))),((17,((4,26),(54,(16,21)))),(39,(14,52)))),(20,23)));
	TREE tnt_1353 = (1,(20,((23,((32,(((((((2,15),(43,48)),(11,(7,41))),(28,30)),(6,9)),(((5,(44,(38,(37,(13,51))))),((8,((12,22),((47,(27,49)),(34,(31,33))))),((18,24),(46,(42,50))))),(25,45))),(10,53))),(3,(19,(36,(29,(35,40))))))),(((17,(4,26)),(54,(16,21))),(39,(14,52))))));
	TREE tnt_1354 = (1,(20,((23,((32,(((((43,(48,(2,15))),(11,41)),(6,9)),(7,(28,30))),(((8,(((5,(44,(38,(37,(13,51))))),((12,22),((49,(27,47)),(34,(31,33))))),((18,24),(46,(42,50))))),(25,45)),(10,53)))),(3,(19,(36,(29,(35,40))))))),((54,((17,(4,26)),(16,21))),(39,(14,52))))));
	TREE tnt_1355 = (1,(20,(23,((((32,((11,(48,(41,(43,(2,15))))),((7,(28,30)),(10,53)))),((((5,(44,(38,(37,(13,51))))),((8,((12,22),((47,(27,49)),(34,(31,33))))),((18,24),(46,(42,50))))),(25,45)),(6,9))),(3,(19,(36,(29,(35,40)))))),((17,((4,26),(16,(21,54)))),(39,(14,52)))))));
	TREE tnt_1356 = (1,(20,((23,((32,(((((48,(43,(2,15))),(11,41)),((((8,(5,(44,(38,(37,(13,51)))))),((12,22),((27,(47,49)),(34,(31,33))))),((18,24),(46,(42,50)))),(25,45))),((7,(28,30)),(10,53))),(6,9))),(3,(19,(36,(29,(35,40))))))),(((4,26),(17,(16,(21,54)))),(39,(14,52))))));
	TREE tnt_1357 = (1,(20,((23,((32,(((((48,(43,(2,15))),(11,41)),(7,(28,30))),(6,9)),(((((8,(5,(44,(38,(37,(13,51)))))),((12,22),((27,(47,49)),(34,(31,33))))),((18,24),(46,(42,50)))),(25,45)),(10,53)))),(3,(19,(36,(29,(35,40))))))),(((4,26),(17,(16,(21,54)))),(39,(14,52))))));
	TREE tnt_1358 = (1,(20,((23,((32,((41,(((11,(43,(48,(2,15)))),(6,9)),((((5,(44,(38,(37,(13,51))))),((18,24),(46,(42,50)))),(8,((12,22),((27,(47,49)),(34,(31,33)))))),(25,45)))),((7,(28,30)),(10,53)))),(3,(19,(36,(29,(35,40))))))),((21,(16,(54,(17,(4,26))))),(39,(14,52))))));
	TREE tnt_1359 = (1,(20,(23,(((32,((41,(((11,(43,(48,(2,15)))),(6,9)),(45,(25,((8,((5,(44,(38,(37,(13,51))))),((18,24),(46,(42,50))))),((12,22),((27,(47,49)),(34,(31,33))))))))),((7,(28,30)),(10,53)))),(3,(19,(36,(29,(35,40)))))),(21,((54,(16,(17,(4,26)))),(39,(14,52))))))));
	TREE tnt_1360 = (1,(23,(20,(((32,(((((43,(48,(2,15))),(11,41)),(7,(28,30))),(6,9)),(((((5,(44,(38,(37,(13,51))))),((12,22),((27,(47,49)),(34,(31,33))))),(8,((18,24),(46,(42,50))))),(25,45)),(10,53)))),(3,(19,(36,(29,(35,40)))))),(21,(((17,(4,26)),(16,54)),(39,(14,52))))))));
	TREE tnt_1361 = (1,(23,(20,(((((((43,(48,(2,15))),(11,41)),(7,(28,30))),(32,(10,53))),(((((5,(44,(38,(13,(37,51))))),((12,22),((27,(47,49)),(34,(31,33))))),(8,((18,24),(46,(42,50))))),(25,45)),(6,9))),(3,(19,(36,(29,(35,40)))))),((54,(17,(4,26))),((39,(14,52)),(16,21)))))));
	TREE tnt_1362 = (1,(20,(23,(((((((((2,15),(43,48)),(11,41)),(6,9)),(28,30)),((((5,(44,(38,(13,(37,51))))),((12,22),((27,(47,49)),(34,(31,33))))),(8,((18,24),(46,(42,50))))),(25,45))),(32,(7,(10,53)))),(3,(19,(36,(29,(35,40)))))),(((17,(4,26)),(16,54)),(21,(39,(14,52))))))));
	TREE tnt_1363 = (1,(20,(23,((((((32,((11,(41,((2,15),(43,48)))),(7,(28,30)))),(10,53)),(((8,((5,(44,(38,(37,(13,51))))),((12,22),((27,(47,49)),(34,(31,33)))))),((18,24),(46,(42,50)))),(25,45))),(6,9)),(3,(19,(36,(29,(35,40)))))),(21,((54,(16,(17,(4,26)))),(39,(14,52))))))));
	TREE tnt_1364 = (1,((((((((2,15),(43,48)),(41,(11,32))),((7,(28,30)),(10,53))),(((8,((5,(44,(38,(51,(13,37))))),(((12,22),((49,(27,47)),(34,(31,33)))),((18,24),(46,(42,50)))))),(25,45)),(6,9))),(3,(19,(36,(29,(35,40)))))),(21,(((17,(4,26)),(16,54)),(39,(14,52))))),(20,23)));
	TREE tnt_1365 = (1,((((((((43,(48,(2,15))),(41,(11,32))),(28,30)),(7,(10,53))),((((5,(44,(38,(51,(13,37))))),(8,(((12,22),((49,(27,47)),(34,(31,33)))),((18,24),(46,(42,50)))))),(25,45)),(6,9))),(3,(19,(36,(29,(35,40)))))),(((17,(4,26)),(54,(16,21))),(39,(14,52)))),(20,23)));
	TREE tnt_1366 = (1,(20,((23,((32,((((((2,15),(43,48)),(11,41)),(6,9)),((((8,(5,(44,(38,(37,(13,51)))))),((12,22),((49,(27,47)),(34,(31,33))))),((18,24),(46,(42,50)))),(25,45))),((7,(28,30)),(10,53)))),(3,(19,(36,(29,(35,40))))))),(((17,(4,26)),(54,(16,21))),(39,(14,52))))));
	TREE tnt_1367 = (1,(20,((23,((((((((2,15),(43,48)),(11,(32,41))),(6,9)),(28,30)),(7,(10,53))),((8,(((5,(44,(38,(37,(13,51))))),((12,22),((49,(27,47)),(34,(31,33))))),((18,24),(46,(42,50))))),(25,45))),(3,(19,(36,(29,(35,40))))))),((17,((4,26),(21,(16,54)))),(39,(14,52))))));
	TREE tnt_1368 = (1,((((((((((2,15),(43,48)),(32,(7,(11,41)))),(6,9)),(28,30)),(10,53)),(((5,(44,(38,(37,(13,51))))),((8,((18,24),(46,(42,50)))),((12,22),((49,(27,47)),(34,(31,33)))))),(25,45))),(3,(19,(36,(29,(35,40)))))),((54,(21,(16,(17,(4,26))))),(39,(14,52)))),(20,23)));
	TREE tnt_1369 = (1,(20,(23,(((32,(((((((2,15),(43,48)),(11,41)),(28,30)),(6,9)),(((8,(5,(44,(38,(13,(37,51)))))),(((12,22),((27,(47,49)),(34,(31,33)))),((18,24),(46,(42,50))))),(25,45))),(7,(10,53)))),(3,(19,(36,(29,(35,40)))))),(((4,26),(17,(21,(16,54)))),(39,(14,52)))))));
	TREE tnt_1370 = (1,(20,(23,(((32,((((((2,15),(43,48)),(11,41)),((6,9),(7,(28,30)))),(10,53)),((8,(((5,(44,(38,(13,(37,51))))),((12,22),((27,(47,49)),(34,(31,33))))),((18,24),(46,(42,50))))),(25,45)))),(3,(19,(36,(29,(35,40)))))),(((4,26),(17,(21,(16,54)))),(39,(14,52)))))));
	TREE tnt_1371 = (1,(20,(23,((((((43,(48,(2,15))),(11,(32,41))),(28,30)),((((8,(((5,(44,(38,(37,(13,51))))),((12,22),((49,(27,47)),(34,(31,33))))),((18,24),(46,(42,50))))),(25,45)),(7,(10,53))),(6,9))),(3,(19,(36,(29,(35,40)))))),((17,((4,26),(54,(16,21)))),(39,(14,52)))))));
	TREE tnt_1372 = (1,((((32,(((((48,(43,(2,15))),(11,41)),(6,9)),(28,30)),((((8,((5,(44,(38,(13,(37,51))))),((18,24),(46,(42,50))))),((12,22),((27,(47,49)),(34,(31,33))))),(25,45)),(7,(10,53))))),(3,(19,(36,(29,(35,40)))))),((17,((4,26),(16,(21,54)))),(39,(14,52)))),(20,23)));
	TREE tnt_1373 = (1,(20,(23,(((32,((((((48,(43,(2,15))),(11,41)),(6,9)),(28,30)),(7,(10,53))),(((8,((5,(44,(38,(13,(37,51))))),((18,24),(46,(42,50))))),((12,22),((27,(47,49)),(34,(31,33))))),(25,45)))),(3,(19,(36,(29,(35,40)))))),((54,(16,(17,(4,26)))),(21,(39,(14,52))))))));
	TREE tnt_1374 = (1,((((32,((41,(((11,(43,(48,(2,15)))),(6,9)),(25,(45,((5,(44,(38,(37,(13,51))))),(8,(((12,22),((27,(47,49)),(34,(31,33)))),((18,24),(46,(42,50)))))))))),((7,(28,30)),(10,53)))),(3,(19,(36,(29,(35,40)))))),((54,((17,(4,26)),(16,21))),(39,(14,52)))),(20,23)));
	TREE tnt_1375 = (1,((((32,((41,(((11,(43,(48,(2,15)))),(6,9)),(25,(45,((5,(44,(38,(13,(37,51))))),(8,(((12,22),((49,(27,47)),(34,(31,33)))),((18,24),(46,(42,50)))))))))),((7,(28,30)),(10,53)))),(3,(19,(36,(29,(35,40)))))),(((17,(4,26)),(16,54)),(21,(39,(14,52))))),(20,23)));
	TREE tnt_1376 = (1,((((((((11,(43,(48,(2,15)))),(6,9)),((7,(28,30)),(32,41))),(10,53)),(((5,(44,(38,(37,(13,51))))),(8,(((12,22),((49,(27,47)),(34,(31,33)))),((18,24),(46,(42,50)))))),(25,45))),(3,(19,(36,(29,(35,40)))))),((21,(54,(16,(17,(4,26))))),(39,(14,52)))),(20,23)));
	TREE tnt_1377 = (1,(((((((11,(43,(48,(2,15)))),(6,9)),(28,30)),((((5,(44,(38,(37,(13,51))))),(8,(((12,22),((49,(27,47)),(34,(31,33)))),((18,24),(46,(42,50)))))),(25,45)),(41,(32,(7,(10,53)))))),(3,(19,(36,(29,(35,40)))))),(21,((54,(16,(17,(4,26)))),(39,(14,52))))),(20,23)));
	TREE tnt_1378 = (1,(((((((43,(48,(2,15))),(11,41)),(28,30)),(((((5,(44,(38,(51,(13,37))))),(8,(((12,22),((49,(27,47)),(34,(31,33)))),((18,24),(46,(42,50)))))),(25,45)),(32,(7,(10,53)))),(6,9))),(3,(19,(36,(29,(35,40)))))),(21,(16,((54,(17,(4,26))),(39,(14,52)))))),(20,23)));
	TREE tnt_1379 = (1,(((((((32,(41,(11,((2,15),(43,48))))),((7,(28,30)),(10,53))),(((5,(44,(38,(51,(13,37))))),(8,(((12,22),((49,(27,47)),(34,(31,33)))),((18,24),(46,(42,50)))))),(25,45))),(6,9)),(3,(19,(36,(29,(35,40)))))),(21,((16,(54,(17,(4,26)))),(39,(14,52))))),(20,23)));
	TREE tnt_1380 = (1,(20,(23,(((32,((((11,(43,(48,(2,15)))),(6,9)),(28,30)),((((8,(5,(44,(38,(37,(13,51)))))),(((12,22),((27,(47,49)),(34,(31,33)))),((18,24),(46,(42,50))))),(25,45)),(41,(7,(10,53)))))),(3,(19,(36,(29,(35,40)))))),(21,((54,(16,(17,(4,26)))),(39,(14,52))))))));
	TREE tnt_1381 = (1,(23,(20,((((((((43,(48,(2,15))),(11,32)),(6,9)),(28,30)),(41,(7,(10,53)))),((8,((5,(44,(38,(37,(13,51))))),(((12,22),((27,(47,49)),(34,(31,33)))),((18,24),(46,(42,50)))))),(25,45))),(3,(19,(36,(29,(35,40)))))),((21,(16,(54,(17,(4,26))))),(39,(14,52)))))));
	TREE tnt_1382 = (1,(20,(23,(((32,(((11,(43,(48,(2,15)))),(6,9)),(((8,((5,(44,(38,(37,(13,51))))),(((12,22),((27,(47,49)),(34,(31,33)))),((18,24),(46,(42,50)))))),(25,45)),(41,((7,(28,30)),(10,53)))))),(3,(19,(36,(29,(35,40)))))),(16,(21,((54,(17,(4,26))),(39,(14,52)))))))));
	TREE tnt_1383 = (1,((((((((43,(48,(2,15))),(11,(32,41))),((6,9),(28,30))),(7,(10,53))),((8,(((5,(44,(38,(37,(13,51))))),((12,22),((49,(27,47)),(34,(31,33))))),((18,24),(46,(42,50))))),(25,45))),(3,(19,(36,(29,(35,40)))))),((54,(17,(4,26))),((39,(14,52)),(16,21)))),(20,23)));
	TREE tnt_1384 = (1,(20,(23,(((((((43,(48,(2,15))),(11,(41,(7,32)))),(28,30)),((6,9),(10,53))),((8,(((5,(44,(38,(37,(13,51))))),((12,22),((49,(27,47)),(34,(31,33))))),((18,24),(46,(42,50))))),(25,45))),(3,(19,(36,(29,(35,40)))))),((54,(17,(4,26))),((39,(14,52)),(16,21)))))));
	TREE tnt_1385 = (1,(20,(23,(((((((11,(41,(32,(43,(48,(2,15)))))),(28,30)),(7,(10,53))),(6,9)),((8,(((5,(44,(38,(37,(13,51))))),((18,24),(46,(42,50)))),((12,22),((49,(27,47)),(34,(31,33)))))),(25,45))),(3,(19,(36,(29,(35,40)))))),((54,(17,(4,26))),((39,(14,52)),(16,21)))))));
	TREE tnt_1386 = (1,(20,(23,((((((43,(48,(2,15))),(11,(32,41))),((6,9),(7,(28,30)))),(((8,(((5,(44,(38,(37,(13,51))))),((18,24),(46,(42,50)))),((12,22),((27,(47,49)),(34,(31,33)))))),(25,45)),(10,53))),(3,(19,(36,(29,(35,40)))))),((54,(17,(4,26))),((39,(14,52)),(16,21)))))));
	TREE tnt_1387 = (1,(20,(23,(((((((43,(48,(2,15))),(41,(11,32))),(6,9)),(28,30)),(((8,(((5,(44,(38,(37,(13,51))))),((12,22),((49,(27,47)),(34,(31,33))))),((18,24),(46,(42,50))))),(25,45)),(7,(10,53)))),(3,(19,(36,(29,(35,40)))))),((54,(17,(4,26))),((39,(14,52)),(16,21)))))));
	TREE tnt_1388 = (1,(20,(23,(((((((32,(41,(11,(43,(48,(2,15)))))),(28,30)),(7,(10,53))),(6,9)),((8,(((5,(44,(38,(37,(13,51))))),((12,22),((49,(27,47)),(34,(31,33))))),((18,24),(46,(42,50))))),(25,45))),(3,(19,(36,(29,(35,40)))))),((54,(17,(4,26))),((39,(14,52)),(16,21)))))));
	TREE tnt_1389 = (1,(20,(23,((((((32,((41,(11,(43,(48,(2,15))))),(7,(28,30)))),(10,53)),(6,9)),((8,(((5,(44,(38,(37,(13,51))))),((12,22),((49,(27,47)),(34,(31,33))))),((18,24),(46,(42,50))))),(25,45))),(3,(19,(36,(29,(35,40)))))),((54,(17,(4,26))),((39,(14,52)),(16,21)))))));
[truncated: 414,188 more chars]
